# Supplementary material for: Maturation of human cardiac organoids enables complex disease modeling and drug discovery
Source: Nat Cardiovasc Res. 2025 Jun 25;4(7):821–40. doi: 10.1038/s44161-025-00669-3 (PMC12259470; doi:10.1038/s44161-025-00669-3)
Supplement: Supplementary file 3 — Supplementary data and reagents. [file 44161_2025_669_MOESM3_ESM.xlsx]

## Sheet: Supplementary Table 1
Supplementary Table 1. Differentially expressed genes in snRNA-sequencing data in adult human heart versus SF-hCOs in Cardiomyocytes 1
	p_val	avg_log2FC	pct.1	pct.2	p_val_adj
AC092353.2	0	3.6194	0.961	0.014	0
FGF12	0	3.58148	0.983	0.255	0
LINC02208	0	3.05845	0.817	0.115	0
AC097522.2	0	3.04866	0.902	0.012	0
PDE3A	0	3.02852	0.983	0.275	0
NEAT1	0	2.66734	0.998	0.578	0
CD36	0	2.61664	0.966	0.055	0
CCSER1	0	2.51582	0.946	0.086	0
PDK4	0	2.4959	0.818	0.006	0
SGCD	0	2.41607	0.974	0.349	0
TMEM178B	0	2.35247	0.887	0.019	0
LPL	0	2.30757	0.873	0.036	0
AC138305.1	0	2.1833	0.902	0.153	0
SORBS1	0	2.16575	0.982	0.612	0
PXDNL	0	2.13047	0.826	0.081	0
AC011287.1	0	2.1049	0.928	0.228	0
PLCXD3	0	2.04662	0.923	0.271	0
TNNI3	0	2.03934	0.967	0.264	0
MYOM3	0	1.97538	0.921	0.004	0
DES	0	1.97312	0.955	0.096	0
TENM2	0	1.93821	0.935	0.167	0
AC093912.1	0	1.92535	0.712	0.093	0
PDE1C	0	1.86997	0.97	0.546	0
ACTA1	0	1.85922	0.793	0.006	0
FRY	0	1.81165	0.974	0.549	0
AC098617.1	0	1.76061	0.76	0.009	0
MIR646HG	0	1.75709	0.435	0.008	0
XPR1	0	1.74082	0.932	0.444	0
ANKRD1	0	1.73426	0.805	0.274	0
RYR2	0	1.7302	0.99	0.999	0
PPP1R1C	0	1.71569	0.894	0.151	0
MYOM2	0	1.70671	0.966	0.551	0
CDH13	0	1.70322	0.902	0.276	0
PDZD2	0	1.69743	0.939	0.345	0
FHL2	0	1.69052	0.98	0.924	0
PDE7A	0	1.67103	0.965	0.423	0
LINC02388	4.69536e-214	1.66226	0.177	0.011	1.46495e-209
C15orf41	0	1.62639	0.96	0.663	0
AC090348.1	0	1.62531	0.777	0.004	0
CKMT2	0	1.62237	0.942	0.283	0
MYOZ2	0	1.61959	0.967	0.658	0
PRKG1	0	1.61835	0.971	0.495	0
AC092353.1	0	1.61815	0.767	0.005	0
AC018464.1	0	1.61657	0.8	0.087	0
SGCG	0	1.6037	0.879	0.149	0
KCND3	0	1.58633	0.849	0.066	0
EFNA5	0	1.57532	0.932	0.433	0
LARGE1	0	1.56641	0.952	0.526	0
ANKRD2	0	1.56633	0.526	0.001	0
LRRC2	0	1.56063	0.826	0.087	0
SLC5A1	0	1.52548	0.8	0.119	0
KBTBD12	0	1.52041	0.787	0.019	0
NIBAN1	0	1.51562	0.767	0.091	0
LAMA2	0	1.50512	0.993	0.975	0
NRAP	0	1.49821	0.873	0.108	0
MPP3	0	1.49562	0.867	0.151	0
AC022034.3	0	1.49097	0.634	0.098	0
MYBPC3	0	1.47449	0.985	0.935	0
THRB	0	1.45779	0.871	0.147	0
GRIP2	0	1.45746	0.792	0.016	0
DPY19L2	0	1.4469	0.945	0.426	0
NCEH1	0	1.43501	0.801	0.087	0
NEXN	0	1.4327	0.979	0.872	0
KCNMB2	0	1.42648	0.678	0.191	0
DAPK2	0	1.42017	0.818	0.213	0
GABRB1	0	1.41481	0.685	0.061	0
ZBTB16	0	1.41288	0.943	0.327	0
PALMD	0	1.41014	0.756	0.029	0
ADRA1A	0	1.40249	0.715	0.005	0
PLIN5	0	1.37017	0.815	0.084	0
AC010680.1	0	1.36222	0.761	0.178	0
DGKG	0	1.36011	0.918	0.298	0
SYNPO2	0	1.35938	0.961	0.471	0
MB	0	1.34758	0.837	0.185	0
GRIK2	0	1.34696	0.396	0.036	0
PLCL1	0	1.34324	0.956	0.65	0
OBSCN	0	1.33418	0.943	0.553	0
CRYAB	0	1.32468	0.762	0.13	0
AL513487.1	0	1.31964	0.733	0.001	0
DMD	0	1.31692	0.988	0.986	0
MYH6	1.93679e-155	1.31221	0.564	0.288	6.04278e-151
FILIP1L	0	1.31156	0.825	0.356	0
CSGALNACT1	0	1.31084	0.729	0.016	0
AC004879.1	0	1.30994	0.675	0.043	0
CHPT1	0	1.29826	0.846	0.197	0
GREB1L	0	1.2938	0.847	0.306	0
PHACTR1	0	1.29222	0.908	0.466	0
CPEB4	0	1.28267	0.948	0.561	0
MYLK3	0	1.27942	0.954	0.574	0
TMEM182	0	1.27477	0.779	0.064	0
VLDLR-AS1	0	1.26381	0.815	0.251	0
AC119673.2	0	1.25385	0.761	0.04	0
PRELID2	9.38958e-108	1.24862	0.53	0.287	2.92955e-103
STXBP6	0	1.24588	0.708	0.055	0
ASB18	0	1.24541	0.716	0.06	0
AQP7	0	1.23859	0.742	0.002	0
RABGAP1L	0	1.23758	0.972	0.54	0
XIST	0	1.22988	0.713	0	0
CASQ2	0	1.22987	0.901	0.29	0
TXNIP	0	1.22317	0.793	0.097	0
FGF14	0	1.22294	0.557	0.019	0
PATJ	0	1.21205	0.949	0.525	0
NCKAP5	0	1.2119	0.87	0.411	0
ENOX1	0	1.21077	0.624	0.195	0
PIP5K1B	0	1.20844	0.898	0.41	0
TRIQK	0	1.20651	0.822	0.325	0
MYPN	0	1.20522	0.785	0.243	0
DOCK3	0	1.194	0.775	0.146	0
PPP1R12B	0	1.19262	0.982	0.822	0
KLHL7	0	1.19174	0.848	0.307	0
SOX6	0	1.19072	0.943	0.441	0
PDE1A	0	1.1865	0.449	0.018	0
NDRG4	0	1.18503	0.803	0.132	0
DTNA	0	1.18031	0.979	0.749	0
SLCO5A1	0	1.17863	0.62	0.064	0
TMEM164	0	1.17801	0.779	0.235	0
HHATL	0	1.17778	0.727	0.012	0
PPFIBP1	0	1.17663	0.908	0.392	0
CPED1	0	1.1732	0.843	0.215	0
FKBP5	0	1.17266	0.836	0.278	0
LHFPL6	0	1.16326	0.879	0.373	0
AC040174.1	0	1.16115	0.673	0.066	0
HADHB	0	1.1529	0.836	0.225	0
CACNA2D3	0	1.14788	0.583	0.021	0
SLC16A7	0	1.14755	0.911	0.43	0
RCAN2	0	1.1372	0.964	0.761	0
CLIC5	0	1.13538	0.854	0.299	0
ST3GAL1	0	1.13206	0.872	0.277	0
LINC02147	0	1.12903	0.521	0.048	0
PRKN	0	1.12729	0.981	0.748	0
PACRG	0	1.12581	0.863	0.51	0
NALCN	0	1.12433	0.543	0.003	0
LIMCH1	0	1.12384	0.953	0.485	0
EXOG	0	1.12359	0.866	0.362	0
ABLIM1	0	1.12212	0.99	0.956	0
ZBTB20	0	1.11813	0.992	0.75	0
TCAP	0	1.11644	0.826	0.229	0
PPM1L	0	1.10975	0.766	0.295	0
MPC1	0	1.10262	0.831	0.226	0
GPAT3	0	1.09754	0.708	0.162	0
CSDC2	0	1.09548	0.649	0.021	0
MAOA	0	1.09474	0.553	0.005	0
XIRP2	0	1.09449	0.642	0.015	0
ANO5	0	1.08712	0.864	0.37	0
SESN1	0	1.08698	0.861	0.385	0
LDB3	0	1.08584	0.985	0.967	0
NEK10	0	1.08348	0.661	0.127	0
SLC7A6	0	1.08219	0.864	0.264	0
FOXP2	0	1.07811	0.523	0.009	0
TNNI3K	0	1.07497	0.969	0.864	0
LINC01954	0	1.07079	0.661	0.046	0
LINC00923	0	1.06943	0.417	0.014	0
ADPRHL1	0	1.06899	0.897	0.443	0
GPD1L	0	1.06388	0.75	0.088	0
DGLUCY	0	1.0589	0.843	0.315	0
GRXCR2	0	1.05804	0.331	0.015	0
RGS6	0	1.05754	0.921	0.421	0
AC106791.1	0	1.05241	0.738	0.139	0
TENT5A	0	1.05121	0.899	0.498	0
LINC02755	0	1.04688	0.578	0.114	0
MYL2	0	1.04616	0.937	0.532	0
AC022034.1	0	1.03879	0.727	0.18	0
VCL	0	1.03744	0.833	0.397	0
TPCN1	0	1.03721	0.654	0.045	0
AIG1	0	1.03696	0.807	0.298	0
TRIM54	0	1.03568	0.856	0.319	0
MAPRE2	0	1.03191	0.795	0.319	0
RBFOX1	0	1.03053	0.934	0.61	0
RETREG1	0	1.0299	0.833	0.335	0
AC021134.1	0	1.02909	0.41	0.06	0
TTN	0	1.02838	0.995	0.999	0
FYB2	0	1.02587	0.466	0.02	0
ART3	0	1.0257	0.636	0.035	0
EPB41	0	1.0242	0.767	0.179	0
HSPB7	0	1.02246	0.898	0.418	0
VWC2	0	1.01825	0.797	0.314	0
RPL3L	0	1.01659	0.667	0.002	0
FHL1	0	1.01118	0.753	0.292	0
AC002460.2	2.40813e-303	1.01043	0.674	0.267	7.51336e-299
PPP1R13L	0	1.00946	0.694	0.06	0
HOOK2	0	1.00663	0.879	0.347	0
ASB15	0	1.00529	0.704	0.108	0
PDE4DIP	0	1.00318	0.976	0.767	0
PPARGC1A	0	1.00211	0.882	0.474	0
UGT2B4	0	1.00166	0.527	0.002	0
PTGDS	0	0.999876	0.587	0.003	0
GARNL3	0	0.998117	0.77	0.246	0
CRADD	0	0.994888	0.906	0.489	0
ATP2A2	0	0.992808	0.933	0.645	0
CFLAR	0	0.989538	0.937	0.433	0
FAM160A1	0	0.98123	0.595	0.129	0
LINC01936	0	0.980064	0.588	0.017	0
TMEFF2	0	0.978843	0.529	0.008	0
SRL	0	0.978758	0.859	0.412	0
MLIP	0	0.976633	0.975	0.98	0
ANK2	0	0.97429	0.968	0.836	0
ARHGAP10	0	0.973206	0.901	0.422	0
DOCK5	0	0.972693	0.739	0.134	0
ZNF208	0	0.969677	0.434	0.001	0
MYOF	0	0.96608	0.636	0.02	0
CFAP61	0	0.96312	0.513	0.012	0
MYH7B	0	0.962098	0.91	0.513	0
ACACB	0	0.961161	0.933	0.564	0
LINC01505	3.8515e-264	0.960351	0.713	0.317	1.20167e-259
FRK	0	0.959736	0.589	0.033	0
AC117464.1	0	0.958489	0.503	0.017	0
SLC25A4	0	0.9559	0.85	0.347	0
COX6A2	0	0.955812	0.58	0.025	0
LINC00486	0	0.953933	0.761	0.206	0
AGBL4	0	0.951571	0.348	0.025	0
PLD1	0	0.948293	0.893	0.416	0
PIK3R1	4.35309e-296	0.940412	0.891	0.617	1.35816e-291
AC023494.1	0	0.940054	0.548	0.059	0
DYNC1I1	0	0.936911	0.703	0.223	0
ADHFE1	0	0.9296	0.764	0.241	0
SLC1A3	0	0.928191	0.926	0.532	0
AC002057.2	0	0.926111	0.547	0.008	0
ITGA9	0	0.925454	0.784	0.269	0
GMPR	0	0.925317	0.729	0.157	0
PPARGC1B	0	0.924202	0.678	0.12	0
KCNMB2-AS1	1.1667e-247	0.922794	0.564	0.198	3.64011e-243
ACSS3	0	0.920682	0.832	0.382	0
KLHL31	0	0.917299	0.765	0.276	0
MYH7	0	0.908585	0.971	0.781	0
CMYA5	2.43428e-261	0.905121	0.976	0.723	7.59496e-257
KCNIP1	0	0.904149	0.469	0.028	0
LINC01151	0	0.903228	0.374	0.003	0
AC113414.1	5.46139e-263	0.902275	0.458	0.122	1.70396e-258
GOT1	0	0.89916	0.701	0.168	0
AC108058.1	9.64515e-250	0.898263	0.787	0.467	3.00929e-245
ACO2	0	0.898216	0.821	0.341	0
MIR29B2CHG	0	0.897659	0.628	0.017	0
FABP3	0	0.895123	0.729	0.203	0
FBXO40	0	0.892359	0.72	0.258	0
TRDN-AS1	0	0.891981	0.966	0.872	0
MYL12A	0	0.89198	0.652	0.209	0
AC020687.1	0	0.888507	0.46	0.059	0
AL009177.1	0	0.887012	0.529	0.016	0
IFNG-AS1	0	0.885576	0.316	0.004	0
PCDH9	5.60018e-260	0.883743	0.894	0.516	1.74726e-255
F3	0	0.883058	0.483	0.024	0
PRKAA2	0	0.881939	0.935	0.636	0
C2CD6	0	0.878096	0.488	0.072	0
ASAH1	0	0.875171	0.84	0.325	0
NNT	0	0.868864	0.835	0.439	0
FHIT	2.74907e-211	0.867804	0.954	0.663	8.5771e-207
ATP1A3	0	0.863648	0.546	0.005	0
C6	0	0.862124	0.422	0.006	0
GBE1	1.21172e-272	0.859888	0.845	0.465	3.78056e-268
HSDL2	0	0.859645	0.805	0.348	0
LINC00472	0	0.859105	0.784	0.356	0
ATP1A2	0	0.858024	0.546	0.068	0
HIVEP3	0	0.855281	0.654	0.227	0
FNIP2	6.6356e-280	0.854483	0.71	0.32	2.07031e-275
IQCJ-SCHIP1	1.14763e-219	0.850158	0.653	0.316	3.5806e-215
AC011369.1	0	0.850113	0.537	0.017	0
LINC01428	0	0.849383	0.465	0.003	0
AL158038.1	0	0.849113	0.449	0.002	0
MAOB	0	0.846848	0.532	0.048	0
COL19A1	0	0.84642	0.546	0.134	0
PEBP4	0	0.84499	0.509	0.074	0
EIF1B-AS1	0	0.842927	0.605	0.175	0
AC073475.1	5.95039e-254	0.838461	0.556	0.2	1.85652e-249
AL390957.1	0	0.837411	0.432	0.078	0
GPC5	3.8555e-47	0.830615	0.245	0.123	1.20292e-42
NDRG3	0	0.828966	0.705	0.227	0
ADGRL3-AS1	0	0.82766	0.592	0.063	0
TBC1D4	0	0.824516	0.956	0.706	0
PKP2	0	0.823556	0.962	0.795	0
FAM107A	0	0.822176	0.513	0.031	0
HOGA1	0	0.817523	0.45	0.023	0
LCLAT1	0	0.813934	0.885	0.484	0
SPTB	0	0.811268	0.692	0.179	0
AL139383.1	6.993e-303	0.811082	0.795	0.37	2.18182e-298
CKM	0	0.810999	0.617	0.144	0
TACC2	5.25842e-260	0.810659	0.945	0.732	1.64063e-255
LINC00882	0	0.808302	0.55	0.098	0
SLC25A36	0	0.804118	0.924	0.525	0
CDK18	0	0.801615	0.571	0.042	0
TNNT1	0	0.800559	0.505	0.047	0
COLQ	2.0998e-241	0.795322	0.753	0.425	6.55137e-237
AC002066.1	9.44512e-259	0.794673	0.575	0.204	2.94688e-254
HADHA	0	0.793371	0.669	0.176	0
PLEKHA2	0	0.788441	0.632	0.122	0
WIPI1	0	0.782291	0.623	0.102	0
SLC4A4	0	0.78143	0.71	0.279	0
COX7A1	0	0.781239	0.481	0.005	0
AC007381.1	0	0.779194	0.44	0.003	0
TOGARAM2	0	0.77855	0.359	0.007	0
ETFDH	0	0.778222	0.733	0.284	0
AAK1	3.30279e-256	0.777472	0.921	0.597	1.03047e-251
MIR3936HG	0	0.774976	0.692	0.22	0
SRGAP3	0	0.774795	0.53	0.069	0
ACTN2	7.20113e-307	0.774743	0.969	0.872	2.24675e-302
RHOBTB1	0	0.772258	0.603	0.156	0
NPAS2	0	0.770845	0.788	0.333	0
GALNT17	2.8043e-222	0.769201	0.921	0.665	8.74942e-218
SLC2A12	0	0.758435	0.503	0.04	0
PPTC7	0	0.755197	0.614	0.136	0
NT5DC1	1.81767e-295	0.752713	0.773	0.368	5.67114e-291
PTDSS1	0	0.750819	0.519	0.048	0
FGF12-AS1	0	0.747936	0.484	0.065	0
ESRRB	0	0.746798	0.546	0.098	0
AC019068.1	0	0.745748	0.458	0.035	0
TRAK2	0	0.744446	0.814	0.384	0
LINC02822	0	0.743939	0.333	0.007	0
GAB3	0	0.743372	0.499	0.053	0
KIAA1217	9.12598e-227	0.74258	0.763	0.401	2.84731e-222
TMEM38B	0	0.740902	0.713	0.261	0
FSTL1	3.5218e-279	0.740895	0.678	0.283	1.0988e-274
DKK3	0	0.738294	0.647	0.219	0
SH3RF2	0	0.735266	0.52	0.124	0
TXNRD1	2.26517e-270	0.727936	0.558	0.188	7.06732e-266
CAST	0	0.727899	0.718	0.245	0
USP13	6.68714e-299	0.727544	0.829	0.451	2.08639e-294
THSD4	2.53227e-223	0.723761	0.969	0.86	7.90068e-219
SCN5A	1.67438e-253	0.721958	0.9	0.573	5.22407e-249
FBXO32	3.54073e-201	0.721372	0.637	0.296	1.10471e-196
ABCC9	0	0.720115	0.603	0.146	0
MYH14	0	0.718982	0.521	0.034	0
LINC02506	6.27643e-224	0.717856	0.144	0.002	1.95825e-219
BDNF	0	0.715916	0.373	0.038	0
PPARA	2.89362e-272	0.7129	0.66	0.273	9.02811e-268
SMYD2	7.11853e-253	0.711912	0.75	0.384	2.22098e-248
OSBPL1A	0	0.711431	0.625	0.173	0
CAPS2	0	0.71027	0.54	0.102	0
GPI	0	0.709619	0.718	0.275	0
GAS2	3.40063e-249	0.708538	0.899	0.613	1.061e-244
USP53	1.61229e-270	0.706577	0.845	0.467	5.03035e-266
CRIM1	5.84413e-208	0.704745	0.642	0.299	1.82337e-203
OGDH	1.36546e-277	0.704493	0.791	0.413	4.26024e-273
FSD2	2.11478e-288	0.704491	0.625	0.22	6.59812e-284
PIR	0	0.703716	0.454	0.055	0
LINC00571	0	0.702899	0.461	0.081	0
CTIF	1.72842e-295	0.701535	0.667	0.254	5.39268e-291
BCL2	0	0.701316	0.381	0.045	0
LINC02334	0	0.700575	0.438	0.046	0
AKAP6	7.18827e-250	0.698172	0.968	0.927	2.24274e-245
SLC41A1	0	0.697701	0.625	0.191	0
ATP2C1	2.52008e-295	0.696589	0.707	0.296	7.86265e-291
BCO2	9.03553e-247	0.696246	0.85	0.512	2.81908e-242
B3GLCT	0	0.695654	0.555	0.11	0
PLPP3	4.2794e-260	0.692483	0.556	0.187	1.33517e-255
ZBTB38	0	0.69206	0.634	0.206	0
SMPX	2.99396e-307	0.691617	0.696	0.272	9.34116e-303
ZNF106	5.55019e-282	0.690389	0.811	0.424	1.73166e-277
GPHN	1.25344e-231	0.688081	0.94	0.688	3.91073e-227
MTFR1	0	0.684506	0.707	0.283	0
DPH6-DT	1.25179e-197	0.683556	0.526	0.205	3.90558e-193
HERC3	0	0.68196	0.681	0.251	0
LINC02248	0	0.675717	0.277	0.008	0
TRIM63	2.41133e-291	0.674346	0.661	0.26	7.52335e-287
TNNC1	7.85011e-237	0.674188	0.721	0.316	2.44923e-232
PGM1	0	0.673984	0.605	0.189	0
NUAK1	1.54977e-250	0.672744	0.664	0.288	4.83528e-246
KANK1	7.6946e-232	0.672404	0.949	0.673	2.40072e-227
AC093730.1	0	0.67077	0.268	0.001	0
KIFC3	0	0.670487	0.572	0.139	0
TMEM116	0	0.668493	0.525	0.129	0
ADGRL2	9.89423e-235	0.6667	0.842	0.458	3.087e-230
C5orf56	0	0.666154	0.537	0.09	0
LMO7	9.86845e-298	0.66479	0.961	0.815	3.07896e-293
CCDC93	0	0.663644	0.621	0.177	0
EFCAB2	7.53405e-161	0.662203	0.659	0.37	2.35062e-156
MICU3	0	0.66217	0.592	0.13	0
FBXW7	3.19983e-226	0.662002	0.782	0.426	9.98347e-222
SEMA3C	1.59978e-260	0.661274	0.574	0.191	4.99131e-256
ACYP2	2.02197e-198	0.659672	0.866	0.554	6.30854e-194
CMSS1	6.1552e-242	0.657403	0.678	0.292	1.92042e-237
PCLO	1.51639e-209	0.654203	0.366	0.093	4.73113e-205
LMOD2	1.84376e-216	0.650962	0.793	0.447	5.75252e-212
BSG	0	0.649816	0.61	0.179	0
ENTPD1-AS1	1.77705e-175	0.64978	0.536	0.237	5.54441e-171
MARCH3	1.81537e-191	0.6495	0.779	0.447	5.66395e-187
TBC1D1	1.33311e-244	0.647597	0.728	0.348	4.1593e-240
ATP8A1	5.29979e-269	0.647038	0.71	0.298	1.65353e-264
PDZRN3	1.33499e-141	0.645451	0.926	0.765	4.16516e-137
LBH	1.06093e-234	0.644013	0.615	0.242	3.31009e-230
EYA1	1.74896e-301	0.64396	0.587	0.182	5.45675e-297
ARHGEF6	0	0.640635	0.448	0.032	0
NHSL1	2.60262e-236	0.636169	0.778	0.407	8.12018e-232
NNT-AS1	6.3635e-220	0.636059	0.694	0.348	1.98541e-215
PSME4	1.33206e-229	0.634979	0.721	0.356	4.15602e-225
GNPTAB	0	0.634566	0.583	0.152	0
GRB14	0	0.633871	0.433	0.056	0
GABRA4	0	0.63301	0.365	0.007	0
PER3	0	0.63163	0.477	0.065	0
CADM2	1.70096e-107	0.628017	0.146	0.025	5.307e-103
AC104211.1	1.13087e-295	0.62798	0.409	0.08	3.52831e-291
LINC02055	2.03564e-147	0.627151	0.144	0.014	6.3512e-143
CHCHD3	1.01743e-222	0.626435	0.872	0.555	3.17439e-218
ABHD18	4.16607e-139	0.624221	0.809	0.634	1.29981e-134
PCOLCE2	0	0.623933	0.355	0.015	0
LIN7A	5.31927e-281	0.622179	0.469	0.118	1.65961e-276
TXLNB	1.00915e-252	0.622085	0.707	0.321	3.14855e-248
RALGPS1	7.85377e-265	0.620923	0.63	0.239	2.45038e-260
WNK2	3.18931e-150	0.619597	0.795	0.559	9.95066e-146
STK33	8.38644e-164	0.619098	0.83	0.601	2.61657e-159
LINC02256	0	0.618569	0.544	0.104	0
DST	8.94299e-213	0.617191	0.983	0.852	2.79021e-208
SLC39A14	0	0.616892	0.527	0.137	0
DECR1	1.56344e-243	0.616663	0.778	0.403	4.87793e-239
FN3K	0	0.616596	0.582	0.165	0
SIRT5	3.61309e-295	0.615908	0.637	0.227	1.12728e-290
AL078590.2	0	0.615515	0.293	0.003	0
ABCA5	0	0.614631	0.484	0.068	0
AL590814.1	2.91682e-198	0.614626	0.32	0.069	9.10049e-194
PTPRE	2.3152e-212	0.614577	0.534	0.2	7.22344e-208
MFN2	0	0.614508	0.562	0.143	0
PPP1R3A	1.4498e-255	0.613614	0.685	0.278	4.52337e-251
CRYM	0	0.612401	0.401	0.016	0
KLHL24	1.32316e-227	0.611708	0.87	0.534	4.12825e-223
CYP2J2	6.66308e-271	0.611315	0.606	0.208	2.07888e-266
FAM198B-AS1	0	0.610486	0.4	0.046	0
AC096564.1	0	0.608108	0.428	0.049	0
FRMPD4	0	0.607125	0.369	0.018	0
PARVA	3.24892e-236	0.606341	0.664	0.285	1.01366e-231
CHRM2	8.1927e-167	0.605223	0.952	0.826	2.55612e-162
HAND2-AS1	2.83911e-206	0.604481	0.85	0.536	8.85802e-202
PRR16	1.31699e-173	0.60428	0.804	0.442	4.109e-169
ACAT1	0	0.603147	0.575	0.147	0
ACOT11	3.45332e-189	0.602668	0.886	0.681	1.07744e-184
DYSF	3.79673e-229	0.60231	0.593	0.237	1.18458e-224
NHLRC2	2.04673e-237	0.60207	0.731	0.352	6.3858e-233
DIAPH2	2.80803e-300	0.602015	0.406	0.075	8.76104e-296
AC009318.1	0	0.598328	0.388	0.036	0
LINC02254	2.35991e-231	0.597298	0.406	0.103	7.36292e-227
OXCT1	2.13937e-250	0.596226	0.542	0.18	6.67482e-246
RASGRP3	8.96665e-211	0.595581	0.752	0.403	2.79759e-206
CDH2	1.13192e-196	0.595492	0.969	0.951	3.5316e-192
KIF21A	1.87371e-202	0.595	0.919	0.688	5.84598e-198
SLC30A10	0	0.593412	0.345	0.009	0
NTN1	8.51612e-58	0.593191	0.401	0.24	2.65703e-53
KCNJ2	0	0.590788	0.413	0.039	0
MIR133A1HG	1.19444e-132	0.590643	0.673	0.422	3.72666e-128
BDNF-AS	2.05634e-271	0.590622	0.461	0.117	6.41579e-267
AC126182.3	1.06369e-261	0.588478	0.28	0.035	3.31872e-257
MAST2	1.05801e-196	0.588274	0.827	0.52	3.30098e-192
RAP1GAP2	6.6914e-204	0.585348	0.585	0.24	2.08772e-199
PCDHGA10	0	0.58518	0.481	0.099	0
KALRN	4.39898e-176	0.585151	0.745	0.416	1.37248e-171
NMRK2	0	0.584782	0.456	0.094	0
AC006369.1	0	0.584179	0.322	0.038	0
AC008696.2	3.75921e-294	0.583777	0.325	0.043	1.17287e-289
ZNF680	3.00217e-248	0.582367	0.716	0.323	9.36678e-244
FITM2	0	0.581232	0.465	0.058	0
KLRD1	7.61241e-241	0.579663	0.317	0.056	2.37507e-236
DOK5	0	0.579406	0.35	0.01	0
ZNF438	8.65201e-228	0.579196	0.607	0.241	2.69943e-223
TJP2	4.99063e-206	0.572928	0.646	0.3	1.55708e-201
CBLB	5.07152e-161	0.571484	0.95	0.767	1.58231e-156
ABHD2	2.29852e-181	0.571302	0.456	0.168	7.17138e-177
SAT1	3.98835e-185	0.570316	0.544	0.224	1.24437e-180
ASB11	0	0.569699	0.467	0.082	0
LINC00702	0	0.569296	0.374	0.033	0
MIA2	6.09954e-227	0.567926	0.687	0.313	1.90306e-222
ABLIM3	0	0.567887	0.367	0.03	0
MLYCD	0	0.566713	0.55	0.143	0
AC019211.1	0	0.566308	0.251	0.008	0
PCDHGA6	0	0.565932	0.389	0.003	0
AL592183.1	0	0.56534	0.4	0.007	0
SLC25A20	0	0.563595	0.463	0.087	0
RILPL1	1.30314e-192	0.56289	0.714	0.388	4.0658e-188
PHC2	4.28163e-248	0.562574	0.581	0.213	1.33587e-243
TNIK	5.56291e-179	0.562222	0.927	0.708	1.73563e-174
ZNF536	2.59962e-277	0.561816	0.231	0.015	8.11081e-273
AC107223.1	0	0.561435	0.328	0.024	0
STRBP	7.87264e-186	0.560239	0.727	0.397	2.45626e-181
SLC4A3	1.22415e-247	0.559703	0.674	0.288	3.81934e-243
ECHDC2	6.00999e-237	0.557075	0.747	0.36	1.87512e-232
MTR	4.97847e-199	0.556316	0.677	0.327	1.55328e-194
MYL3	8.62943e-150	0.555323	0.938	0.694	2.69238e-145
MDH1	6.96413e-215	0.555265	0.785	0.426	2.17281e-210
SYNPO	0	0.554968	0.442	0.059	0
SLC27A1	3.06572e-271	0.55303	0.481	0.13	9.56505e-267
CEP85	0	0.552329	0.494	0.116	0
LINC01184	1.85702e-214	0.551329	0.554	0.209	5.79389e-210
SEMA4B	1.48744e-243	0.550676	0.532	0.176	4.64082e-239
LINC00513	0	0.54878	0.395	0.049	0
NIPSNAP2	5.36233e-206	0.548501	0.724	0.376	1.67305e-201
PER1	0	0.547979	0.449	0.057	0
VPS13A	5.73304e-212	0.547668	0.7	0.338	1.78871e-207
RALYL	1.64028e-90	0.547436	0.242	0.081	5.11768e-86
PTPN3	0	0.547096	0.383	0.019	0
NTN4	0	0.546058	0.358	0.049	0
SLC22A15	0	0.54581	0.418	0.077	0
STARD7	5.70047e-225	0.543813	0.538	0.194	1.77855e-220
EGLN1	1.24362e-149	0.543359	0.495	0.22	3.8801e-145
TOB2	5.2931e-294	0.543	0.503	0.13	1.65145e-289
NAALADL2	1.04214e-122	0.542416	0.695	0.414	3.25148e-118
EGF	1.01313e-204	0.542366	0.438	0.136	3.16097e-200
LINC02137	0	0.542226	0.239	0.006	0
SAMD5	2.68648e-204	0.541064	0.337	0.076	8.38183e-200
GRM1	0	0.540871	0.362	0.009	0
MAPKAPK2	1.48875e-198	0.540021	0.645	0.307	4.64489e-194
SOX2-OT	3.76494e-148	0.539966	0.286	0.075	1.17466e-143
MBNL2	8.19397e-189	0.538696	0.781	0.437	2.55652e-184
PPP3CC	6.63634e-239	0.537166	0.645	0.258	2.07054e-234
BCAR3	0	0.536078	0.384	0.05	0
LINC02362	0	0.534524	0.438	0.082	0
TPK1	3.17563e-226	0.532815	0.439	0.123	9.90796e-222
TMEM131L	3.62723e-178	0.531638	0.635	0.303	1.1317e-173
ADAMTS9-AS2	5.46255e-110	0.530831	0.429	0.2	1.70431e-105
ADCY6	1.36061e-201	0.530032	0.71	0.358	4.24512e-197
AC002451.1	0	0.529199	0.357	0.017	0
CLTCL1	0	0.527125	0.416	0.07	0
PGR	0	0.525937	0.39	0.036	0
ANKRD9	0	0.524978	0.424	0.04	0
ARIH2	6.15082e-202	0.524768	0.716	0.359	1.91906e-197
MMP2	0	0.520358	0.237	0.002	0
HEG1	5.33013e-137	0.516144	0.518	0.249	1.663e-132
TCP11L2	1.16833e-242	0.516132	0.429	0.112	3.6452e-238
DTWD2	1.0296e-164	0.51581	0.585	0.278	3.21236e-160
VWA8	5.05587e-163	0.515396	0.953	0.768	1.57743e-158
AL136962.1	3.75874e-83	0.514599	0.233	0.082	1.17273e-78
COL23A1	8.13885e-133	0.513958	0.518	0.241	2.53932e-128
UQCRH	2.64506e-195	0.513431	0.597	0.259	8.25258e-191
TDRD3	5.33272e-180	0.513122	0.796	0.463	1.66381e-175
CPT1B	0	0.512984	0.396	0.044	0
SLC25A30	0	0.512779	0.368	0.043	0
DHRSX	3.35825e-119	0.510871	0.73	0.476	1.04777e-114
UBAC1	4.70589e-279	0.510192	0.491	0.129	1.46824e-274
WDR37	4.87338e-184	0.509009	0.579	0.255	1.52049e-179
AC006333.1	4.48802e-281	0.505418	0.424	0.091	1.40026e-276
CSRP3	3.21504e-165	0.505264	0.809	0.472	1.00309e-160
RAMP1	2.24272e-165	0.505253	0.72	0.396	6.99729e-161
FGGY	2.42497e-172	0.505074	0.507	0.205	7.56591e-168
CNTNAP3	0	0.504399	0.333	0.034	0
SH3RF3	1.68949e-153	0.502868	0.466	0.184	5.2712e-149
NDUFB8	7.15743e-220	0.501966	0.582	0.228	2.23312e-215
PFKFB2	0	0.501824	0.366	0.025	0
PTPDC1	0	0.501477	0.416	0.075	0
ZNF586	3.37809e-142	0.499536	0.648	0.374	1.05396e-137
ATP5MG	1.2975e-216	0.498833	0.566	0.212	4.0482e-212
TENM3	1.522e-32	0.498608	0.399	0.277	4.74863e-28
LINC02284	0	0.497681	0.252	0.011	0
AR	0	0.497641	0.327	0.031	0
RGS3	1.40602e-197	0.496956	0.55	0.212	4.38677e-193
FLG-AS1	0	0.495879	0.269	0.001	0
MAPK4	1.00221e-160	0.494852	0.432	0.156	3.12691e-156
MIR22HG	0	0.494694	0.386	0.019	0
PAIP2B	2.50149e-178	0.493488	0.435	0.15	7.80463e-174
PANK1	1.06376e-162	0.493052	0.493	0.205	3.31893e-158
PLEKHA1	3.23977e-199	0.492817	0.567	0.229	1.01081e-194
PPP2R5A	1.44903e-182	0.491484	0.565	0.242	4.52097e-178
YAF2	6.77188e-138	0.491407	0.707	0.422	2.11283e-133
CFLAR-AS1	3.31384e-234	0.49116	0.513	0.165	1.03392e-229
ANXA11	1.32468e-223	0.490788	0.515	0.172	4.13301e-219
PPM1K	9.65372e-91	0.490284	0.933	0.762	3.01196e-86
PCGF5	6.99359e-175	0.489492	0.648	0.308	2.182e-170
AC104596.1	1.64925e-152	0.489259	0.358	0.116	5.14567e-148
FGF1	5.94068e-134	0.489192	0.629	0.345	1.85349e-129
DSTN	3.47055e-144	0.488939	0.638	0.337	1.08281e-139
SORT1	1.32989e-147	0.48825	0.658	0.358	4.14925e-143
COQ8A	7.43917e-262	0.486875	0.426	0.1	2.32102e-257
ETFA	3.52291e-179	0.48555	0.6	0.272	1.09915e-174
DCUN1D2	4.97502e-158	0.483376	0.603	0.302	1.55221e-153
SGSM1	0	0.483285	0.308	0.009	0
CAT	2.07311e-276	0.483017	0.467	0.114	6.4681e-272
EPM2AIP1	1.6036e-155	0.482614	0.666	0.36	5.00322e-151
TMEM245	2.83942e-152	0.48239	0.751	0.459	8.859e-148
SLC6A6	2.20453e-127	0.48235	0.44	0.188	6.87815e-123
POU6F2	5.83994e-148	0.482222	0.396	0.14	1.82206e-143
UBN1	2.74735e-193	0.48208	0.503	0.186	8.57173e-189
USO1	1.69324e-178	0.481345	0.662	0.323	5.28292e-174
AC010327.4	2.79921e-211	0.480876	0.428	0.126	8.73352e-207
KIF1B	2.60678e-160	0.479914	0.77	0.452	8.13316e-156
ELF1	2.49952e-119	0.479591	0.643	0.366	7.79851e-115
LRRFIP2	2.23594e-169	0.478279	0.955	0.793	6.97614e-165
NMD3	4.30565e-109	0.478013	0.606	0.35	1.34336e-104
FLNC	1.08153e-246	0.477993	0.41	0.098	3.37438e-242
DPYD	1.99556e-230	0.477491	0.307	0.053	6.22616e-226
TOM1L2	8.05381e-162	0.476475	0.815	0.505	2.51279e-157
GK	5.39086e-294	0.476082	0.379	0.065	1.68195e-289
SLC2A4	0	0.475428	0.391	0.062	0
TNNT2	1.20824e-112	0.475178	0.987	0.96	3.7697e-108
TUBE1	2.97153e-214	0.474452	0.505	0.173	9.27118e-210
ALPK3	2.16036e-140	0.47445	0.719	0.434	6.74032e-136
CCDC144A	0	0.473661	0.343	0.03	0
AK4	4.93796e-226	0.473597	0.413	0.108	1.54064e-221
RARB	1.74427e-126	0.47334	0.739	0.46	5.44213e-122
DNAAF3	1.23473e-165	0.472698	0.435	0.155	3.85235e-161
GBF1	1.24046e-144	0.471668	0.74	0.449	3.87023e-140
AC053545.1	0	0.471339	0.362	0.054	0
PPP2R5C	4.29374e-139	0.470655	0.724	0.436	1.33965e-134
SMG1	1.1243e-167	0.469767	0.709	0.38	3.50783e-163
HSPB8	1.13262e-233	0.46955	0.472	0.137	3.53376e-229
AC008571.2	1.54519e-161	0.469415	0.143	0.01	4.821e-157
MAP3K5	1.39649e-145	0.469287	0.766	0.45	4.35703e-141
AC124947.1	4.35209e-120	0.46905	0.647	0.381	1.35785e-115
NBEA	1.1893e-132	0.468358	0.847	0.588	3.71061e-128
AC079142.1	1.27415e-85	0.467327	0.708	0.489	3.97535e-81
AC020659.1	0	0.466131	0.358	0.028	0
GSAP	9.9127e-251	0.466126	0.393	0.086	3.09276e-246
SH3GL2	8.8645e-274	0.465606	0.262	0.025	2.76572e-269
ME1	5.5007e-198	0.465428	0.353	0.086	1.71622e-193
ITGA7	2.21566e-161	0.465386	0.613	0.3	6.91287e-157
AL078604.4	4.73496e-173	0.464594	0.358	0.103	1.47731e-168
SPPL2A	5.51681e-128	0.464094	0.695	0.424	1.72125e-123
LMOD3	3.63506e-285	0.463749	0.403	0.079	1.13414e-280
P4HA1	2.08407e-96	0.46257	0.612	0.382	6.5023e-92
USP28	2.05693e-132	0.462296	0.859	0.642	6.41762e-128
SLC16A1-AS1	6.55192e-99	0.46134	0.752	0.523	2.0442e-94
GTDC1	2.30603e-130	0.459763	0.599	0.31	7.19482e-126
CLIC4	3.03398e-111	0.459564	0.623	0.357	9.46603e-107
EPB41L4B	0	0.459316	0.277	0.014	0
CTNND2	1.67477e-70	0.459116	0.788	0.668	5.22527e-66
HS6ST3	7.42798e-72	0.459009	0.115	0.023	2.31753e-67
ATF7IP2	8.30324e-114	0.458597	0.772	0.513	2.59061e-109
AC073389.2	4.30564e-224	0.457957	0.367	0.085	1.34336e-219
GFOD1	1.00018e-122	0.457004	0.724	0.43	3.12055e-118
AC011346.1	5.22615e-75	0.456436	0.578	0.374	1.63056e-70
UMAD1	9.13248e-94	0.456048	0.639	0.407	2.84933e-89
HOMER1	9.46354e-133	0.455661	0.892	0.697	2.95262e-128
MINDY2	2.42165e-155	0.455338	0.611	0.303	7.55556e-151
NDUFS1	3.36364e-161	0.454435	0.686	0.368	1.04945e-156
GJA1	3.98898e-162	0.453767	0.53	0.22	1.24456e-157
ADAMTS7	0	0.453469	0.336	0.032	0
MAP4K3-DT	1.11929e-130	0.452427	0.658	0.37	3.4922e-126
LINC02269	7.46743e-178	0.452035	0.212	0.03	2.32984e-173
LINC01128	2.3752e-247	0.450441	0.424	0.104	7.41062e-243
GAREM1	2.4249e-75	0.449818	0.646	0.441	7.5657e-71
LDHB	3.45929e-178	0.44975	0.574	0.245	1.0793e-173
ARMC2	6.86906e-161	0.449508	0.508	0.211	2.14315e-156
RALA	1.53948e-130	0.449146	0.511	0.244	4.80317e-126
B3GALNT1	2.71552e-177	0.449065	0.516	0.204	8.47242e-173
SDHA	8.58282e-173	0.447758	0.614	0.284	2.67784e-168
IP6K3	0	0.447546	0.327	0.005	0
AL512662.2	7.02994e-242	0.447504	0.407	0.097	2.19334e-237
LYPLAL1-DT	1.46283e-281	0.446311	0.272	0.027	4.56403e-277
FAM153A	0	0.445379	0.314	0.002	0
GOLGA8B	2.12658e-174	0.444577	0.569	0.247	6.63491e-170
RAB28	6.87962e-128	0.443709	0.729	0.453	2.14644e-123
AMOTL1	0	0.443507	0.283	0.008	0
DTNB	4.63178e-115	0.442661	0.522	0.269	1.44512e-110
COQ10A	5.22859e-284	0.442568	0.395	0.075	1.63132e-279
AGTPBP1	7.31182e-126	0.442224	0.695	0.41	2.28129e-121
GIPC2	9.35659e-244	0.442066	0.356	0.071	2.91926e-239
PLPP1	2.07616e-125	0.441901	0.669	0.371	6.47762e-121
DHRS3	2.45441e-254	0.441864	0.349	0.064	7.65775e-250
USH2A	9.46829e-84	0.440987	0.38	0.184	2.95411e-79
DIAPH1	5.53655e-170	0.440948	0.452	0.164	1.7274e-165
ACSS1	0	0.440318	0.296	0.005	0
MTHFR	3.67585e-158	0.439999	0.463	0.182	1.14686e-153
GMDS-DT	3.23327e-109	0.438858	0.741	0.467	1.00878e-104
RAP2C-AS1	3.4626e-108	0.43848	0.435	0.199	1.08033e-103
ADAMTS15	9.33908e-235	0.438049	0.348	0.071	2.91379e-230
CHCHD10	8.86303e-157	0.43781	0.583	0.27	2.76527e-152
VLDLR	1.25761e-214	0.437651	0.407	0.109	3.92376e-210
PPARG	0	0.436564	0.256	0.006	0
TMEM144	8.10915e-248	0.436305	0.335	0.06	2.53006e-243
NEBL	1.1114e-155	0.435772	0.983	0.99	3.46758e-151
TNS1	1.83457e-120	0.434492	0.754	0.476	5.72386e-116
NPR3	0	0.434073	0.288	0.01	0
GNG7	1.79089e-97	0.433895	0.447	0.225	5.58756e-93
ACSS2	5.3472e-155	0.433439	0.534	0.235	1.66833e-150
ME3	4.82929e-134	0.432929	0.516	0.241	1.50674e-129
INSR	2.58653e-118	0.432292	0.83	0.56	8.06998e-114
FADS3	2.71763e-282	0.431728	0.34	0.052	8.47901e-278
NRG2	1.17513e-113	0.431069	0.508	0.251	3.66639e-109
UQCRC2	3.82546e-155	0.430515	0.596	0.287	1.19354e-150
TMEM161B-AS1	1.21838e-89	0.430383	0.641	0.407	3.80135e-85
ATP5F1C	1.07758e-173	0.428462	0.572	0.247	3.36206e-169
FGD4	6.99583e-110	0.427419	0.748	0.477	2.1827e-105
SLC25A12	2.25238e-127	0.425881	0.84	0.584	7.02742e-123
LRRC39	3.3157e-117	0.425642	0.766	0.513	1.0345e-112
CLYBL	2.67525e-129	0.425188	0.405	0.158	8.34677e-125
DSP	3.65766e-134	0.42498	0.549	0.266	1.14119e-129
ZNF189	4.19239e-211	0.424955	0.385	0.1	1.30802e-206
AKAP1	2.80359e-218	0.42375	0.421	0.115	8.74722e-214
COLEC10	8.75313e-288	0.42332	0.256	0.02	2.73098e-283
UQCRB	3.66851e-195	0.42304	0.388	0.106	1.14457e-190
VEGFA	5.30294e-181	0.422667	0.484	0.178	1.65452e-176
ZBTB43	1.51443e-134	0.422571	0.596	0.312	4.72502e-130
VIPR2	1.51095e-111	0.421574	0.677	0.415	4.71416e-107
DPP4	0	0.420409	0.245	0.001	0
PRKAR1A	1.56926e-182	0.419652	0.477	0.17	4.89609e-178
SCPEP1	0	0.419193	0.318	0.032	0
WDR60	7.29024e-107	0.418539	0.666	0.41	2.27456e-102
ZDHHC14	8.68739e-109	0.418503	0.469	0.221	2.71046e-104
LIMS1	2.04161e-115	0.41809	0.664	0.383	6.36983e-111
ACADVL	9.21909e-242	0.41747	0.378	0.082	2.87636e-237
GPNMB	0	0.416943	0.279	0.002	0
GRK4	5.67105e-130	0.416934	0.414	0.167	1.76937e-125
GABARAPL1	1.98031e-250	0.416504	0.368	0.074	6.17858e-246
PERM1	0	0.416161	0.302	0	0
AC117453.1	2.09896e-171	0.415636	0.174	0.018	6.54877e-167
ADAM23	1.30817e-105	0.414582	0.746	0.483	4.0815e-101
AC010343.3	6.62612e-207	0.414283	0.161	0.008	2.06735e-202
C1orf21	1.62821e-88	0.413546	0.744	0.499	5.08002e-84
RHOT1	1.89901e-123	0.412552	0.596	0.32	5.92492e-119
AC013640.1	4.77334e-93	0.41158	0.5	0.275	1.48928e-88
LINC01535	0	0.411431	0.292	0.001	0
AC020637.1	3.73651e-139	0.411135	0.134	0.012	1.16579e-134
APOB	0	0.410503	0.266	0	0
AC016831.7	0	0.410453	0.279	0.018	0
VPS13D	1.07946e-129	0.409799	0.726	0.422	3.36792e-125
ORC2	1.5577e-111	0.409705	0.551	0.294	4.86002e-107
TNFRSF19	2.83279e-86	0.409698	0.482	0.257	8.8383e-82
CAMK2B	2.62878e-149	0.409155	0.551	0.251	8.20179e-145
ERO1B	7.77924e-160	0.409143	0.372	0.117	2.42712e-155
GGT7	4.59641e-147	0.408986	0.502	0.217	1.43408e-142
COX17	5.22367e-147	0.408391	0.384	0.134	1.62979e-142
FLACC1	3.412e-169	0.407796	0.345	0.096	1.06454e-164
SRSF5	1.19406e-147	0.407687	0.59	0.282	3.72546e-143
SYNM	1.657e-185	0.407177	0.395	0.117	5.16983e-181
LARP1B	1.2091e-93	0.406313	0.572	0.334	3.77238e-89
CLCN3	1.07126e-112	0.406243	0.636	0.374	3.34233e-108
SCGB2B2	6.17298e-114	0.404978	0.465	0.217	1.92597e-109
NEXN-AS1	2.70778e-164	0.404924	0.409	0.138	8.44826e-160
AC026689.1	0	0.404539	0.276	0.007	0
KCNK13	3.10176e-153	0.404318	0.163	0.018	9.6775e-149
FAM153CP	0	0.403315	0.289	0.011	0
ZMYND8	2.31286e-93	0.401907	0.744	0.516	7.21612e-89
LARP4	1.14508e-117	0.401812	0.63	0.359	3.57266e-113
AL953883.1	0	0.401205	0.237	0.001	0
GPR157	0	0.400233	0.316	0.034	0
DIRC3	4.94948e-133	0.40021	0.329	0.106	1.54424e-128
CNTNAP3B	1.32015e-168	0.400134	0.252	0.049	4.11887e-164
AC104123.1	3.35794e-86	0.399406	0.516	0.292	1.04768e-81
SP100	0	0.399276	0.249	0.013	0
ANK1	5.28713e-226	0.398429	0.341	0.069	1.64959e-221
MBNL1	6.51976e-78	0.398394	0.967	0.83	2.03417e-73
TRPM7	1.30628e-99	0.398262	0.912	0.737	4.07559e-95
EEFSEC	9.72425e-122	0.397462	0.552	0.279	3.03397e-117
CCDC122	4.88823e-117	0.396755	0.472	0.22	1.52513e-112
PTPN1	6.46762e-129	0.396492	0.463	0.202	2.0179e-124
HSF1	1.09815e-168	0.396389	0.452	0.161	3.42622e-164
ADRB1	0	0.396043	0.274	0.002	0
MGLL	1.45233e-221	0.395655	0.309	0.056	4.53127e-217
ABCB7	4.05334e-124	0.395222	0.544	0.272	1.26464e-119
TPD52L1	6.18206e-119	0.394965	0.46	0.207	1.9288e-114
MIR193BHG	1.26654e-191	0.394502	0.314	0.07	3.95161e-187
GLYR1	1.44673e-131	0.393465	0.539	0.26	4.5138e-127
IBTK	1.0466e-124	0.39341	0.647	0.357	3.2654e-120
RCOR3	1.92004e-115	0.3933	0.732	0.46	5.99053e-111
LINC02660	0	0.393173	0.272	0.011	0
NAV2	9.98621e-82	0.392739	0.854	0.641	3.1157e-77
MAP3K20	2.13774e-104	0.392607	0.895	0.668	6.66975e-100
CACNA2D1	2.07819e-95	0.39236	0.962	0.848	6.48397e-91
TAOK3	2.18825e-99	0.39228	0.507	0.262	6.82736e-95
DDR2	2.15229e-275	0.392104	0.275	0.029	6.71514e-271
ZNF528-AS1	8.7995e-273	0.391369	0.305	0.04	2.74544e-268
PCDHGA8	0	0.391093	0.282	0.006	0
LINC00670	1.91009e-120	0.390226	0.277	0.084	5.95949e-116
GHR	1.73797e-118	0.389529	0.561	0.274	5.42246e-114
PGP	1.07472e-159	0.389257	0.467	0.178	3.35312e-155
LINC01473	1.29023e-81	0.3891	0.715	0.481	4.02552e-77
CHST9	0	0.388819	0.207	0.002	0
AC119674.1	6.77428e-150	0.388675	0.271	0.064	2.11358e-145
PCDHGA5	0	0.388568	0.275	0.003	0
UBE2G1	3.39966e-101	0.388094	0.653	0.405	1.06069e-96
WNT9A	4.27709e-263	0.387799	0.215	0.013	1.33445e-258
S100A1	0	0.387243	0.258	0	0
LINC02542	2.99805e-163	0.386901	0.201	0.03	9.3539e-159
PTPN20	0	0.386359	0.295	0.028	0
NDUFS4	1.57023e-133	0.386296	0.623	0.323	4.89913e-129
MACROD1	2.59785e-156	0.385927	0.384	0.126	8.10528e-152
SMYD1	8.95902e-79	0.385903	0.84	0.679	2.79521e-74
SLC7A2	5.53368e-110	0.385487	0.394	0.165	1.72651e-105
HEATR5A	8.52796e-118	0.38442	0.468	0.214	2.66072e-113
USP31	2.14271e-118	0.38351	0.482	0.227	6.68527e-114
AC006299.1	3.52113e-111	0.382784	0.306	0.107	1.09859e-106
CKMT2-AS1	5.97931e-114	0.382726	0.541	0.28	1.86555e-109
MKLN1	1.37661e-46	0.382716	0.738	0.571	4.29504e-42
RIC3	2.58352e-127	0.382688	0.431	0.179	8.06058e-123
AC015983.2	5.24e-114	0.381581	0.348	0.132	1.63488e-109
B4GALT1	2.15101e-138	0.381289	0.355	0.12	6.71114e-134
FNBP1L	1.33077e-88	0.381242	0.412	0.201	4.15201e-84
AC027117.2	7.13033e-249	0.381196	0.285	0.038	2.22466e-244
MYOT	7.78143e-239	0.380863	0.289	0.043	2.42781e-234
MRPL15	1.59731e-167	0.380531	0.425	0.144	4.98362e-163
EEF1A2	3.27756e-188	0.380455	0.376	0.103	1.0226e-183
PDE3B	8.45503e-68	0.380401	0.457	0.264	2.63797e-63
FAM135A	1.35168e-95	0.380153	0.574	0.333	4.21723e-91
AC126121.3	6.45724e-113	0.379565	0.2	0.046	2.01466e-108
AC007114.2	1.64862e-163	0.379484	0.373	0.115	5.14368e-159
PHLDB2	1.18554e-99	0.379085	0.755	0.497	3.6989e-95
LRSAM1	1.34812e-121	0.379074	0.475	0.218	4.20615e-117
ANGPTL4	0	0.378913	0.231	0.009	0
AFG1L	2.13262e-110	0.378851	0.476	0.229	6.65378e-106
CUL4A	1.14084e-121	0.378708	0.605	0.323	3.55941e-117
SIAE	1.09181e-213	0.378615	0.339	0.073	3.40644e-209
NR3C1	7.70405e-134	0.3784	0.545	0.247	2.40366e-129
PLBD1-AS1	1.01889e-178	0.378055	0.348	0.093	3.17893e-174
PDGFC	1.11845e-108	0.377064	0.454	0.208	3.48957e-104
AC016590.1	7.99744e-303	0.376364	0.298	0.03	2.4952e-298
MFN1	1.48656e-119	0.375818	0.498	0.238	4.63807e-115
COX10	2.98297e-107	0.375463	0.547	0.297	9.30688e-103
ECHDC3	6.33719e-217	0.375079	0.313	0.06	1.9772e-212
DIP2C	1.51414e-95	0.373522	0.786	0.536	4.72411e-91
CUEDC1	1.55481e-133	0.372685	0.428	0.17	4.85101e-129
TFDP2	8.85717e-83	0.372453	0.754	0.539	2.76344e-78
GOLGA4	1.92357e-77	0.372271	0.857	0.659	6.00154e-73
TIMMDC1	2.61111e-142	0.371897	0.407	0.15	8.14665e-138
CPQ	2.94723e-121	0.371886	0.402	0.158	9.19537e-117
SLC22A5	3.09991e-234	0.371811	0.312	0.054	9.67171e-230
TANGO2	1.15883e-237	0.371783	0.294	0.045	3.61556e-233
BCL2L13	6.85084e-96	0.370634	0.627	0.377	2.13746e-91
PPP1R13B	2.56478e-72	0.370625	0.864	0.689	8.00211e-68
GXYLT2	3.83416e-108	0.369916	0.37	0.15	1.19626e-103
ARFGEF2	9.6576e-103	0.368601	0.666	0.405	3.01317e-98
LMBRD1	3.5096e-101	0.368363	0.538	0.292	1.095e-96
HMOX2	1.99934e-157	0.368043	0.371	0.117	6.23793e-153
PCNT	8.34919e-129	0.366874	0.375	0.139	2.60495e-124
HSD17B4	8.13278e-109	0.366812	0.506	0.256	2.53743e-104
TSIX	0	0.366797	0.248	0.001	0
IMMT	5.82315e-110	0.366425	0.609	0.342	1.81682e-105
PRDX6	2.16239e-188	0.36632	0.348	0.087	6.74667e-184
CNNM2	2.24044e-92	0.365703	0.419	0.201	6.99017e-88
IDH3A	1.89809e-108	0.365634	0.543	0.286	5.92204e-104
PLAAT3	0	0.365428	0.247	0.007	0
CYCS	1.12411e-196	0.365238	0.339	0.079	3.50723e-192
ZNF676	5.84414e-297	0.365115	0.181	0	1.82337e-292
SDC4	9.31766e-223	0.364879	0.314	0.058	2.90711e-218
NAMPT	9.95626e-123	0.364498	0.369	0.139	3.10635e-118
FRY-AS1	1.48843e-305	0.364194	0.265	0.019	4.64391e-301
OGT	2.53136e-107	0.36402	0.632	0.362	7.89783e-103
PCTP	9.0795e-175	0.363924	0.301	0.07	2.83281e-170
PGM5	7.64823e-55	0.363493	0.688	0.524	2.38625e-50
PLPP7	1.83396e-98	0.363373	0.539	0.301	5.72196e-94
DNM2	6.00948e-108	0.363171	0.515	0.261	1.87496e-103
SCFD2	2.20128e-104	0.362959	0.512	0.254	6.868e-100
GDAP1L1	4.30468e-205	0.36285	0.297	0.056	1.34306e-200
ZC3H6	3.59151e-94	0.362635	0.567	0.323	1.12055e-89
HADH	5.17143e-127	0.362333	0.423	0.173	1.61348e-122
KREMEN1	1.09936e-205	0.362131	0.305	0.06	3.43e-201
CALM1	1.41612e-209	0.361865	0.324	0.067	4.4183e-205
SUCLG2	1.25817e-107	0.361819	0.548	0.285	3.92549e-103
MAP4K3	5.61883e-101	0.361286	0.924	0.701	1.75308e-96
AC096677.1	3.3383e-210	0.361237	0.273	0.045	1.04155e-205
XK	1.07441e-222	0.361058	0.254	0.034	3.35216e-218
ASB10	0	0.360936	0.274	0.009	0
NDUFA4	7.8991e-103	0.36064	0.472	0.228	2.46452e-98
CDS2	1.47605e-142	0.36053	0.397	0.141	4.60527e-138
AC010210.1	1.9086e-206	0.360366	0.306	0.06	5.95483e-202
ANK3	1.15009e-100	0.360318	0.952	0.819	3.58827e-96
UBAC2	4.77678e-94	0.360257	0.746	0.504	1.49036e-89
CRK	1.4999e-124	0.360023	0.372	0.139	4.6797e-120
ZHX2	1.76962e-81	0.35963	0.787	0.581	5.5212e-77
COX4I1	3.74514e-138	0.359602	0.381	0.133	1.16849e-133
MROH1	1.37345e-113	0.359354	0.47	0.22	4.28517e-109
PTPN14	2.11846e-90	0.359087	0.527	0.289	6.60959e-86
SYNJ2	4.24298e-115	0.358651	0.399	0.165	1.32381e-110
ARID5B	2.08933e-111	0.358559	0.505	0.242	6.5187e-107
KIF1C	5.14095e-156	0.357372	0.353	0.107	1.60398e-151
WDR7	1.29755e-97	0.35735	0.688	0.428	4.04835e-93
WBP4	1.57813e-119	0.357151	0.427	0.181	4.92377e-115
GLDN	0	0.357115	0.228	0.001	0
MAGED1	4.15652e-69	0.35681	0.577	0.379	1.29683e-64
GAPDH	1.27617e-122	0.356782	0.375	0.139	3.98166e-118
POT1	3.45036e-102	0.356373	0.485	0.244	1.07651e-97
KIAA0232	1.31576e-71	0.356257	0.674	0.469	4.10516e-67
EOGT	1.5794e-205	0.356199	0.29	0.053	4.92773e-201
IRF2	1.7121e-111	0.355994	0.489	0.235	5.34174e-107
EXTL3	6.84191e-82	0.355604	0.35	0.161	2.13468e-77
LUCAT1	6.98909e-127	0.355565	0.147	0.019	2.1806e-122
LMCD1-AS1	1.32819e-46	0.354369	0.364	0.215	4.14395e-42
SNX6	7.30623e-89	0.354208	0.573	0.336	2.27954e-84
AL136366.1	1.97465e-177	0.35416	0.268	0.054	6.1609e-173
SCML1	3.76157e-215	0.352693	0.295	0.052	1.17361e-210
ACTC1	4.48055e-45	0.352441	0.848	0.666	1.39793e-40
USP40	6.90128e-107	0.352141	0.465	0.22	2.1532e-102
ZMAT1	9.64829e-126	0.351855	0.42	0.17	3.01027e-121
FAM241A	3.25881e-164	0.350514	0.298	0.071	1.01675e-159
GALNT16	4.60589e-173	0.35041	0.296	0.068	1.43704e-168
AC010168.1	8.26282e-95	0.349557	0.38	0.168	2.578e-90
LONRF2	1.89751e-239	0.349532	0.267	0.034	5.92024e-235
C20orf194	1.31787e-85	0.348883	0.775	0.519	4.11177e-81
PPM1K-DT	3.57028e-170	0.348122	0.206	0.029	1.11393e-165
MAP3K3	2.1983e-108	0.347619	0.383	0.16	6.85869e-104
SMAP1	1.13179e-98	0.347479	0.634	0.375	3.53117e-94
NUTM2B-AS1	9.85886e-85	0.346573	0.54	0.313	3.07596e-80
ACSL1	2.28323e-147	0.346239	0.348	0.108	7.12368e-143
AC007652.3	0	0.346145	0.212	0.002	0
C5orf63	4.98306e-308	0.346095	0.253	0.015	1.55471e-303
AC100803.4	2.0719e-144	0.346094	0.289	0.077	6.46432e-140
LINC01725	2.70983e-179	0.345879	0.169	0.015	8.45468e-175
ALDH1L1	0	0.345638	0.252	0.009	0
ESRRA	1.28759e-129	0.344782	0.403	0.155	4.01729e-125
N4BP2L2	9.05321e-69	0.344684	0.978	0.87	2.8246e-64
HDAC4	6.70013e-93	0.344672	0.607	0.361	2.09044e-88
MBP	0	0.34454	0.223	0.005	0
ALS2CL	1.88852e-294	0.344437	0.271	0.023	5.89217e-290
MAP2K5	1.27843e-70	0.344343	0.606	0.399	3.98869e-66
FAM13B	4.98036e-77	0.344017	0.805	0.59	1.55387e-72
SAMD12	9.1159e-36	0.34385	0.407	0.279	2.84416e-31
LINC01479	0	0.343618	0.198	0.001	0
LINC02502	2.34799e-298	0.343491	0.265	0.021	7.32572e-294
UNC13B	2.38164e-88	0.343373	0.547	0.308	7.4307e-84
EEA1	3.05552e-98	0.343093	0.64	0.373	9.53323e-94
RAB11FIP1	5.39473e-127	0.342875	0.306	0.096	1.68316e-122
MLPH	0	0.342824	0.236	0.002	0
MIR1-1HG-AS1	1.63418e-76	0.342747	0.347	0.167	5.09864e-72
LYPLAL1	3.50293e-90	0.342636	0.698	0.453	1.09291e-85
AFAP1L1	6.25878e-86	0.342424	0.477	0.259	1.95274e-81
ABLIM2	8.01448e-100	0.342292	0.387	0.17	2.50052e-95
PPA2	1.33772e-88	0.342242	0.592	0.352	4.17369e-84
CAMK2D	1.02294e-99	0.342014	0.984	0.935	3.19157e-95
SPIRE1	4.06359e-83	0.341931	0.704	0.46	1.26784e-78
ARSG	7.31098e-189	0.341924	0.304	0.065	2.28103e-184
OPTN	4.09511e-138	0.341919	0.384	0.134	1.27767e-133
EPHX2	4.02241e-168	0.341072	0.358	0.103	1.25499e-163
MTRNR2L12	2.26985e-182	0.340221	0.2	0.024	7.08193e-178
AL355596.1	0	0.340081	0.23	0.001	0
EHHADH	4.45725e-198	0.340079	0.274	0.048	1.39066e-193
ATAD1	1.44207e-101	0.339871	0.611	0.347	4.49927e-97
SGMS2	3.75621e-224	0.339031	0.267	0.037	1.17194e-219
ATP5MPL	1.69672e-137	0.338961	0.416	0.155	5.29377e-133
COX5A	3.92788e-108	0.338795	0.471	0.223	1.2255e-103
CBR3-AS1	8.88797e-208	0.338561	0.246	0.035	2.77305e-203
MARK3	9.60345e-64	0.338489	0.716	0.512	2.99628e-59
ZNF728	0	0.338314	0.232	0	0
WWP1	2.64933e-90	0.338113	0.77	0.514	8.26592e-86
FAM3D-AS1	4.67745e-277	0.338096	0.255	0.022	1.45936e-272
TRPM4	2.50934e-95	0.337135	0.43	0.208	7.82914e-91
MAP3K14	3.56808e-97	0.337115	0.352	0.148	1.11324e-92
SLC25A27	2.95638e-102	0.336777	0.555	0.3	9.2239e-98
ZNF780B	4.84328e-99	0.336605	0.511	0.269	1.5111e-94
ARMH3	5.83148e-84	0.336574	0.555	0.325	1.81942e-79
FAF1	2.10463e-72	0.33609	0.893	0.691	6.56643e-68
ATP5MC3	1.77521e-123	0.33565	0.364	0.133	5.53865e-119
PHKA2	8.96502e-106	0.335424	0.4	0.174	2.79709e-101
LINC00886	6.0422e-126	0.335198	0.308	0.098	1.88517e-121
AL451069.1	1.76033e-144	0.335182	0.346	0.109	5.49223e-140
PCNX4	1.10276e-64	0.33505	0.718	0.524	3.44062e-60
SDHB	2.12999e-102	0.334383	0.404	0.18	6.64556e-98
MRPS36	1.47482e-135	0.333867	0.357	0.121	4.60143e-131
MAPT	6.21189e-174	0.332436	0.224	0.036	1.93811e-169
VDAC3	3.76129e-115	0.332145	0.461	0.206	1.17352e-110
SLC25A26	7.28836e-77	0.331199	0.525	0.31	2.27397e-72
STXBP5	8.57126e-89	0.331011	0.557	0.311	2.67423e-84
MAPKAPK3	5.55119e-200	0.330867	0.293	0.056	1.73197e-195
HOMER2	8.61833e-185	0.330849	0.292	0.061	2.68892e-180
AL645568.1	1.49564e-100	0.330804	0.378	0.161	4.66639e-96
AKAP7	1.3025e-156	0.330454	0.287	0.069	4.06379e-152
YBX3	2.09318e-93	0.330444	0.389	0.177	6.53071e-89
C19orf12	7.0754e-141	0.330394	0.349	0.113	2.20752e-136
AC007780.1	2.75135e-178	0.32955	0.283	0.06	8.58423e-174
SYCP3	4.90565e-162	0.329537	0.306	0.078	1.53056e-157
ADAM9	1.77714e-77	0.329511	0.528	0.311	5.54469e-73
ZNF44	2.10488e-84	0.328369	0.523	0.298	6.56723e-80
AC009878.2	8.41065e-240	0.327824	0.186	0.009	2.62412e-235
IDI2-AS1	4.30544e-283	0.327818	0.214	0.009	1.3433e-278
PDP1	1.70679e-245	0.327071	0.265	0.032	5.32519e-241
TMCO3	2.32845e-106	0.327007	0.423	0.189	7.26478e-102
USP46	1.66365e-88	0.326942	0.458	0.237	5.19058e-84
SOX9-AS1	3.25352e-197	0.326728	0.278	0.05	1.0151e-192
BTBD9	1.36901e-38	0.326673	0.729	0.578	4.27132e-34
AC008269.1	1.51201e-202	0.325886	0.199	0.019	4.71747e-198
KLF9	0	0.325636	0.214	0.005	0
RNF13	3.76547e-90	0.325251	0.507	0.269	1.17483e-85
NDUFAF2	5.14468e-92	0.325237	0.391	0.177	1.60514e-87
PTPRJ	5.09221e-71	0.325182	0.385	0.196	1.58877e-66
SPTBN4	2.59153e-301	0.325066	0.233	0.011	8.08556e-297
CCDC36	1.86947e-275	0.324474	0.214	0.01	5.83273e-271
DSCAS	1.84227e-245	0.324327	0.232	0.021	5.74789e-241
AC090921.1	2.38557e-142	0.324036	0.205	0.037	7.44298e-138
LINC01091	2.51766e-64	0.324009	0.178	0.059	7.8551e-60
CACNA1C	1.21904e-36	0.323987	0.985	0.996	3.8034e-32
GPR137B	1.84873e-168	0.323226	0.285	0.064	5.76802e-164
UBE2D1	6.04935e-137	0.322307	0.313	0.094	1.8874e-132
NUBPL	1.92158e-57	0.321886	0.592	0.405	5.99532e-53
SCAPER	1.65449e-68	0.321841	0.81	0.607	5.162e-64
SGCA	1.98818e-183	0.321599	0.316	0.072	6.20312e-179
CTDSPL	2.69994e-91	0.32158	0.423	0.199	8.42382e-87
TENM3-AS1	1.87046e-28	0.320808	0.305	0.193	5.83583e-24
AP002761.2	3.46287e-193	0.320519	0.281	0.053	1.08042e-188
FXN	1.93124e-122	0.319871	0.37	0.137	6.02546e-118
DDX5	1.45647e-95	0.319756	0.804	0.518	4.54418e-91
BCKDHB	1.90646e-57	0.319739	0.672	0.485	5.94816e-53
PPP2R3B	2.59142e-117	0.319617	0.414	0.171	8.08522e-113
XIRP1	1.90011e-150	0.318977	0.28	0.069	5.92835e-146
KIAA0319L	9.69643e-72	0.318629	0.626	0.404	3.02528e-67
PLA2G4C	1.15694e-109	0.31839	0.366	0.143	3.60967e-105
ZBED5-AS1	4.61466e-114	0.318348	0.321	0.114	1.43978e-109
DOCK4	6.24693e-60	0.318207	0.576	0.368	1.94904e-55
TMEM38A	9.98678e-118	0.317424	0.316	0.107	3.11588e-113
LINC00881	1.60507e-35	0.317311	0.609	0.479	5.00783e-31
RNF180	8.52646e-80	0.317039	0.426	0.218	2.66026e-75
ELL2	7.60128e-53	0.316347	0.681	0.499	2.3716e-48
SYNE1	3.62508e-51	0.316135	0.654	0.445	1.13102e-46
GYS1	1.54112e-89	0.316104	0.394	0.185	4.80831e-85
LRRC8C	7.0668e-94	0.316079	0.246	0.081	2.20484e-89
AP1S2	2.63249e-71	0.315989	0.56	0.351	8.21336e-67
NFYC	9.21493e-75	0.315895	0.623	0.404	2.87506e-70
AL121757.2	2.94344e-158	0.31569	0.158	0.015	9.18354e-154
LPAR3	1.05497e-169	0.315605	0.251	0.048	3.2915e-165
MYO16	1.3956e-223	0.315544	0.217	0.02	4.35428e-219
AC245164.2	3.20393e-168	0.315393	0.291	0.067	9.99625e-164
ITGB5	1.32879e-125	0.315376	0.35	0.121	4.14584e-121
SUCLG2-AS1	6.9904e-99	0.315327	0.297	0.107	2.181e-94
ATP5MC1	1.2921e-162	0.31495	0.3	0.074	4.03135e-158
EPM2A	4.9883e-72	0.314929	0.512	0.301	1.55635e-67
AL353593.1	1.41261e-81	0.314546	0.469	0.251	4.40734e-77
NOL3	3.70881e-180	0.314519	0.284	0.059	1.15715e-175
UQCC1	1.31621e-73	0.314241	0.56	0.347	4.10656e-69
DENND1B	3.47542e-69	0.313904	0.72	0.514	1.08433e-64
COBL	2.70339e-86	0.313813	0.598	0.342	8.43456e-82
VSTM4	2.0477e-206	0.313798	0.213	0.023	6.38884e-202
BABAM2	6.35236e-76	0.313618	0.727	0.485	1.98194e-71
PIGN	5.15055e-88	0.312709	0.464	0.237	1.60697e-83
COMT	3.12234e-151	0.312018	0.282	0.069	9.74171e-147
AC007391.3	1.18357e-267	0.311814	0.213	0.011	3.69273e-263
CTXND1	1.49357e-294	0.311432	0.186	0.002	4.65995e-290
C4orf45	2.70135e-119	0.311424	0.236	0.061	8.4282e-115
AHNAK	1.00639e-84	0.310641	0.332	0.144	3.13994e-80
PCBD2	8.79016e-82	0.310444	0.362	0.168	2.74253e-77
CPNE3	5.51198e-121	0.310237	0.352	0.126	1.71974e-116
ATG10	2.98451e-67	0.309928	0.54	0.332	9.31167e-63
CD99	1.61116e-84	0.30954	0.45	0.227	5.02681e-80
AC015914.1	2.39679e-192	0.309438	0.269	0.048	7.478e-188
TRUB1	4.16055e-127	0.309281	0.33	0.11	1.29809e-122
AC011029.1	5.28639e-189	0.308879	0.134	0.004	1.64935e-184
LRRC52-AS1	5.88107e-67	0.308871	0.517	0.306	1.8349e-62
AL157911.1	1.97122e-67	0.308403	0.215	0.08	6.15021e-63
NDUFAB1	2.08259e-135	0.308326	0.315	0.095	6.49767e-131
CEP192	4.00237e-85	0.308182	0.523	0.289	1.24874e-80
DENND2C	9.6577e-207	0.307767	0.219	0.025	3.0132e-202
CSRP3-AS1	2.23152e-107	0.30776	0.307	0.109	6.96235e-103
CKB	1.86889e-186	0.307658	0.259	0.045	5.83093e-182
RAP1A	2.03256e-71	0.307006	0.525	0.306	6.34159e-67
ZNF76	3.41005e-100	0.30652	0.412	0.186	1.06393e-95
CTNNAL1	1.68056e-74	0.306421	0.479	0.269	5.24336e-70
ABCC5	3.05176e-58	0.306386	0.728	0.545	9.52149e-54
TMCO4	2.89809e-164	0.306382	0.228	0.04	9.04204e-160
LINC01186	2.47019e-192	0.306128	0.266	0.046	7.70698e-188
ARL17A	3.19485e-131	0.305885	0.312	0.097	9.96792e-127
PTP4A3	5.52227e-81	0.305759	0.479	0.261	1.72295e-76
AC132803.1	1.95722e-37	0.305398	0.13	0.05	6.10653e-33
AFG3L2	2.79973e-74	0.30529	0.721	0.498	8.73516e-70
ITGB3BP	1.10021e-76	0.30526	0.426	0.222	3.43266e-72
RBM28	1.85661e-80	0.30473	0.553	0.327	5.79262e-76
MRRF	6.10365e-86	0.304653	0.456	0.236	1.90434e-81
PPP2CB	3.37836e-80	0.304604	0.53	0.303	1.05405e-75
NR2C1	5.62441e-94	0.304577	0.47	0.234	1.75482e-89
DMPK	1.19184e-83	0.304484	0.395	0.192	3.71854e-79
SIK2	1.16148e-49	0.304399	0.56	0.376	3.62381e-45
CLUH	6.51094e-220	0.304213	0.275	0.042	2.03141e-215
EPS15L1	2.69172e-73	0.304118	0.598	0.379	8.39817e-69
AHCTF1	1.39373e-89	0.302969	0.461	0.232	4.34845e-85
MRTFB	7.95751e-65	0.302668	0.623	0.413	2.48274e-60
UBAP2	1.78295e-57	0.302527	0.645	0.453	5.56281e-53
PDE8A	1.92905e-63	0.302174	0.647	0.426	6.01864e-59
ANKRD26	9.52527e-63	0.301945	0.654	0.457	2.97188e-58
DNAJC11	3.13161e-91	0.301854	0.437	0.214	9.77063e-87
NXPE3	4.37988e-154	0.301286	0.254	0.055	1.36652e-149
TEC	2.87311e-112	0.301032	0.28	0.088	8.96409e-108
AMN1	1.35454e-88	0.300758	0.29	0.112	4.22617e-84
WDPCP	8.86386e-47	0.300586	0.917	0.783	2.76552e-42
TKT	2.60555e-191	0.30044	0.244	0.038	8.12932e-187
OTULIN	5.24044e-95	0.299712	0.361	0.154	1.63502e-90
SH3D19	5.38411e-52	0.299676	0.931	0.778	1.67984e-47
PGR-AS1	3.91938e-249	0.299605	0.217	0.015	1.22285e-244
EIF2B3	8.04432e-80	0.299359	0.424	0.215	2.50983e-75
LATS2	4.68526e-68	0.299341	0.478	0.279	1.4618e-63
AC051619.5	2.01122e-300	0.299253	0.209	0.006	6.27502e-296
C14orf180	1.59689e-88	0.299213	0.444	0.222	4.98229e-84
FOXO3	8.98435e-51	0.29875	0.621	0.426	2.80312e-46
AL512603.2	2.49582e-236	0.298379	0.184	0.009	7.78696e-232
SAMD4A	4.48936e-48	0.298319	0.962	0.889	1.40068e-43
OSBPL6	5.92213e-208	0.298238	0.191	0.016	1.8477e-203
PCSK7	6.72107e-101	0.298232	0.368	0.152	2.09697e-96
AC021351.1	2.20291e-193	0.298038	0.223	0.029	6.87306e-189
ZNF559	1.89802e-107	0.297359	0.346	0.132	5.92183e-103
LINC01681	2.17046e-154	0.297197	0.182	0.025	6.77182e-150
SMARCA2	1.67055e-75	0.297153	0.478	0.26	5.21212e-71
SLC16A1	1.83028e-65	0.296803	0.548	0.341	5.71048e-61
CDK5RAP2	1.9239e-83	0.296563	0.421	0.209	6.00256e-79
CRY2	1.6495e-91	0.296508	0.359	0.155	5.14643e-87
DOK7	6.75958e-233	0.296491	0.255	0.031	2.10899e-228
CHST7	4.85332e-122	0.296243	0.194	0.04	1.51424e-117
PKM	5.20081e-96	0.296071	0.367	0.157	1.62265e-91
AC016598.2	1.06426e-236	0.295209	0.167	0.005	3.3205e-232
ATP11B	4.17133e-80	0.29517	0.598	0.356	1.30145e-75
IMMP2L	1.35658e-48	0.294996	0.735	0.527	4.23252e-44
AC067956.1	5.99881e-215	0.294799	0.156	0.005	1.87163e-210
CRPPA	9.4393e-46	0.294738	0.518	0.355	2.94506e-41
SYNDIG1	1.09218e-66	0.294706	0.629	0.401	3.40759e-62
PFKM	6.32389e-93	0.294635	0.417	0.196	1.97305e-88
SLC30A9	4.16641e-79	0.294507	0.559	0.325	1.29992e-74
IDH2	9.38424e-73	0.294284	0.479	0.274	2.92788e-68
NDUFA1	1.56465e-120	0.294226	0.29	0.089	4.88171e-116
MCEE	4.67925e-93	0.294189	0.406	0.186	1.45993e-88
ZNF540	5.10274e-128	0.29413	0.292	0.086	1.59205e-123
PKIA	2.08301e-50	0.293539	0.602	0.425	6.49899e-46
MRPL33	6.80599e-59	0.293265	0.431	0.251	2.12347e-54
ANAPC16	6.54563e-71	0.293031	0.634	0.412	2.04224e-66
AC026353.1	4.34735e-257	0.292669	0.211	0.012	1.35637e-252
EPN2	8.8219e-49	0.292494	0.651	0.475	2.75243e-44
AC024901.1	2.7883e-24	0.292473	0.134	0.066	8.6995e-20
PSD3	4.0736e-49	0.292456	0.964	0.916	1.27096e-44
AOPEP	2.27208e-61	0.292013	0.961	0.84	7.08889e-57
URGCP	3.29046e-75	0.291413	0.507	0.289	1.02662e-70
COX7B	3.05304e-83	0.291273	0.398	0.19	9.5255e-79
FNDC3A	1.12258e-42	0.291179	0.83	0.664	3.50245e-38
ZNF280D	8.15011e-76	0.290887	0.714	0.47	2.54284e-71
SFMBT1	8.77991e-71	0.290263	0.43	0.231	2.73933e-66
ECPAS	6.15658e-76	0.290193	0.522	0.299	1.92085e-71
JAZF1	8.66096e-54	0.289809	0.861	0.712	2.70222e-49
BMPR1B	1.34203e-99	0.289636	0.232	0.067	4.18714e-95
AC022784.1	2.80363e-181	0.289291	0.227	0.034	8.74732e-177
FTH1	5.85498e-71	0.289199	0.423	0.218	1.82675e-66
ATP5PB	8.90848e-122	0.288919	0.319	0.105	2.77945e-117
CPNE4	6.0614e-98	0.288893	0.477	0.221	1.89116e-93
SLC46A3	2.44568e-161	0.288585	0.256	0.053	7.63053e-157
RNF10	3.34574e-78	0.288397	0.489	0.271	1.04387e-73
NDUFV1	2.45613e-100	0.288314	0.428	0.194	7.66311e-96
PACSIN3	7.15528e-290	0.288307	0.222	0.01	2.23245e-285
SLC38A7	1.80816e-155	0.28829	0.26	0.057	5.64145e-151
RAB20	6.78386e-203	0.28825	0.195	0.018	2.11656e-198
AC093827.4	1.55354e-199	0.288233	0.234	0.032	4.84705e-195
COX6B1	2.25621e-107	0.287943	0.328	0.12	7.03938e-103
AZGP1	0	0.287555	0.207	0.002	0
LINC01550	9.44349e-252	0.287478	0.209	0.013	2.94637e-247
IRS2	1.67347e-77	0.28739	0.227	0.08	5.22121e-73
ARRDC3-AS1	1.07626e-78	0.287385	0.281	0.112	3.35795e-74
SLC2A11	2.45862e-98	0.287233	0.363	0.151	7.67089e-94
KCNK1	7.96374e-80	0.287048	0.184	0.053	2.48469e-75
COX5B	3.21354e-87	0.287041	0.389	0.179	1.00262e-82
UBTD1	7.46582e-202	0.286777	0.199	0.019	2.32934e-197
KLHL36	6.64403e-196	0.28666	0.233	0.033	2.07294e-191
MZT2A	4.03914e-149	0.286573	0.244	0.052	1.26021e-144
VAT1L	3.51875e-133	0.286553	0.206	0.04	1.09785e-128
ZNF277	1.89458e-73	0.286528	0.441	0.235	5.91108e-69
HLF	1.33006e-291	0.286329	0.187	0.002	4.1498e-287
INTS10	3.30657e-102	0.285845	0.328	0.124	1.03165e-97
GPR155	1.00057e-65	0.285591	0.397	0.214	3.12177e-61
CLSTN2	5.69539e-80	0.285508	0.197	0.06	1.77696e-75
RDH5	3.36222e-161	0.285408	0.245	0.048	1.04901e-156
SYNE2	7.06357e-66	0.285248	0.494	0.281	2.20384e-61
YIPF4	8.12249e-67	0.28511	0.513	0.31	2.53422e-62
CALCOCO2	3.64863e-87	0.284865	0.435	0.211	1.13837e-82
FNDC3B	7.60994e-56	0.284712	0.925	0.763	2.3743e-51
KAT6B	7.54879e-63	0.284651	0.761	0.547	2.35522e-58
RPL34-AS1	6.88974e-137	0.284292	0.246	0.057	2.1496e-132
ABCB4	4.1538e-101	0.284081	0.315	0.116	1.29599e-96
NOS1AP	4.00042e-60	0.283748	0.503	0.309	1.24813e-55
AC107068.2	1.18224e-10	0.283742	0.284	0.391	3.68859e-06
NR3C2	5.27985e-61	0.283343	0.795	0.576	1.64731e-56
AL359644.1	1.16369e-118	0.282939	0.214	0.05	3.6307e-114
CTTN	1.17092e-75	0.282773	0.407	0.207	3.65326e-71
DLAT	6.99755e-90	0.282645	0.378	0.169	2.18324e-85
ETFB	2.2528e-154	0.282337	0.264	0.059	7.02874e-150
DYRK3	1.94069e-93	0.282298	0.288	0.106	6.05494e-89
ATP5F1B	1.12764e-94	0.281987	0.362	0.153	3.51823e-90
OSBPL10	6.48103e-157	0.281809	0.156	0.015	2.02208e-152
NAV3	4.03185e-69	0.281704	0.509	0.279	1.25794e-64
ARHGAP29	8.04378e-70	0.281445	0.259	0.105	2.50966e-65
PXYLP1	2.80029e-56	0.281425	0.47	0.287	8.7369e-52
GPCPD1	4.23283e-80	0.281194	0.342	0.153	1.32064e-75
NFIX	5.28301e-227	0.28107	0.222	0.021	1.6483e-222
MDN1	6.64578e-80	0.28092	0.439	0.224	2.07348e-75
GOT2	2.97341e-95	0.280808	0.34	0.138	9.27705e-91
SLC25A24	3.12297e-79	0.280625	0.322	0.141	9.74366e-75
MAFK	4.4873e-149	0.280381	0.273	0.066	1.40004e-144
CNBP	2.03345e-78	0.280342	0.413	0.208	6.34437e-74
MSRA	5.95678e-55	0.280118	0.425	0.248	1.85851e-50
HGSNAT	5.97273e-80	0.279863	0.488	0.261	1.86349e-75
PPM1H	2.67035e-111	0.279567	0.231	0.062	8.3315e-107
PRRG1	2.68907e-103	0.279312	0.292	0.101	8.38991e-99
GAN	1.38907e-62	0.278896	0.354	0.182	4.33388e-58
KCNQ1	1.34689e-55	0.278817	0.605	0.414	4.20231e-51
ST3GAL3	6.29325e-50	0.278678	0.583	0.405	1.9635e-45
HIBADH	1.1032e-52	0.278638	0.497	0.314	3.44197e-48
COX7C	4.23863e-68	0.27841	0.428	0.227	1.32245e-63
PMP22	3.20979e-61	0.277872	0.401	0.22	1.00146e-56
AL080248.1	0	0.277815	0.203	0	0
AL589935.1	5.37636e-84	0.277802	0.244	0.085	1.67742e-79
SQSTM1	2.95404e-66	0.277253	0.391	0.206	9.21662e-62
TTC27	1.86404e-72	0.277204	0.416	0.216	5.8158e-68
SLC19A2	8.11414e-95	0.277163	0.294	0.109	2.53161e-90
AC005037.1	7.69395e-57	0.276943	0.388	0.216	2.40051e-52
CRTC3	9.53277e-66	0.276445	0.513	0.305	2.97423e-61
HFM1	5.26644e-56	0.275802	0.388	0.219	1.64313e-51
FRRS1	2.5521e-119	0.275667	0.27	0.078	7.96254e-115
SDK1	1.41575e-39	0.275556	0.593	0.429	4.41713e-35
SMTN	2.89973e-221	0.275254	0.217	0.021	9.04716e-217
ZNRF1	6.34302e-44	0.275211	0.566	0.4	1.97902e-39
NMNAT2	5.0131e-151	0.27478	0.129	0.008	1.56409e-146
AGPAT3	1.06417e-74	0.274748	0.384	0.189	3.3202e-70
ZNF684	6.66143e-123	0.274611	0.258	0.07	2.07837e-118
ANKS1A	3.97729e-59	0.27451	0.642	0.428	1.24092e-54
ANKAR	5.81924e-65	0.274488	0.397	0.211	1.8156e-60
KLF15	6.93915e-170	0.273454	0.238	0.042	2.16501e-165
PTPRM	1.14345e-55	0.273446	0.986	0.943	3.56757e-51
ENTPD3-AS1	5.33348e-80	0.272907	0.256	0.097	1.66405e-75
FPGT	4.45309e-70	0.272852	0.353	0.172	1.38937e-65
EIF1	7.40506e-87	0.272849	0.369	0.163	2.31038e-82
ZC3H8	8.00629e-78	0.272805	0.371	0.176	2.49796e-73
ATP5F1D	9.39515e-108	0.272622	0.307	0.106	2.93129e-103
MLF1	1.98801e-42	0.272481	0.648	0.488	6.20258e-38
MLH1	8.05081e-71	0.272412	0.434	0.233	2.51185e-66
SEMA5A	1.81285e-54	0.271864	0.91	0.799	5.6561e-50
NINJ2	3.03947e-66	0.271761	0.256	0.108	9.48315e-62
NDUFS8	6.98737e-110	0.271331	0.309	0.106	2.18006e-105
IGSF9B	3.31566e-60	0.271303	0.449	0.265	1.03449e-55
AC137770.1	1.84471e-51	0.271253	0.137	0.044	5.75549e-47
CHCHD6	2.52145e-84	0.271054	0.359	0.159	7.86694e-80
CCDC7	1.06087e-58	0.271012	0.386	0.21	3.3099e-54
JAK2	5.30718e-54	0.271008	0.525	0.338	1.65584e-49
CAND2	3.44723e-76	0.270991	0.388	0.192	1.07553e-71
MACROD2	2.44424e-19	0.27095	0.731	0.653	7.62604e-15
ATG14	3.6008e-68	0.27066	0.496	0.287	1.12345e-63
CMC1	1.01677e-54	0.270645	0.476	0.298	3.17231e-50
AS3MT	1.7698e-121	0.270459	0.271	0.078	5.52178e-117
ZNF41	7.18387e-83	0.270449	0.319	0.135	2.24137e-78
OPLAH	2.28712e-247	0.270203	0.211	0.014	7.1358e-243
INTS9	1.53807e-75	0.270111	0.389	0.191	4.79878e-71
AC005699.1	1.22281e-126	0.269814	0.174	0.029	3.81517e-122
CCN5	3.84481e-285	0.269636	0.18	0.001	1.19958e-280
F5	4.11682e-189	0.268836	0.182	0.017	1.28445e-184
CHP1	1.19285e-73	0.268823	0.321	0.145	3.7217e-69
AL357141.1	3.93603e-186	0.268588	0.218	0.029	1.22804e-181
USP2	3.8493e-76	0.268358	0.375	0.182	1.20098e-71
RRAD	1.10422e-48	0.268152	0.395	0.235	3.44517e-44
NRF1	1.77516e-56	0.267912	0.654	0.456	5.5385e-52
KNOP1	3.02542e-84	0.267701	0.325	0.137	9.43931e-80
AC015845.2	3.33855e-217	0.267617	0.169	0.008	1.04163e-212
NDUFA5	6.11035e-75	0.267458	0.399	0.2	1.90643e-70
TMEM143	2.91706e-149	0.267212	0.214	0.039	9.10124e-145
REEP1	1.11195e-57	0.267206	0.657	0.462	3.46927e-53
KLHL32	7.55594e-127	0.267062	0.185	0.034	2.35745e-122
DGKD	2.53123e-55	0.26703	0.51	0.322	7.89744e-51
CALM2	5.16209e-60	0.266918	0.6	0.385	1.61057e-55
ZZEF1	3.80018e-68	0.266892	0.441	0.243	1.18566e-63
PARVB	4.90191e-70	0.266707	0.329	0.154	1.5294e-65
PPP2R3A	2.4406e-57	0.266331	0.914	0.796	7.61467e-53
CIAO2A	1.0912e-99	0.26558	0.294	0.104	3.40454e-95
CYC1	1.85442e-161	0.264363	0.243	0.047	5.7858e-157
VSTM2L	2.22915e-48	0.264129	0.3	0.159	6.95495e-44
NDUFAF5	1.39386e-70	0.263684	0.411	0.216	4.34885e-66
AUH	1.89655e-57	0.263636	0.686	0.482	5.91725e-53
AL033504.1	3.10437e-64	0.263492	0.177	0.058	9.68563e-60
RTN4IP1	4.01607e-109	0.263286	0.276	0.087	1.25301e-104
INPP5B	3.29888e-87	0.263126	0.316	0.127	1.02925e-82
VPS8	6.41136e-62	0.262975	0.842	0.646	2.00034e-57
ASB14	3.73339e-120	0.262968	0.267	0.076	1.16482e-115
CISD1	2.99062e-60	0.26294	0.382	0.208	9.33074e-56
COX6C	5.25326e-78	0.262672	0.342	0.153	1.63902e-73
SLC2A13	2.73286e-65	0.262154	0.327	0.154	8.52653e-61
APOO	6.5018e-72	0.261838	0.286	0.122	2.02856e-67
LRMDA	5.69275e-07	0.261354	0.49	0.444	0.0177614
SOS2	7.28143e-61	0.261114	0.672	0.457	2.27181e-56
DPH6	1.23399e-35	0.260893	0.614	0.456	3.85004e-31
HLA-DMA	2.02107e-240	0.260873	0.188	0.009	6.30575e-236
MAEL	3.47367e-162	0.260452	0.199	0.029	1.08378e-157
DOP1B	1.11689e-92	0.260444	0.25	0.083	3.48471e-88
FTCDNL1	4.34376e-181	0.260433	0.173	0.015	1.35525e-176
DCLK2	6.89947e-58	0.260194	0.528	0.322	2.15264e-53
PGAM2	1.64112e-193	0.260161	0.199	0.021	5.1203e-189
SFXN4	1.56636e-62	0.26005	0.545	0.338	4.88705e-58
AK1	1.00819e-178	0.259908	0.227	0.035	3.14556e-174
PNPLA7	5.35817e-150	0.259784	0.221	0.041	1.67175e-145
SNX1	2.98537e-62	0.259656	0.461	0.267	9.31435e-58
SERPINB6	1.55948e-73	0.259562	0.389	0.193	4.86557e-69
LINC-PINT	1.30171e-226	0.25956	0.198	0.014	4.06134e-222
NDUFB4	1.81148e-100	0.2595	0.293	0.103	5.65182e-96
CLIC6	1.01771e-218	0.259049	0.141	0.001	3.17525e-214
LYRM7	1.05345e-113	0.258909	0.264	0.078	3.28678e-109
LPCAT3	2.9885e-61	0.258756	0.355	0.184	9.32412e-57
AGK	1.57411e-76	0.258753	0.366	0.172	4.91121e-72
GALNT18	2.51674e-130	0.258628	0.205	0.04	7.85222e-126
SHLD2	2.35901e-58	0.25807	0.308	0.151	7.36011e-54
AC007100.1	7.11655e-61	0.258064	0.13	0.035	2.22036e-56
CLGN	1.0017e-62	0.257942	0.356	0.182	3.12531e-58
SLC16A10	3.30868e-98	0.257892	0.173	0.039	1.03231e-93
SLC25A3	1.76444e-71	0.257237	0.431	0.225	5.50506e-67
AP3S1	3.4979e-65	0.257223	0.407	0.217	1.09134e-60
FAM20A	1.08186e-92	0.256969	0.212	0.061	3.37541e-88
ECH1	3.54577e-127	0.256754	0.247	0.062	1.10628e-122
ENOX2	7.78957e-52	0.256549	0.395	0.226	2.43035e-47
SCHIP1	7.30813e-107	0.256541	0.267	0.084	2.28014e-102
NEK1	7.00035e-50	0.256463	0.551	0.368	2.18411e-45
GATA6	2.45463e-47	0.256334	0.643	0.458	7.65845e-43
TMEM67	8.03213e-56	0.256191	0.612	0.41	2.50602e-51
PYGB	1.3973e-58	0.256171	0.657	0.448	4.35958e-54
MGMT	4.1039e-66	0.25615	0.284	0.125	1.28042e-61
SUCLG1	3.14478e-71	0.255374	0.406	0.21	9.81172e-67
C8orf88	1.70606e-106	0.255044	0.252	0.076	5.32291e-102
PRMT3	1.26396e-57	0.254836	0.367	0.197	3.94355e-53
NLGN1	1.2034e-41	0.25482	0.924	0.797	3.7546e-37
UQCRC1	3.43e-88	0.254757	0.342	0.144	1.07016e-83
RNF168	1.04626e-61	0.254725	0.349	0.177	3.26432e-57
ESYT2	1.53356e-55	0.254598	0.444	0.263	4.7847e-51
SYTL3	7.37379e-61	0.254583	0.323	0.159	2.30062e-56
ARHGEF9	5.77609e-59	0.254353	0.461	0.27	1.80214e-54
EXOSC7	2.49681e-101	0.254268	0.271	0.089	7.79004e-97
FAM126B	2.30488e-56	0.254129	0.464	0.279	7.19123e-52
SSH1	4.2417e-65	0.253894	0.491	0.282	1.32341e-60
TMX4	1.51844e-55	0.253893	0.349	0.186	4.73753e-51
ERCC8	4.63936e-47	0.253634	0.434	0.272	1.44748e-42
PGAP2	4.6868e-123	0.253558	0.246	0.063	1.46228e-118
SLC49A4	1.64075e-60	0.253452	0.316	0.155	5.11913e-56
LINC02253	5.44058e-73	0.253241	0.258	0.1	1.69746e-68
AC010680.5	5.66443e-43	0.253179	0.624	0.465	1.7673e-38
ADAL	2.45058e-68	0.253048	0.343	0.165	7.6458e-64
TPST2	1.16754e-152	0.252948	0.196	0.03	3.64273e-148
ZNF420	3.00512e-75	0.252648	0.307	0.133	9.37596e-71
ANXA4	1.4765e-50	0.252163	0.447	0.272	4.60668e-46
VSIG10	2.46326e-68	0.25194	0.275	0.118	7.68536e-64
UBE2R2	2.91244e-53	0.251896	0.747	0.553	9.08683e-49
AC093843.1	2.17139e-156	0.251806	0.162	0.017	6.77475e-152
SLC1A2	4.4757e-124	0.251494	0.21	0.046	1.39642e-119
TESC	3.75741e-72	0.251198	0.314	0.14	1.17231e-67
ATP5MD	1.72649e-70	0.250911	0.347	0.165	5.38664e-66
IFNGR1	1.52737e-76	0.250451	0.298	0.125	4.7654e-72
UBE2B	1.8434e-56	0.250212	0.507	0.314	5.75142e-52
ACTN4	3.29642e-46	0.250192	0.674	0.496	1.02848e-41
NME7	1.81541e-33	-0.250258	0.235	0.373	5.66407e-29
CHD2	4.48293e-22	-0.250284	0.56	0.625	1.39867e-17
SCAI	3.69829e-33	-0.250569	0.26	0.399	1.15387e-28
ADAMTS3	5.18972e-49	-0.250637	0.052	0.191	1.61919e-44
EEF1A1	1.87375e-25	-0.250743	0.141	0.246	5.8461e-21
ETS1	1.61778e-54	-0.2512	0.046	0.193	5.04748e-50
KDM4B	1.17216e-28	-0.251294	0.434	0.541	3.65714e-24
REC114	6.59655e-42	-0.251555	0.11	0.252	2.05812e-37
ACTG1	3.81688e-22	-0.251854	0.286	0.383	1.19087e-17
AC027018.1	8.71095e-18	-0.252215	0.459	0.53	2.71782e-13
PTPRG-AS1	5.14974e-37	-0.252244	0.101	0.227	1.60672e-32
SMYD3	6.37076e-26	-0.25269	0.481	0.597	1.98768e-21
FZD6	6.318e-38	-0.253069	0.187	0.331	1.97122e-33
ARMH4	3.32651e-29	-0.253175	0.304	0.428	1.03787e-24
ARID1A	1.51527e-30	-0.253222	0.372	0.5	4.72764e-26
SRSF3	1.09961e-31	-0.253677	0.278	0.405	3.43077e-27
AC005358.2	1.04102e-45	-0.254123	0.098	0.244	3.24797e-41
BTG1	1.33954e-32	-0.254561	0.25	0.385	4.17935e-28
FAM13C	6.43878e-51	-0.254633	0.078	0.231	2.0089e-46
TPST1	9.66398e-39	-0.254977	0.109	0.242	3.01516e-34
AC004160.1	3.05133e-66	-0.255015	0.01	0.158	9.52014e-62
BAZ1A	9.96402e-42	-0.25537	0.129	0.275	3.10877e-37
AC007038.1	3.979e-33	-0.255613	0.196	0.326	1.24145e-28
FHOD3	1.69978e-51	-0.256206	0.971	0.996	5.3033e-47
ABAT	2.09867e-32	-0.256356	0.22	0.354	6.54785e-28
IP6K2	7.53007e-50	-0.256595	0.132	0.296	2.34938e-45
AL136171.2	6.0999e-29	-0.256756	0.895	0.934	1.90317e-24
BICD1	1.88338e-24	-0.256965	0.431	0.536	5.87613e-20
DPY19L3	6.56113e-52	-0.258481	0.1	0.26	2.04707e-47
Z98949.3	2.35954e-37	-0.258722	0.236	0.38	7.36177e-33
TMEM51	1.41715e-51	-0.259026	0.065	0.213	4.42151e-47
CHRM3-AS2	2.51081e-51	-0.259047	0.008	0.123	7.83371e-47
KMT2E	3.69281e-27	-0.259133	0.538	0.604	1.15216e-22
LINC01876	1.35099e-35	-0.260007	0.1	0.231	4.2151e-31
TULP3	3.18906e-65	-0.260336	0.047	0.214	9.94986e-61
CDH4	1.66791e-37	-0.260552	0.064	0.181	5.20387e-33
LINC02250	4.57819e-43	-0.260785	0.067	0.197	1.42839e-38
KHDRBS3	3.27304e-24	-0.260812	0.104	0.2	1.02119e-19
AGPAT5	1.92088e-58	-0.260887	0.065	0.227	5.99314e-54
NSD1	6.95563e-26	-0.261027	0.645	0.69	2.17016e-21
PTK7	3.84539e-73	-0.261058	0.018	0.182	1.19976e-68
CDKAL1	1.47216e-25	-0.261452	0.586	0.636	4.59312e-21
STOX2	4.94869e-12	-0.261639	0.504	0.539	1.54399e-07
CCDC65	9.78987e-52	-0.26177	0.088	0.243	3.05444e-47
SIPA1L3	6.15601e-41	-0.26191	0.229	0.387	1.92067e-36
CTNNA3	4.4252e-85	-0.262323	0.981	0.998	1.38066e-80
LINC02069	7.35453e-29	-0.262368	0.114	0.222	2.29461e-24
ZIC1	3.05252e-76	-0.26345	0.002	0.16	9.52387e-72
AL513166.1	1.97502e-32	-0.263603	0.085	0.198	6.16207e-28
NEURL1	4.6551e-61	-0.263993	0.036	0.189	1.45239e-56
FERMT1	5.247e-66	-0.264371	0.038	0.202	1.63706e-61
H3F3A	2.17017e-32	-0.264461	0.161	0.285	6.77092e-28
GAB1	5.92014e-32	-0.264874	0.92	0.917	1.84708e-27
A2M	1.93935e-27	-0.265071	0.258	0.379	6.05077e-23
AC017101.1	2.03615e-16	-0.265551	0.375	0.44	6.3528e-12
RABGEF1	2.18736e-31	-0.26597	0.371	0.495	6.82456e-27
CASK	6.31671e-34	-0.267361	0.33	0.466	1.97081e-29
NUMB	2.12645e-31	-0.267422	0.335	0.46	6.63452e-27
ZNF292	2.56066e-30	-0.267716	0.642	0.691	7.98926e-26
SMARCC1	2.0319e-26	-0.268117	0.439	0.531	6.33953e-22
CBFA2T2	1.28554e-27	-0.269407	0.541	0.63	4.01088e-23
SH3BGRL	2.81174e-64	-0.269691	0.043	0.207	8.77263e-60
HOXB2	1.47837e-83	-0.269731	0.001	0.171	4.61252e-79
PRTG	2.16983e-76	-0.270213	0.005	0.166	6.76986e-72
SPSB4	2.54805e-45	-0.270482	0.17	0.329	7.9499e-41
ADCY2	9.70677e-46	-0.271278	0.032	0.153	3.02851e-41
HNRNPH1	5.29035e-29	-0.271421	0.337	0.453	1.65059e-24
AC025164.1	1.65798e-54	-0.271638	0.084	0.242	5.17289e-50
EDIL3	2.62417e-49	-0.272221	0.016	0.134	8.18741e-45
CNOT2	5.43607e-31	-0.27279	0.426	0.532	1.69605e-26
CASTOR3	9.23883e-69	-0.273192	0.058	0.236	2.88252e-64
MPDZ	1.37017e-24	-0.274199	0.58	0.636	4.27494e-20
TAFA2	3.99791e-28	-0.274201	0.146	0.265	1.24735e-23
CNTLN	3.66341e-43	-0.274454	0.153	0.308	1.14298e-38
MAGI1	2.48667e-34	-0.274538	0.971	0.988	7.75842e-30
CELSR1	6.56999e-40	-0.274703	0.283	0.433	2.04984e-35
PCDHB2	1.01248e-86	-0.274718	0.003	0.18	3.15895e-82
SPPL3	9.2566e-28	-0.275031	0.519	0.598	2.88806e-23
AP000787.1	1.23543e-68	-0.275211	0.025	0.187	3.85455e-64
R3HDM2	1.20279e-37	-0.275677	0.844	0.839	3.7527e-33
MBOAT2	2.56696e-50	-0.276632	0.144	0.315	8.00892e-46
MFSD14C	2.85048e-32	-0.276775	0.499	0.596	8.8935e-28
AC079380.1	1.41688e-67	-0.276791	0.007	0.153	4.42065e-63
AC105411.1	2.11012e-45	-0.277547	0.015	0.124	6.58359e-41
PPP1R14C	1.1415e-30	-0.277665	0.564	0.668	3.56148e-26
NCOR2	1.48316e-39	-0.278158	0.307	0.453	4.62746e-35
AC018797.3	1.8825e-46	-0.278739	0.16	0.317	5.87339e-42
PIK3CA	8.47466e-40	-0.27897	0.242	0.395	2.64409e-35
ZFHX3	1.82039e-52	-0.27902	0.22	0.398	5.6796e-48
DAAM1	4.25908e-24	-0.279278	0.766	0.763	1.32883e-19
STAU1	4.63411e-32	-0.279989	0.36	0.483	1.44584e-27
LRP6	4.98832e-38	-0.280073	0.298	0.44	1.55636e-33
NID2	2.15158e-35	-0.280124	0.281	0.423	6.71294e-31
ZFP36L1	3.65264e-69	-0.280554	0.053	0.232	1.13962e-64
SPON1	2.93861e-42	-0.280832	0.028	0.138	9.16846e-38
MICAL3	3.13048e-43	-0.280862	0.926	0.924	9.7671e-39
CECR2	2.99104e-31	-0.28097	0.445	0.561	9.33203e-27
NDST4	3.80193e-52	-0.280994	0.006	0.121	1.1862e-47
JPH1	1.31402e-30	-0.281188	0.3	0.425	4.09975e-26
POPDC3	2.37837e-40	-0.281278	0.235	0.382	7.42053e-36
JAM3	5.57151e-60	-0.281564	0.082	0.254	1.73831e-55
GPR137C	3.89664e-57	-0.281666	0.047	0.199	1.21575e-52
BMPER	1.41439e-56	-0.281914	0.021	0.156	4.4129e-52
EYS	2.53762e-45	-0.282152	0.087	0.229	7.91736e-41
PIAS1	3.66317e-32	-0.282632	0.671	0.702	1.14291e-27
GCNT1	1.83524e-73	-0.282968	0.01	0.169	5.72595e-69
PURG	3.90971e-90	-0.283148	0.002	0.185	1.21983e-85
ZFAND3	6.11144e-50	-0.28319	0.863	0.865	1.90677e-45
APLP2	1.15114e-44	-0.283465	0.229	0.39	3.59154e-40
PTPN13	4.83678e-77	-0.283875	0.018	0.191	1.50908e-72
EPCAM-DT	7.53065e-66	-0.283887	0.067	0.244	2.34956e-61
LINC01572	2.42025e-49	-0.283933	0.056	0.196	7.55117e-45
ARHGAP32	4.82382e-37	-0.283935	0.258	0.403	1.50503e-32
RYK	9.09798e-36	-0.285871	0.365	0.492	2.83857e-31
AC107294.2	1.62686e-27	-0.28592	0.156	0.264	5.07581e-23
HNF1A-AS1	7.51604e-63	-0.286228	0.093	0.27	2.345e-58
PKIA-AS1	6.80805e-44	-0.286315	0.161	0.312	2.12411e-39
SRSF10	3.98564e-30	-0.286435	0.552	0.623	1.24352e-25
CEP162	5.71783e-55	-0.286925	0.12	0.292	1.78396e-50
SESN3	3.95777e-79	-0.287012	0.017	0.192	1.23483e-74
CFAP221	2.41154e-64	-0.287713	0.043	0.205	7.52399e-60
RAB3IP	1.39329e-36	-0.287751	0.326	0.465	4.34705e-32
SH3BP5	1.82327e-83	-0.288087	0.034	0.228	5.68859e-79
CNKSR2	3.26574e-76	-0.288218	0.021	0.193	1.01891e-71
TRA2A	1.16784e-33	-0.288558	0.423	0.532	3.64365e-29
EPHB3	1.17026e-86	-0.288732	0.018	0.206	3.65121e-82
HNRNPA2B1	5.89324e-30	-0.288775	0.515	0.595	1.83869e-25
PEAK1	1.95628e-28	-0.288887	0.719	0.738	6.10359e-24
STK3	1.68495e-33	-0.289727	0.549	0.631	5.25704e-29
SAXO1	8.88993e-62	-0.290013	0.045	0.203	2.77366e-57
ADARB2	2.36707e-40	-0.290112	0.034	0.145	7.38526e-36
PHF3	1.49498e-43	-0.290124	0.266	0.421	4.66433e-39
SEPTIN10	2.58693e-44	-0.291447	0.249	0.407	8.07121e-40
CPSF6	1.08117e-34	-0.291508	0.487	0.582	3.37326e-30
CASC15	8.55448e-40	-0.291823	0.019	0.12	2.669e-35
NAB1	2.0503e-64	-0.293178	0.083	0.262	6.39693e-60
BCAS3	1.66672e-31	-0.293635	0.598	0.692	5.20016e-27
KIRREL1	5.03289e-84	-0.294204	0.008	0.185	1.57026e-79
AL121578.3	2.31313e-80	-0.294874	0.019	0.197	7.21697e-76
TPM4	1.58943e-82	-0.295648	0.014	0.194	4.95901e-78
RB1	1.79102e-37	-0.296369	0.366	0.504	5.58798e-33
SINHCAF	3.29785e-70	-0.29657	0.07	0.256	1.02893e-65
THUMPD3-AS1	3.03439e-36	-0.296709	0.304	0.435	9.46729e-32
NIPBL	6.19557e-42	-0.297149	0.686	0.734	1.93302e-37
CACHD1	1.7771e-64	-0.297171	0.032	0.191	5.54456e-60
MYH10	9.76966e-28	-0.297524	0.316	0.425	3.04813e-23
KLHL13	1.40691e-28	-0.297592	0.296	0.42	4.38957e-24
RIMKLB	1.56734e-48	-0.298247	0.246	0.415	4.89011e-44
AL354733.3	3.7762e-53	-0.298595	0.169	0.342	1.17817e-48
ARID2	1.28882e-34	-0.298834	0.644	0.71	4.02111e-30
LRRFIP1	2.78264e-44	-0.29885	0.94	0.916	8.68183e-40
ARID4B	7.70378e-39	-0.299084	0.414	0.545	2.40358e-34
SPATS2L	4.72234e-55	-0.299292	0.114	0.284	1.47337e-50
TRERF1	1.67729e-90	-0.299299	0.019	0.217	5.23315e-86
UBE2D3	1.933e-34	-0.299836	0.586	0.654	6.03096e-30
TPGS2	7.26208e-55	-0.301005	0.132	0.303	2.26577e-50
LINC01004	2.47744e-45	-0.3016	0.32	0.478	7.72962e-41
GFRA1	4.59756e-67	-0.301659	0.007	0.152	1.43444e-62
AP000462.1	8.37253e-23	-0.301783	0.422	0.512	2.61223e-18
SYNC	1.55513e-47	-0.301916	0.211	0.372	4.85201e-43
PDCD4	1.78508e-48	-0.302077	0.224	0.395	5.56945e-44
UACA	1.60075e-35	-0.302087	0.301	0.435	4.99433e-31
GPR173	5.43912e-72	-0.302274	0.049	0.229	1.697e-67
AC097716.1	1.84133e-55	-0.302287	0.126	0.298	5.74495e-51
BTBD3	6.47618e-61	-0.302487	0.138	0.324	2.02057e-56
WDR27	2.99714e-63	-0.302795	0.114	0.301	9.35108e-59
PUM1	7.15076e-40	-0.302815	0.531	0.628	2.23104e-35
AL133346.1	2.80309e-58	-0.303054	0.058	0.218	8.74564e-54
RBM6	2.39865e-41	-0.303715	0.685	0.743	7.4838e-37
AC139769.2	1.08459e-71	-0.304936	0.044	0.22	3.38393e-67
BCAM	5.78511e-73	-0.305519	0.083	0.277	1.80496e-68
GRM3	3.66554e-88	-0.305638	0.004	0.184	1.14365e-83
AL391097.1	8.91834e-88	-0.306111	0.001	0.178	2.78252e-83
GOLGA8A	1.84964e-46	-0.306228	0.252	0.409	5.77087e-42
DLC1	3.41084e-34	-0.306609	0.799	0.843	1.06418e-29
R3HDM1	2.00709e-39	-0.30674	0.517	0.629	6.26213e-35
MGAT4C	6.75837e-11	-0.307385	0.695	0.698	2.10861e-06
AC106845.1	3.16604e-35	-0.307804	0.232	0.37	9.87806e-31
NCKAP1	6.97092e-37	-0.307981	0.636	0.698	2.17493e-32
AC096576.2	3.17899e-78	-0.308306	0	0.16	9.91844e-74
SGIP1	9.44503e-73	-0.308363	0.214	0.471	2.94685e-68
AC008014.1	6.49028e-31	-0.308789	0.544	0.667	2.02497e-26
AC098829.1	1.91304e-54	-0.308809	0.127	0.299	5.96868e-50
PTEN	4.33584e-54	-0.308819	0.287	0.465	1.35278e-49
ADGRG6	2.74889e-84	-0.308893	0.005	0.179	8.57654e-80
PPP3R1	1.52175e-41	-0.308934	0.302	0.453	4.74786e-37
AL049828.1	2.12151e-34	-0.309047	0.345	0.496	6.61913e-30
HDGFL3	2.53711e-55	-0.309351	0.148	0.326	7.91578e-51
TULP4	5.92879e-56	-0.309533	0.199	0.385	1.84978e-51
AC019127.1	7.67695e-44	-0.309864	0.207	0.363	2.39521e-39
RASA1	5.90006e-32	-0.31051	0.506	0.589	1.84082e-27
BPTF	5.64094e-41	-0.311517	0.63	0.702	1.75997e-36
DUSP16	2.15915e-51	-0.311643	0.189	0.362	6.73655e-47
PTPN21	1.52544e-39	-0.311746	0.377	0.515	4.75937e-35
RYBP	9.39604e-53	-0.312289	0.214	0.392	2.93157e-48
BASP1	1.27902e-79	-0.312319	0.013	0.185	3.99053e-75
CREBBP	5.13643e-43	-0.31281	0.429	0.56	1.60257e-38
SLC1A4	7.40353e-64	-0.312959	0.091	0.271	2.3099e-59
RTN3	7.80764e-52	-0.313526	0.253	0.434	2.43598e-47
BMPR2	1.86959e-44	-0.313655	0.602	0.714	5.83312e-40
CHD7	9.88012e-39	-0.313823	0.468	0.584	3.0826e-34
VASH1	8.94232e-95	-0.314735	0.005	0.199	2.79e-90
DDX17	2.56982e-60	-0.315119	0.847	0.845	8.01784e-56
FYN	2.18164e-46	-0.315221	0.239	0.402	6.80671e-42
CDK19	1.63535e-48	-0.315846	0.28	0.458	5.10228e-44
AC090578.1	2.71653e-44	-0.316035	0.08	0.215	8.47558e-40
RERG	6.85097e-72	-0.316364	0.011	0.169	2.1375e-67
FAM102B	4.64182e-74	-0.317063	0.074	0.268	1.44825e-69
RBMS3-AS2	5.23571e-18	-0.317272	0.314	0.391	1.63354e-13
TECRL	3.12483e-56	-0.318021	0.978	0.989	9.74947e-52
FBXL14	1.72318e-85	-0.318603	0.034	0.231	5.37631e-81
IRX4	8.34045e-75	-0.318662	0.093	0.292	2.60222e-70
MYL6	2.44762e-33	-0.318794	0.232	0.356	7.63656e-29
AC011447.3	2.4194e-56	-0.318851	0.082	0.242	7.54853e-52
ATP13A3	4.09081e-26	-0.319237	0.735	0.752	1.27633e-21
ZNF423	3.52127e-87	-0.319499	0.021	0.213	1.09864e-82
KIAA1109	4.45891e-38	-0.319674	0.434	0.547	1.39118e-33
SV2C	2.17104e-62	-0.32046	0.017	0.16	6.77366e-58
AC112206.2	4.63464e-32	-0.320566	0.039	0.133	1.44601e-27
PICALM	1.53871e-32	-0.321222	0.534	0.611	4.80079e-28
RAPGEF2	6.63501e-37	-0.321409	0.785	0.799	2.07012e-32
RADIL	4.95937e-95	-0.321554	0.025	0.234	1.54732e-90
KLHL28	5.03003e-46	-0.321909	0.286	0.443	1.56937e-41
AL050309.1	2.02287e-43	-0.322147	0.22	0.387	6.31136e-39
LNPK	1.94274e-34	-0.323259	0.433	0.544	6.06134e-30
ANXA3	3.62701e-97	-0.324309	0.003	0.2	1.13163e-92
RBM39	8.05575e-44	-0.3245	0.733	0.751	2.51339e-39
NSD3	5.41049e-45	-0.324533	0.512	0.627	1.68807e-40
WASF3	1.63756e-60	-0.324708	0.139	0.323	5.10919e-56
COL4A5	2.1809e-27	-0.324963	0.675	0.713	6.8044e-23
HNRNPR	2.36502e-60	-0.325344	0.214	0.403	7.37886e-56
ADAM19	5.89688e-39	-0.325471	0.302	0.451	1.83983e-34
RASSF8	7.45208e-37	-0.3261	0.293	0.436	2.32505e-32
TBX5	7.67275e-39	-0.326125	0.682	0.736	2.3939e-34
SPATA13	3.52722e-53	-0.326328	0.032	0.166	1.10049e-48
RANBP9	9.42237e-47	-0.326875	0.316	0.471	2.93978e-42
DNAH14	2.43728e-54	-0.327985	0.167	0.352	7.60432e-50
GLI2	2.49346e-83	-0.328489	0.012	0.192	7.7796e-79
TCF7L1	5.27322e-67	-0.328957	0.076	0.259	1.64524e-62
ENAH	1.99077e-35	-0.329028	0.488	0.591	6.21122e-31
AC113346.2	1.11153e-96	-0.329354	0.002	0.196	3.46799e-92
TOX	1.33723e-72	-0.329763	0.033	0.206	4.17215e-68
RDH10-AS1	2.7241e-78	-0.330362	0.029	0.208	8.49918e-74
MATN2	2.85181e-86	-0.330674	0.039	0.241	8.89764e-82
DAPK3	4.60262e-43	-0.330734	0.29	0.44	1.43602e-38
KDM5B	4.18983e-62	-0.330776	0.165	0.356	1.30723e-57
SEMA6A	6.53211e-58	-0.331332	0.121	0.297	2.03802e-53
PRKAR2B	1.62966e-61	-0.331366	0.17	0.361	5.08455e-57
PDK1	7.63283e-72	-0.331683	0.105	0.302	2.38144e-67
GLIS3	3.4077e-51	-0.331865	0.072	0.225	1.0632e-46
DIPK2A	1.65491e-68	-0.332217	0.078	0.264	5.16331e-64
PLCE1	5.69081e-61	-0.332291	0.145	0.336	1.77553e-56
SETBP1	8.05609e-29	-0.332718	0.285	0.404	2.5135e-24
SEMA6D	4.76652e-33	-0.332792	0.222	0.347	1.48715e-28
LINC01376	8.95976e-30	-0.333875	0.268	0.39	2.79545e-25
LCORL	1.85099e-50	-0.333974	0.339	0.513	5.77508e-46
FUS	5.31986e-47	-0.334635	0.476	0.597	1.6598e-42
PDS5B	1.13672e-45	-0.334649	0.356	0.507	3.54656e-41
TSPAN2	2.56155e-92	-0.336031	0.05	0.266	7.99203e-88
DOCK9	1.41835e-60	-0.336425	0.136	0.32	4.42524e-56
SPOCK1	1.6946e-45	-0.337363	0.152	0.314	5.28715e-41
ITGB3	6.86833e-107	-0.338055	0.011	0.229	2.14292e-102
AC100830.1	1.17884e-49	-0.33819	0.283	0.447	3.678e-45
AC018362.1	1.0444e-42	-0.339663	0.39	0.524	3.25853e-38
SLC12A6	3.32261e-40	-0.340573	0.353	0.491	1.03665e-35
NECTIN1	2.14326e-80	-0.340643	0.07	0.272	6.68696e-76
ARHGEF3	4.86778e-45	-0.342251	0.261	0.419	1.51875e-40
LIN28B	1.35485e-101	-0.342436	0.007	0.214	4.22712e-97
MIR34AHG	3.19652e-73	-0.342608	0.025	0.194	9.97315e-69
AP001442.1	1.12113e-48	-0.34268	0.138	0.293	3.49792e-44
PLOD2	5.7953e-49	-0.34289	0.296	0.465	1.80813e-44
RBBP4	5.28019e-56	-0.343319	0.28	0.455	1.64742e-51
MB21D2	3.24254e-68	-0.343838	0.119	0.32	1.01167e-63
ABI2	4.95198e-45	-0.344783	0.524	0.63	1.54502e-40
STAT4	9.30706e-54	-0.345289	0.007	0.127	2.9038e-49
CAMK1D	8.63607e-71	-0.345947	0.026	0.195	2.69445e-66
HDAC9	1.84764e-36	-0.346376	0.925	0.935	5.76462e-32
MBD5	1.12481e-63	-0.346947	0.787	0.848	3.50941e-59
GJA3	1.86697e-67	-0.348338	0.158	0.356	5.82496e-63
ASXL1	5.318e-49	-0.348502	0.372	0.525	1.65922e-44
SKIL	1.4049e-78	-0.348504	0.091	0.298	4.38328e-74
CERS5	4.41576e-66	-0.3486	0.229	0.43	1.37772e-61
KIFAP3	7.17437e-18	-0.3492	0.718	0.699	2.2384e-13
MYO18B	9.81485e-89	-0.349822	0.924	0.969	3.06223e-84
DNAH11	6.97789e-19	-0.350134	0.319	0.398	2.1771e-14
AC060809.1	3.6451e-66	-0.350259	0.066	0.239	1.13727e-61
SNCA	6.70293e-50	-0.350501	0.136	0.3	2.09131e-45
CTBP2	1.55463e-45	-0.350602	0.518	0.629	4.85044e-41
SEPTIN9	1.81123e-86	-0.350759	0.076	0.293	5.65103e-82
FCHSD2	1.21756e-47	-0.351636	0.911	0.89	3.79878e-43
AC007384.1	4.63022e-79	-0.352318	0.126	0.341	1.44463e-74
IVNS1ABP	3.76734e-43	-0.353075	0.359	0.496	1.17541e-38
ST7-AS2	7.53462e-50	-0.353663	0.336	0.502	2.3508e-45
TRIO	2.49436e-63	-0.354082	0.809	0.839	7.78239e-59
RNF207	5.40088e-55	-0.354207	0.769	0.821	1.68508e-50
AL035427.1	6.9403e-81	-0.354869	0.067	0.268	2.16537e-76
LINC01456	1.31004e-79	-0.355504	0.004	0.171	4.08733e-75
NRP2	1.49584e-84	-0.355973	0.009	0.189	4.66701e-80
ATRX	4.785e-54	-0.356129	0.611	0.703	1.49292e-49
NOL4L	3.93394e-89	-0.356435	0.061	0.275	1.22739e-84
CPVL	8.98806e-35	-0.357233	0.537	0.638	2.80428e-30
BVES	1.16473e-48	-0.357401	0.299	0.46	3.63397e-44
KATNAL1	2.20715e-45	-0.357494	0.326	0.476	6.88632e-41
DLGAP1-AS5	1.13957e-90	-0.357627	0.002	0.185	3.55547e-86
HOXB3	8.38566e-109	-0.357782	0.002	0.216	2.61633e-104
COL4A1	8.64522e-52	-0.357898	0.206	0.376	2.69731e-47
C11orf49	2.44382e-59	-0.357945	0.284	0.473	7.62471e-55
XYLT1	1.93838e-86	-0.358795	0.057	0.268	6.04776e-82
PHF21B	7.25906e-104	-0.358799	0.021	0.241	2.26483e-99
DIAPH3	1.91289e-63	-0.360149	0.006	0.144	5.96821e-59
RTN4	2.86263e-62	-0.360452	0.382	0.578	8.9314e-58
COL5A1	4.34341e-102	-0.361217	0.016	0.231	1.35514e-97
RNPC3	5.59067e-47	-0.36157	0.713	0.756	1.74429e-42
INTS6L	9.12623e-82	-0.361809	0.083	0.292	2.84738e-77
VEGFC	3.83192e-100	-0.362921	0.003	0.204	1.19556e-95
LINC02712	1.1592e-62	-0.363169	0.008	0.145	3.61669e-58
TET2	5.70509e-60	-0.363671	0.373	0.551	1.77999e-55
AC233296.1	1.71567e-56	-0.363764	0.028	0.166	5.35289e-52
TNFRSF10B	1.20783e-78	-0.364212	0.09	0.298	3.76842e-74
ZFY	6.37633e-101	-0.364476	0.042	0.269	1.98941e-96
DOK6	7.52403e-74	-0.365349	0.048	0.232	2.3475e-69
NEDD9	1.30331e-84	-0.365476	0.05	0.254	4.06632e-80
NXPH2	9.65327e-97	-0.365593	0	0.193	3.01182e-92
KLHL23	1.69616e-80	-0.366094	0.13	0.35	5.29203e-76
CSNK1G3	5.84548e-67	-0.366885	0.257	0.457	1.82379e-62
CPNE5	4.75696e-66	-0.36692	0.305	0.527	1.48417e-61
SORCS2	9.33332e-62	-0.367326	0.146	0.33	2.91199e-57
GLS	1.36658e-46	-0.368387	0.384	0.526	4.26371e-42
ZC4H2	5.92897e-74	-0.368388	0.165	0.388	1.84984e-69
TRABD2B	1.31089e-87	-0.370133	0.008	0.191	4.08999e-83
AC023424.3	4.20053e-49	-0.370697	0.205	0.366	1.31057e-44
MYO1E	4.17204e-81	-0.371052	0.095	0.309	1.30168e-76
LINC02245	3.75291e-83	-0.371517	0.105	0.323	1.17091e-78
PCAT1	7.76882e-67	-0.371763	0.039	0.205	2.42387e-62
COL11A1	1.11171e-93	-0.373324	0.001	0.189	3.46854e-89
AC006387.1	1.50486e-85	-0.374011	0.079	0.293	4.69516e-81
IRX1	1.08398e-118	-0.37408	0.005	0.239	3.38203e-114
FBXO11	1.93697e-60	-0.374121	0.503	0.657	6.04335e-56
AL139807.1	1.66081e-82	-0.375677	0.058	0.26	5.18173e-78
SCUBE3	3.64194e-69	-0.375872	0.267	0.468	1.13629e-64
RFTN1	4.95779e-94	-0.375885	0.044	0.262	1.54683e-89
SMAD7	6.49661e-98	-0.376901	0.054	0.279	2.02694e-93
CEMIP2	1.72886e-90	-0.377532	0.073	0.297	5.39405e-86
ZNF69	9.50485e-78	-0.377734	0.198	0.419	2.96551e-73
ELF2	2.49715e-59	-0.377909	0.541	0.673	7.79111e-55
PLCL2	9.44872e-16	-0.378164	0.876	0.806	2.948e-11
RBMS3	2.70411e-19	-0.37941	0.767	0.737	8.43682e-15
BAZ2B	2.49724e-58	-0.379784	0.663	0.746	7.7914e-54
CTNND1	3.98436e-65	-0.379962	0.378	0.558	1.24312e-60
MAGI1-AS1	9.47458e-54	-0.380032	0.373	0.54	2.95607e-49
AP005131.1	3.06062e-105	-0.380298	0.037	0.267	9.54912e-101
HS3ST3A1	1.17144e-69	-0.380605	0.008	0.158	3.6549e-65
ERC1	7.60724e-76	-0.380791	0.866	0.889	2.37346e-71
AC008771.1	3.26361e-53	-0.381187	0.465	0.606	1.01825e-48
WEE1	1.57077e-77	-0.3819	0.175	0.392	4.90081e-73
MTHFD1L	1.38991e-70	-0.382113	0.116	0.316	4.33651e-66
AC011625.1	1.34548e-99	-0.382149	0.028	0.243	4.1979e-95
ASB3	2.32676e-58	-0.383238	0.472	0.615	7.25949e-54
AC127526.2	3.87351e-68	-0.383366	0.12	0.312	1.20853e-63
PPP1R10	1.32656e-71	-0.383973	0.27	0.475	4.13886e-67
KTN1	3.78201e-65	-0.384932	0.881	0.882	1.17999e-60
ADNP	9.37737e-61	-0.385212	0.446	0.6	2.92574e-56
WLS	8.68595e-59	-0.386405	0.507	0.65	2.71002e-54
UBR1	5.01902e-50	-0.387558	0.583	0.675	1.56593e-45
STARD4	2.72956e-104	-0.38816	0.047	0.28	8.51623e-100
CHSY1	6.10131e-82	-0.388376	0.1	0.311	1.90361e-77
FLNB	8.78875e-46	-0.388411	0.216	0.374	2.74209e-41
PALLD	5.67873e-140	-0.389668	0.982	0.999	1.77176e-135
GPM6B	1.54822e-67	-0.389712	0.089	0.272	4.83045e-63
FSIP2	1.64996e-76	-0.390252	0.139	0.35	5.14788e-72
TBL1XR1	5.15045e-57	-0.390655	0.804	0.82	1.60694e-52
SLC16A12-AS1	7.83454e-97	-0.391821	0.06	0.285	2.44438e-92
NAP1L1	2.0446e-59	-0.392859	0.415	0.571	6.37916e-55
AC211433.1	1.44897e-67	-0.393325	0.347	0.536	4.5208e-63
ORMDL1	1.39167e-86	-0.394958	0.179	0.412	4.34202e-82
SNAP25-AS1	2.95142e-85	-0.39496	0.013	0.196	9.20844e-81
WAC	4.79962e-55	-0.395056	0.525	0.641	1.49748e-50
DLGAP1-AS4	2.7181e-96	-0.395694	0.002	0.195	8.48046e-92
PTPRS	5.89308e-94	-0.396393	0.139	0.381	1.83864e-89
AC107072.2	2.19866e-67	-0.396409	0.152	0.344	6.85983e-63
ELOVL6	4.07197e-82	-0.397258	0.108	0.325	1.27046e-77
CELF2-AS2	2.64539e-82	-0.397745	0.191	0.417	8.25363e-78
ADAMTS19	2.25745e-87	-0.397858	0.003	0.183	7.04326e-83
B4GALNT3	4.00952e-55	-0.397908	0.779	0.844	1.25097e-50
FGF10	4.8936e-95	-0.398147	0.005	0.198	1.5268e-90
BCOR	3.51274e-74	-0.398615	0.201	0.412	1.09597e-69
PLEKHG4B	2.82911e-133	-0.399296	0	0.253	8.82683e-129
PKN2	4.07151e-68	-0.399572	0.584	0.703	1.27031e-63
HCN4	5.61709e-94	-0.400084	0.111	0.345	1.75253e-89
DENND5A	6.38563e-56	-0.400356	0.569	0.689	1.99232e-51
AC002429.2	4.01465e-53	-0.400537	0.429	0.582	1.25257e-48
ZNRF2	7.92199e-55	-0.400796	0.232	0.407	2.47166e-50
ST3GAL2	2.63974e-97	-0.401525	0.134	0.383	8.236e-93
GLRX	3.17663e-68	-0.402896	0.249	0.446	9.91109e-64
HMBOX1	2.07461e-35	-0.403771	0.687	0.714	6.47277e-31
TGM2	4.67533e-44	-0.403983	0.49	0.613	1.4587e-39
AKR1B1	5.1496e-83	-0.404076	0.099	0.311	1.60667e-78
DIP2B	2.94577e-65	-0.404435	0.51	0.661	9.19081e-61
GATA4	3.78833e-71	-0.404649	0.794	0.871	1.18196e-66
LINC01697	4.17586e-67	-0.404808	0.056	0.229	1.30287e-62
ITSN1	6.8439e-73	-0.405196	0.495	0.67	2.1353e-68
EML4	2.72122e-79	-0.406325	0.244	0.467	8.4902e-75
ANKRD6	7.02279e-68	-0.406588	0.18	0.383	2.19111e-63
XRCC4	2.14827e-31	-0.406984	0.247	0.377	6.70261e-27
PRKY	3.12722e-107	-0.407889	0.068	0.319	9.75694e-103
AC104389.5	4.38371e-103	-0.410398	0.059	0.298	1.36772e-98
FLT1	6.32875e-88	-0.410797	0.009	0.196	1.97457e-83
SLC38A2	7.7325e-51	-0.411416	0.467	0.594	2.41254e-46
PUM2	3.46275e-75	-0.411751	0.581	0.701	1.08038e-70
PAWR	1.86242e-106	-0.411931	0.097	0.352	5.81075e-102
RAD51B	1.44541e-56	-0.411987	0.259	0.452	4.50969e-52
SIPA1L2	2.26961e-46	-0.412354	0.639	0.702	7.08118e-42
PDLIM7	1.64403e-102	-0.4131	0.086	0.329	5.12937e-98
TMEM14B	1.71401e-79	-0.413644	0.236	0.464	5.34771e-75
MSRB3	1.10943e-85	-0.413896	0.806	0.885	3.46144e-81
KIAA1671	1.26801e-119	-0.414056	0.053	0.316	3.95618e-115
CBR4	3.79668e-69	-0.414307	0.781	0.837	1.18457e-64
EPS15	6.78007e-66	-0.41475	0.665	0.735	2.11538e-61
PRKD3	1.21722e-105	-0.415351	0.107	0.363	3.79773e-101
DOCK1	1.37735e-72	-0.415679	0.294	0.501	4.29733e-68
ADCY5	5.99388e-56	-0.416201	0.862	0.867	1.87009e-51
UBE2E3	1.1092e-71	-0.416202	0.377	0.572	3.4607e-67
LINC01322	4.79444e-39	-0.417081	0.118	0.247	1.49586e-34
ANKRD10	2.95558e-77	-0.418375	0.372	0.563	9.22141e-73
TTTY14	5.33637e-204	-0.419109	0.198	0.715	1.66495e-199
MYO9B	7.03255e-87	-0.419671	0.278	0.514	2.19416e-82
TDRP	2.22577e-138	-0.420166	0.007	0.272	6.94439e-134
GNAS	2.05885e-54	-0.421284	0.502	0.618	6.4236e-50
ZNF804A	1.20478e-64	-0.421386	0.071	0.25	3.75891e-60
DAPK1	2.28377e-132	-0.42158	0.019	0.288	7.12536e-128
BARD1	1.03788e-107	-0.421587	0.088	0.341	3.23818e-103
GLCCI1	1.50918e-53	-0.422226	0.376	0.543	4.70865e-49
SRSF11	2.00066e-82	-0.423774	0.481	0.656	6.24205e-78
ZNF618	8.44259e-138	-0.424226	0.007	0.272	2.63409e-133
MAK	2.63681e-90	-0.425209	0.134	0.37	8.22686e-86
SDK2	1.34112e-93	-0.426695	0.155	0.398	4.18429e-89
STARD9	9.27678e-99	-0.427493	0.129	0.377	2.89436e-94
STRIP2	1.11736e-66	-0.428	0.34	0.527	3.48615e-62
NOD1	1.55989e-84	-0.428028	0.169	0.397	4.86686e-80
EPHA3	3.07935e-97	-0.42805	0.013	0.218	9.60759e-93
MDK	8.70241e-115	-0.428964	0.001	0.225	2.71515e-110
HOXB-AS1	1.84923e-148	-0.429793	0.004	0.282	5.7696e-144
EFCAB13	1.3271e-108	-0.430558	0.067	0.315	4.14055e-104
KCNMB4	1.25324e-112	-0.43317	0.012	0.241	3.91011e-108
CGGBP1	4.43333e-78	-0.433213	0.288	0.499	1.3832e-73
FRMD3	3.17205e-103	-0.433498	0.133	0.393	9.8968e-99
RAPGEF1	9.23977e-104	-0.434484	0.21	0.473	2.88281e-99
RSRP1	1.5874e-68	-0.434586	0.467	0.614	4.95268e-64
IL1RAPL1	1.83071e-33	-0.434918	0.619	0.707	5.71182e-29
AC124852.1	9.80559e-51	-0.434968	0.45	0.597	3.05934e-46
AC008591.1	1.43998e-89	-0.436077	0.008	0.195	4.49275e-85
PRKCH	1.29945e-116	-0.436473	0.077	0.35	4.05428e-112
MRAP2	5.17536e-134	-0.436746	0.002	0.257	1.61471e-129
TLL1	1.74489e-83	-0.43806	0.01	0.189	5.44405e-79
RBMS1	2.72424e-87	-0.438138	0.819	0.862	8.49963e-83
PARP8	1.44713e-100	-0.438609	0.169	0.43	4.51505e-96
AC002463.1	1.36587e-63	-0.442193	0.628	0.727	4.26153e-59
NECTIN3	6.41171e-90	-0.442383	0.169	0.407	2.00045e-85
GRAMD1B	1.00847e-30	-0.443885	0.741	0.773	3.14643e-26
IRX2	7.69575e-129	-0.444077	0.062	0.338	2.40107e-124
H2AFY	1.87726e-91	-0.444602	0.297	0.528	5.85706e-87
RICTOR	4.16415e-47	-0.446376	0.764	0.784	1.29922e-42
MAPK8	6.68032e-67	-0.447328	0.536	0.689	2.08426e-62
BMPR1A	1.89709e-94	-0.448805	0.786	0.876	5.91891e-90
SPINK5	4.52229e-118	-0.450664	0.016	0.256	1.41096e-113
PIK3R3	1.12224e-66	-0.451517	0.364	0.564	3.5014e-62
CASP4	7.0855e-120	-0.451873	0.039	0.294	2.21068e-115
NLGN4Y	2.66057e-123	-0.452624	0.011	0.256	8.30099e-119
PTH1R	8.81178e-153	-0.453017	0.005	0.292	2.74928e-148
BBOX1	3.24954e-97	-0.453559	0.001	0.195	1.01386e-92
BICC1	1.01354e-126	-0.454097	0.027	0.293	3.16226e-122
HRH2	6.74742e-71	-0.454352	0.374	0.566	2.10519e-66
DOCK6	5.29996e-108	-0.45489	0.114	0.372	1.65359e-103
APCDD1	3.04375e-119	-0.457019	0.033	0.285	9.49649e-115
AEBP2	4.36324e-68	-0.45763	0.35	0.54	1.36133e-63
HMGA2	2.09814e-106	-0.458128	0.016	0.236	6.5462e-102
UNC5B	8.74325e-95	-0.458483	0.165	0.405	2.72789e-90
TUSC3	2.49141e-87	-0.458728	0.508	0.687	7.77319e-83
CDH8	5.41456e-91	-0.458764	0.046	0.255	1.68934e-86
BCHE	2.11884e-95	-0.459376	0.031	0.241	6.61077e-91
SPTBN1	4.29407e-92	-0.459683	0.883	0.879	1.33975e-87
SH3PXD2A	5.05281e-78	-0.463584	0.394	0.579	1.57648e-73
AL353138.1	1.66043e-72	-0.463639	0.02	0.185	5.18053e-68
CREM	2.55459e-68	-0.464501	0.483	0.647	7.97033e-64
KDM6A	3.53854e-72	-0.464503	0.628	0.716	1.10402e-67
GATA6-AS1	1.11115e-63	-0.464528	0.284	0.462	3.46679e-59
PARD3	2.92938e-140	-0.464677	0.909	0.948	9.13965e-136
XKR4	4.22672e-83	-0.465005	0.002	0.172	1.31874e-78
AC093797.1	6.72077e-107	-0.465023	0.141	0.396	2.09688e-102
CMIP	1.97305e-132	-0.465106	0.084	0.378	6.15591e-128
ARID1B	2.44869e-128	-0.465508	0.904	0.921	7.63991e-124
AC079052.1	1.28705e-84	-0.467126	0.024	0.212	4.0156e-80
IGFBP5	2.79555e-77	-0.469107	0.062	0.253	8.72212e-73
SLCO3A1	5.18897e-64	-0.470113	0.869	0.858	1.61896e-59
SNCAIP	2.70956e-129	-0.47128	0.003	0.252	8.45383e-125
GNA12	4.07466e-69	-0.471437	0.277	0.471	1.2713e-64
PHF14	2.87836e-91	-0.475547	0.334	0.561	8.9805e-87
FAM171A1	4.33847e-125	-0.475556	0.062	0.334	1.3536e-120
AC074032.1	2.2226e-84	-0.475781	0.341	0.552	6.9345e-80
PCBP1-AS1	5.10883e-106	-0.477626	0.223	0.487	1.59395e-101
AC104365.1	7.14675e-107	-0.477871	0.147	0.403	2.22979e-102
SCMH1	4.97178e-93	-0.479915	0.74	0.829	1.5512e-88
NAV1	7.96403e-33	-0.482014	0.841	0.802	2.48478e-28
AKT3	2.94373e-143	-0.485208	0.091	0.409	9.18443e-139
AC053513.1	2.91929e-102	-0.485358	0.238	0.486	9.10818e-98
SYTL5	3.55821e-138	-0.488527	0.037	0.32	1.11016e-133
PAN3	2.29347e-104	-0.488578	0.415	0.644	7.15562e-100
AC007098.1	2.88171e-109	-0.48861	0.087	0.339	8.99095e-105
YAP1	3.776e-95	-0.490116	0.47	0.669	1.17811e-90
EFTUD2	2.15679e-118	-0.490577	0.197	0.474	6.72917e-114
HMGN1	4.31727e-106	-0.490961	0.327	0.573	1.34699e-101
Z98949.1	5.58931e-122	-0.491281	0.16	0.439	1.74386e-117
ERBIN	2.29202e-98	-0.491632	0.537	0.717	7.15112e-94
MTUS2	8.49857e-39	-0.491785	0.924	0.917	2.65155e-34
AC068587.4	2.48551e-76	-0.49341	0.192	0.4	7.75478e-72
AC009315.1	8.0696e-99	-0.494195	0.134	0.389	2.51771e-94
RDX	6.90236e-88	-0.494206	0.536	0.686	2.15354e-83
FILIP1	2.96885e-169	-0.494496	0.971	0.988	9.2628e-165
AC021504.1	6.73046e-87	-0.495066	0.055	0.268	2.0999e-82
MICAL2	4.93627e-78	-0.495906	0.35	0.546	1.54011e-73
FRS2	5.25135e-61	-0.4972	0.442	0.587	1.63842e-56
NR6A1	3.62058e-99	-0.499522	0.569	0.767	1.12962e-94
TYW1B	6.77243e-79	-0.499843	0.269	0.485	2.113e-74
CDK6	1.38418e-68	-0.499856	0.448	0.638	4.31863e-64
SLC44A5	3.36403e-85	-0.500952	0.163	0.4	1.04958e-80
SH3BGR	1.2658e-113	-0.501509	0.171	0.438	3.94931e-109
HIP1	2.98398e-99	-0.502573	0.272	0.533	9.31e-95
MIR181A1HG	3.22474e-98	-0.505133	0.198	0.445	1.00612e-93
PRKCA	5.84531e-85	-0.505664	0.262	0.496	1.82374e-80
HEPH	8.15098e-113	-0.506047	0.163	0.436	2.54311e-108
TRAF3IP2-AS1	8.63544e-101	-0.509584	0.28	0.532	2.69426e-96
MIR181A2HG	4.21742e-106	-0.510273	0.364	0.613	1.31583e-101
IL7	2.44316e-119	-0.511608	0.152	0.429	7.62265e-115
ASAP2	3.91404e-157	-0.511613	0.032	0.341	1.22118e-152
BAMBI	8.82062e-103	-0.513298	0.142	0.389	2.75203e-98
LINC02143	4.74984e-148	-0.514136	0	0.276	1.48195e-143
EHBP1	3.06379e-104	-0.515614	0.357	0.6	9.55901e-100
RASAL2	1.79955e-124	-0.51578	0.882	0.916	5.6146e-120
ASPH	2.40686e-120	-0.516374	0.697	0.8	7.50941e-116
LSAMP	1.26337e-51	-0.516597	0.053	0.196	3.94172e-47
FTX	1.84233e-214	-0.518125	0.978	0.988	5.74807e-210
PRDM16	6.28481e-76	-0.520294	0.576	0.701	1.96086e-71
SLC22A23	2.99896e-88	-0.521761	0.183	0.411	9.35675e-84
DCP1B	3.81954e-63	-0.522499	0.549	0.669	1.1917e-58
CACNA1G	6.35688e-184	-0.522624	0.009	0.342	1.98335e-179
NFATC2	4.42984e-135	-0.523871	0.199	0.506	1.38211e-130
EMILIN2	5.90078e-144	-0.524627	0.115	0.425	1.84104e-139
AL139317.5	9.49003e-98	-0.524825	0.2	0.444	2.96089e-93
TMEM178A	7.41692e-117	-0.5256	0.113	0.382	2.31408e-112
ATP11A	3.93749e-100	-0.526996	0.588	0.735	1.2285e-95
SRSF7	1.048e-103	-0.527881	0.225	0.474	3.26976e-99
RERE	4.54372e-177	-0.529482	0.944	0.955	1.41764e-172
KIAA1324L	1.12043e-157	-0.530008	0.048	0.363	3.49574e-153
TNK2	1.58854e-139	-0.530546	0.123	0.425	4.95625e-135
SMAD3	2.66147e-122	-0.532783	0.201	0.487	8.30378e-118
TGFB2	6.19709e-122	-0.533005	0.059	0.324	1.93349e-117
AL450384.2	7.58777e-97	-0.534375	0.379	0.608	2.36738e-92
RFX3	1.73763e-137	-0.534622	0.139	0.447	5.42139e-133
CXCL12	7.36024e-155	-0.534717	0.021	0.321	2.29639e-150
ALCAM	1.64659e-64	-0.53675	0.132	0.325	5.13736e-60
CHN1	3.14425e-130	-0.540042	0.254	0.551	9.81007e-126
GRB10	5.88863e-111	-0.540878	0.136	0.4	1.83725e-106
RAPH1	4.59519e-133	-0.541313	0.214	0.51	1.4337e-128
IL3RA	1.88765e-159	-0.541682	0.086	0.412	5.88945e-155
AL445465.1	7.48082e-124	-0.544098	0.161	0.441	2.33402e-119
DENND5B	3.11557e-103	-0.54479	0.852	0.903	9.72057e-99
PPP1R12A	1.75182e-101	-0.545897	0.575	0.721	5.46567e-97
SLIT3	3.12475e-52	-0.546451	0.422	0.567	9.74921e-48
MEF2A	2.59869e-153	-0.547815	0.958	0.961	8.10793e-149
ABTB2	4.24995e-81	-0.548083	0.462	0.644	1.32599e-76
AC107021.1	7.51015e-121	-0.548819	0.153	0.428	2.34317e-116
SHOC1	1.61749e-99	-0.550167	0.202	0.449	5.04656e-95
CORIN	1.59681e-75	-0.550936	0.725	0.856	4.98205e-71
IFT81	4.67959e-140	-0.5521	0.249	0.558	1.46003e-135
CGNL1	1.91119e-68	-0.558057	0.325	0.51	5.96293e-64
ZNF704	2.4633e-104	-0.558636	0.683	0.794	7.68551e-100
WSB1	4.78024e-124	-0.558704	0.617	0.758	1.49144e-119
AGAP1	4.7493e-128	-0.559267	0.48	0.705	1.48178e-123
HTR4	5.03358e-98	-0.559835	0.091	0.328	1.57048e-93
AGPAT4	2.47255e-192	-0.561246	0.02	0.369	7.71434e-188
PTBP2	4.05752e-139	-0.561462	0.555	0.745	1.26595e-134
TRIM55	8.62957e-121	-0.56352	0.639	0.785	2.69242e-116
TRANK1	1.22946e-138	-0.564087	0.149	0.458	3.83591e-134
VCAM1	1.68206e-152	-0.564167	0.002	0.286	5.24801e-148
RAPGEF4	4.76767e-122	-0.564443	0.051	0.316	1.48751e-117
PTK2	4.21492e-154	-0.565141	0.667	0.83	1.31505e-149
PDE5A	1.04898e-92	-0.565241	0.357	0.568	3.27283e-88
MCC	4.36423e-107	-0.566242	0.57	0.739	1.36164e-102
DNAJC6	1.90721e-117	-0.567231	0.261	0.544	5.9505e-113
AC004594.1	1.04981e-130	-0.568033	0.04	0.312	3.27542e-126
ZEB1	1.42214e-129	-0.568698	0.427	0.68	4.43707e-125
SYN3	1.77438e-132	-0.569808	0.128	0.42	5.53606e-128
AC104041.1	1.12313e-121	-0.56981	0.216	0.54	3.50415e-117
GLI3	1.07097e-116	-0.571571	0.15	0.422	3.34142e-112
KMT2C	9.88654e-163	-0.571795	0.659	0.826	3.0846e-158
SOX4	3.69151e-150	-0.572048	0.036	0.333	1.15175e-145
GUCY1A2	2.25231e-112	-0.572616	0.019	0.253	7.02721e-108
TRIM9	7.33683e-142	-0.573069	0.006	0.277	2.28909e-137
CREB5	5.44578e-46	-0.573206	0.538	0.628	1.69908e-41
FXYD6	4.10887e-198	-0.574791	0.009	0.363	1.28197e-193
ATP1A1	7.81981e-85	-0.575428	0.569	0.703	2.43978e-80
LUC7L3	3.81143e-148	-0.575943	0.71	0.819	1.18917e-143
MAN1C1	1.36294e-84	-0.577811	0.306	0.515	4.25239e-80
P2RX1	4.32584e-172	-0.579333	0.013	0.332	1.34966e-167
QKI	6.54067e-235	-0.579386	0.991	0.992	2.04069e-230
BCL2L14	1.08681e-139	-0.58461	0.196	0.497	3.39086e-135
TMLHE-AS1	1.58402e-123	-0.58603	0.204	0.482	4.94214e-119
ARHGAP42	1.43095e-103	-0.586096	0.529	0.701	4.46456e-99
ODF2L	5.80633e-178	-0.586858	0.115	0.466	1.81157e-173
FAM155A	1.68751e-82	-0.589686	0.005	0.176	5.26504e-78
AMZ1	1.45043e-122	-0.593308	0.151	0.428	4.52535e-118
PURPL	1.11049e-74	-0.595188	0.007	0.165	3.46472e-70
KLHL4	4.29199e-170	-0.595619	0.004	0.317	1.3391e-165
ABHD15-AS1	8.04267e-137	-0.597562	0.247	0.541	2.50931e-132
GUCY1A1	2.32696e-124	-0.599495	0.105	0.388	7.26011e-120
NPNT	8.05924e-144	-0.599905	0.08	0.383	2.51448e-139
MANBA	2.02593e-125	-0.60267	0.511	0.719	6.32091e-121
ATP2B4	1.63521e-95	-0.604334	0.509	0.691	5.10184e-91
COL14A1	4.8589e-141	-0.60486	0.018	0.295	1.51598e-136
CRLF3	7.12229e-151	-0.605243	0.327	0.622	2.22215e-146
MAN1A1	1.03807e-76	-0.605365	0.42	0.594	3.23878e-72
UTRN	1.12915e-130	-0.608337	0.711	0.824	3.52295e-126
CHD9	5.64769e-180	-0.60881	0.671	0.858	1.76208e-175
RBFOX2	2.10753e-179	-0.608879	0.884	0.92	6.5755e-175
AC093110.1	9.41994e-193	-0.609283	0.079	0.442	2.93902e-188
UPF3A	1.50978e-162	-0.610029	0.593	0.786	4.7105e-158
TNRC18	9.86532e-169	-0.612167	0.264	0.597	3.07798e-164
LMO4	6.1407e-177	-0.61228	0.107	0.457	1.9159e-172
MTSS1	1.82499e-70	-0.61342	0.648	0.739	5.69396e-66
WDFY3	1.65153e-164	-0.614315	0.559	0.776	5.15277e-160
MYOCD	9.30811e-151	-0.615348	0.879	0.962	2.90413e-146
ADARB1	1.10738e-147	-0.615634	0.277	0.577	3.45504e-143
CALD1	1.16311e-140	-0.617663	0.725	0.881	3.6289e-136
EDA	1.2855e-23	-0.618098	0.507	0.561	4.01076e-19
TTN-AS1	4.1441e-175	-0.618475	0.953	0.985	1.29296e-170
DLEU7	3.77642e-125	-0.618675	0.017	0.267	1.17824e-120
THSD7A	1.90811e-162	-0.618866	0.006	0.308	5.95331e-158
FSIP2-AS1	8.58197e-112	-0.621396	0.153	0.414	2.67757e-107
PDE4D	4.80007e-171	-0.623504	0.834	0.914	1.49762e-166
ST6GALNAC3	5.25389e-156	-0.627091	0.015	0.316	1.63921e-151
PTCHD4	3.62973e-88	-0.627741	0.016	0.206	1.13247e-83
CASC9	1.4166e-138	-0.628606	0.029	0.314	4.41979e-134
GRM7	1.298e-73	-0.629077	0.028	0.196	4.04975e-69
LINC02082	1.48752e-222	-0.6297	0.001	0.381	4.64107e-218
WNT5B	9.20904e-180	-0.633209	0.045	0.386	2.87322e-175
SVIL	2.45389e-260	-0.633938	0.963	0.986	7.65613e-256
LAMB1	8.42374e-190	-0.63463	0.049	0.413	2.62821e-185
CELF2	2.57457e-204	-0.636807	0.927	0.958	8.03266e-200
CCBE1	3.38717e-32	-0.637514	0.093	0.202	1.0568e-27
XKR6	3.54141e-133	-0.638695	0.423	0.684	1.10492e-128
AC069228.1	8.23895e-93	-0.640918	0.012	0.206	2.57055e-88
CHRM3	1.5813e-124	-0.643541	0.013	0.262	4.93365e-120
USP9Y	1.41817e-217	-0.646676	0.158	0.595	4.4247e-213
TCF12	5.49284e-212	-0.652003	0.774	0.897	1.71377e-207
SGCE	3.17523e-170	-0.653016	0.196	0.536	9.9067e-166
COL4A2	4.43348e-163	-0.657096	0.415	0.707	1.38325e-158
IGF2BP1	2.36171e-250	-0.657916	0.001	0.414	7.36854e-246
GSE1	1.96227e-164	-0.658051	0.398	0.691	6.12227e-160
AC068234.2	4.31351e-221	-0.659137	0.008	0.389	1.34582e-216
AP001825.1	2.41972e-105	-0.664629	0.356	0.578	7.54952e-101
ZNF521	4.15102e-167	-0.668612	0.491	0.761	1.29512e-162
MACF1	1.62367e-264	-0.669461	0.903	0.95	5.06584e-260
CTNNB1	3.47088e-160	-0.671197	0.334	0.629	1.08292e-155
SH3GL3	2.39072e-194	-0.673567	0	0.344	7.45906e-190
CACNB2	3.94142e-250	-0.674729	0.969	0.996	1.22972e-245
MFSD4B	1.92154e-180	-0.674962	0.457	0.733	5.9952e-176
FRAS1	9.04404e-118	-0.676045	0.174	0.451	2.82174e-113
EPHA6	7.72076e-118	-0.676792	0.02	0.261	2.40888e-113
TSPAN5	7.4859e-157	-0.676879	0.089	0.412	2.3356e-152
NINL	3.86991e-225	-0.677799	0.048	0.447	1.20741e-220
MED13L	2.55344e-212	-0.678176	0.689	0.866	7.96675e-208
NETO1	3.59907e-164	-0.678645	0.003	0.305	1.12291e-159
PLEKHA5	1.08126e-260	-0.684049	0.985	0.995	3.37352e-256
ZNF608	7.98234e-170	-0.684694	0.134	0.477	2.49049e-165
TET1	1.00427e-200	-0.685529	0.138	0.517	3.13333e-196
IGSF1	3.56055e-157	-0.685535	0.022	0.322	1.11089e-152
ZFPM2-AS1	3.85709e-114	-0.685916	0.739	0.835	1.20341e-109
ESRRG	9.88715e-194	-0.686552	0.96	0.99	3.08479e-189
FRMD4B	5.12519e-198	-0.690601	0.196	0.585	1.59906e-193
UTY	1.79935e-248	-0.690997	0.19	0.689	5.61397e-244
SLC8A1	8.8664e-293	-0.697605	0.994	0.999	2.76632e-288
GJC1	1.35049e-200	-0.700188	0.169	0.544	4.21351e-196
SOBP	3.18379e-149	-0.701115	0.516	0.736	9.93344e-145
LDLRAD3	1.42083e-217	-0.701352	0.01	0.389	4.43298e-213
ASAP1	2.93979e-202	-0.702876	0.724	0.856	9.17214e-198
ZNF385B	7.97178e-47	-0.705113	0.099	0.238	2.48719e-42
LRRTM4	1.42843e-29	-0.706005	0.128	0.235	4.45671e-25
MAP4K4	7.03108e-186	-0.70873	0.606	0.808	2.1937e-181
APP	4.04621e-156	-0.70937	0.415	0.675	1.26242e-151
[truncated: 198 more rows]

## Sheet: Supplementary Table 2
Supplementary Table 2. Differentially expressed genes in snRNA-sequencing data in DM- versus SF-hCOs for all cell populations
Cell-type annotation	gene_symbol	p_val	avg_log2FC	pct.1	pct.2	p_val_adj
Cardiomyocytes 1	NEAT1	0	1.27088	0.918	0.692	0
Cardiomyocytes 1	PPP1R12B	3.1239e-236	0.695947	0.946	0.836	9.40888e-232
Cardiomyocytes 1	LARGE1	4.86277e-200	0.668389	0.838	0.636	1.46462e-195
Cardiomyocytes 1	FNIP2	8.26305e-187	0.654915	0.626	0.384	2.48875e-182
Cardiomyocytes 1	CACNA1C	5.10587e-165	0.369935	0.999	0.999	1.53784e-160
Cardiomyocytes 1	LRRC39	1.72811e-155	0.527497	0.703	0.504	5.2049e-151
Cardiomyocytes 1	GRAMD1B	3.72858e-149	-0.628847	0.66	0.811	1.12301e-144
Cardiomyocytes 1	TBC1D4	4.98145e-149	0.476866	0.883	0.733	1.50036e-144
Cardiomyocytes 1	FBXL7	8.28533e-147	-0.517137	0.988	0.994	2.49546e-142
Cardiomyocytes 1	LIMCH1	2.11065e-146	-0.673832	0.34	0.558	6.35706e-142
Cardiomyocytes 1	PLN	2.28868e-144	0.491652	0.9	0.788	6.89329e-140
Cardiomyocytes 1	NRXN1	5.51451e-144	-0.704059	0.422	0.648	1.66092e-139
Cardiomyocytes 1	RBM24	5.90315e-142	0.463109	0.893	0.763	1.77797e-137
Cardiomyocytes 1	DGKG	4.49691e-136	-0.765643	0.207	0.42	1.35443e-131
Cardiomyocytes 1	MYL7	1.77879e-133	0.592008	0.932	0.871	5.35755e-129
Cardiomyocytes 1	PDE4D	1.44644e-130	-0.423264	0.881	0.948	4.35652e-126
Cardiomyocytes 1	GRK5	4.09031e-125	0.494306	0.549	0.322	1.23196e-120
Cardiomyocytes 1	PBX3	1.34132e-120	-0.720434	0.781	0.872	4.03992e-116
Cardiomyocytes 1	SREBF2	1.94088e-120	0.429144	0.751	0.569	5.84573e-116
Cardiomyocytes 1	BRINP3	4.85683e-119	-0.627548	0.821	0.909	1.46283e-114
Cardiomyocytes 1	SLC16A12	2.12661e-117	-0.468141	0.62	0.773	6.40513e-113
Cardiomyocytes 1	PTPRD	2.52578e-115	-0.47474	0.778	0.897	7.60739e-111
Cardiomyocytes 1	PRR16	3.87149e-112	-0.627582	0.179	0.361	1.16605e-107
Cardiomyocytes 1	DLG2	1.67219e-111	-0.479582	0.944	0.982	5.03646e-107
Cardiomyocytes 1	BEST3	7.50601e-109	0.370847	0.357	0.166	2.26074e-104
Cardiomyocytes 1	TSPAN32	6.46363e-105	0.271068	0.231	0.072	1.94678e-100
Cardiomyocytes 1	VCAN	1.29861e-103	-0.454679	0.894	0.956	3.91128e-99
Cardiomyocytes 1	MTSS1	2.84821e-102	-0.542344	0.642	0.774	8.57852e-98
Cardiomyocytes 1	AL354771.1	8.37846e-100	-0.614124	0.627	0.772	2.52351e-95
Cardiomyocytes 1	VCAN-AS1	7.82081e-99	-0.521383	0.646	0.785	2.35555e-94
Cardiomyocytes 1	GJA1	2.55853e-97	0.404704	0.369	0.191	7.70604e-93
Cardiomyocytes 1	KIF13A	9.61589e-97	-0.320035	0.983	0.991	2.89621e-92
Cardiomyocytes 1	EXOC6B	2.18958e-96	0.325941	0.997	0.99	6.5948e-92
Cardiomyocytes 1	PRKD1	8.56266e-94	-0.441114	0.602	0.757	2.57899e-89
Cardiomyocytes 1	PDZD2	2.94016e-93	0.467102	0.56	0.377	8.85546e-89
Cardiomyocytes 1	GFRA1	4.80983e-92	-0.321132	0.072	0.207	1.44867e-87
Cardiomyocytes 1	ADAMTSL1	5.07316e-92	-0.469395	0.465	0.642	1.52799e-87
Cardiomyocytes 1	FBXO32	1.5754e-90	0.443039	0.512	0.33	4.74494e-86
Cardiomyocytes 1	MGAT5	3.16858e-90	0.402498	0.793	0.657	9.54344e-86
Cardiomyocytes 1	CSMD1	4.32112e-87	-0.746925	0.526	0.693	1.30148e-82
Cardiomyocytes 1	SLCO3A1	4.46266e-86	-0.414133	0.824	0.893	1.34411e-81
Cardiomyocytes 1	MIR100HG	6.73931e-84	-0.464145	0.806	0.889	2.02981e-79
Cardiomyocytes 1	CACNB2	9.39831e-83	-0.273342	0.995	0.997	2.83068e-78
Cardiomyocytes 1	TNNI3	2.01462e-82	0.3847	0.494	0.326	6.06784e-78
Cardiomyocytes 1	TANC2	6.18677e-82	-0.339168	0.855	0.92	1.86339e-77
Cardiomyocytes 1	MYH7B	2.23628e-79	0.36224	0.667	0.525	6.73544e-75
Cardiomyocytes 1	ADAM23	6.47657e-79	0.366679	0.659	0.507	1.95068e-74
Cardiomyocytes 1	PPFIA2	3.88965e-78	-0.357302	0.092	0.219	1.17152e-73
Cardiomyocytes 1	FAM189A2	4.01639e-78	0.394056	0.948	0.9	1.2097e-73
Cardiomyocytes 1	PLCXD3	4.79739e-77	0.396145	0.273	0.124	1.44493e-72
Cardiomyocytes 1	SMAD6	5.92436e-77	-0.420285	0.372	0.533	1.78436e-72
Cardiomyocytes 1	EPHA6	2.95287e-76	-0.492041	0.16	0.307	8.89376e-72
Cardiomyocytes 1	GPC6	4.94288e-76	-0.438757	0.63	0.77	1.48875e-71
Cardiomyocytes 1	WSB1	7.39803e-76	0.322328	0.918	0.851	2.22821e-71
Cardiomyocytes 1	KCNH7	1.6867e-74	0.440201	0.904	0.805	5.08017e-70
Cardiomyocytes 1	RPL3	2.20928e-74	0.269422	0.161	0.047	6.65413e-70
Cardiomyocytes 1	ZNF804A	5.46592e-74	-0.446262	0.167	0.312	1.64628e-69
Cardiomyocytes 1	SOX5	6.25447e-74	-0.413456	0.615	0.754	1.88378e-69
Cardiomyocytes 1	MYL2	9.20267e-72	0.701255	0.654	0.575	2.77175e-67
Cardiomyocytes 1	AL390783.1	4.4313e-71	-0.337371	0.811	0.881	1.33466e-66
Cardiomyocytes 1	LSAMP	4.08721e-70	-0.345373	0.215	0.366	1.23103e-65
Cardiomyocytes 1	AC005358.1	7.0913e-70	-0.369845	0.827	0.887	2.13583e-65
Cardiomyocytes 1	OPCML	2.75875e-69	-0.581347	0.105	0.228	8.30907e-65
Cardiomyocytes 1	EIF1B	1.10746e-68	0.333105	0.511	0.35	3.33556e-64
Cardiomyocytes 1	ATP1A1	3.64047e-67	-0.360028	0.592	0.716	1.09647e-62
Cardiomyocytes 1	MYOCD	7.87419e-67	-0.304923	0.965	0.978	2.37163e-62
Cardiomyocytes 1	CPNE5	1.5111e-65	-0.355695	0.355	0.501	4.55128e-61
Cardiomyocytes 1	NETO1	1.94973e-65	-0.388328	0.205	0.344	5.87239e-61
Cardiomyocytes 1	PPARGC1A	2.46039e-64	0.350088	0.636	0.497	7.41043e-60
Cardiomyocytes 1	TACC2	4.4103e-64	0.313289	0.86	0.774	1.32834e-59
Cardiomyocytes 1	HDAC9	7.07861e-64	-0.345923	0.924	0.959	2.13201e-59
Cardiomyocytes 1	CALN1	2.74474e-63	-0.518066	0.177	0.308	8.26688e-59
Cardiomyocytes 1	CNTN5	6.2125e-63	-0.53595	0.776	0.893	1.87114e-58
Cardiomyocytes 1	KAZN	6.01523e-62	-0.320793	0.809	0.875	1.81173e-57
Cardiomyocytes 1	SMAD9	1.29926e-61	-0.353524	0.279	0.416	3.91323e-57
Cardiomyocytes 1	CLIC4	6.14129e-61	0.318453	0.597	0.446	1.8497e-56
Cardiomyocytes 1	GLI3	5.48402e-60	-0.334739	0.377	0.519	1.65173e-55
Cardiomyocytes 1	ITSN2	1.30452e-59	0.321714	0.58	0.445	3.92909e-55
Cardiomyocytes 1	NAV1	9.63368e-59	0.3718	0.906	0.847	2.90157e-54
Cardiomyocytes 1	ANKRD1	1.35996e-58	0.723376	0.33	0.191	4.09607e-54
Cardiomyocytes 1	CYP2J2	1.47461e-58	0.320316	0.321	0.186	4.44139e-54
Cardiomyocytes 1	MAML3	2.21966e-57	-0.333151	0.828	0.898	6.68538e-53
Cardiomyocytes 1	AUTS2	2.40108e-56	-0.255269	0.992	0.998	7.23182e-52
Cardiomyocytes 1	PLCB1	3.52481e-56	-0.344255	0.372	0.524	1.06164e-51
Cardiomyocytes 1	PACRG	2.04247e-53	0.366136	0.606	0.488	6.15171e-49
Cardiomyocytes 1	CDH11	2.60108e-53	-0.315436	0.509	0.641	7.83419e-49
Cardiomyocytes 1	GPRIN3	9.16354e-52	0.298781	0.431	0.296	2.75997e-47
Cardiomyocytes 1	GABRB2	9.39173e-52	-0.339764	0.262	0.393	2.82869e-47
Cardiomyocytes 1	HECW2	1.11358e-51	0.362913	0.711	0.594	3.35398e-47
Cardiomyocytes 1	XPO4	4.4955e-51	-0.314037	0.918	0.943	1.354e-46
Cardiomyocytes 1	STK39	4.9816e-51	0.253204	0.969	0.946	1.50041e-46
Cardiomyocytes 1	ACTC1	5.61894e-51	0.475838	0.765	0.721	1.69237e-46
Cardiomyocytes 1	ROBO1	1.32677e-50	-0.341392	0.379	0.512	3.99609e-46
Cardiomyocytes 1	GPAT3	2.35782e-50	0.250035	0.298	0.174	7.10151e-46
Cardiomyocytes 1	MEIS2	2.80256e-50	-0.263734	0.992	0.994	8.44103e-46
Cardiomyocytes 1	SDK1	6.74206e-50	0.337714	0.629	0.49	2.03064e-45
Cardiomyocytes 1	AC011900.1	1.20135e-49	0.313901	0.585	0.447	3.61834e-45
Cardiomyocytes 1	OGDH	1.89741e-49	0.253213	0.562	0.426	5.71482e-45
Cardiomyocytes 1	TSPAN18	2.78949e-49	-0.283449	0.427	0.551	8.40168e-45
Cardiomyocytes 1	AC068587.4	5.82069e-49	-0.326374	0.427	0.55	1.75313e-44
Cardiomyocytes 1	AC015923.1	2.12445e-48	-0.304941	0.525	0.638	6.39863e-44
Cardiomyocytes 1	ZNF596	1.30681e-47	-0.346736	0.477	0.582	3.93599e-43
Cardiomyocytes 1	CACNA1D	4.91368e-47	-0.481002	0.411	0.52	1.47995e-42
Cardiomyocytes 1	UNC5D	5.09478e-47	-0.472912	0.194	0.308	1.5345e-42
Cardiomyocytes 1	SLC38A1	7.40896e-47	0.272781	0.649	0.533	2.23151e-42
Cardiomyocytes 1	IPO9-AS1	1.60995e-46	0.348444	0.869	0.812	4.84902e-42
Cardiomyocytes 1	SEMA3A	4.75159e-46	-0.339883	0.572	0.686	1.43113e-41
Cardiomyocytes 1	EMILIN2	1.3667e-45	0.252294	0.583	0.456	4.11635e-41
Cardiomyocytes 1	CD63	1.93715e-45	0.288388	0.274	0.164	5.83451e-41
Cardiomyocytes 1	SORBS1	2.54288e-45	0.266985	0.823	0.737	7.6589e-41
Cardiomyocytes 1	DCP1B	1.22071e-44	0.251949	0.847	0.761	3.67664e-40
Cardiomyocytes 1	DPY19L2	2.06195e-44	0.250898	0.486	0.361	6.21039e-40
Cardiomyocytes 1	ANK2	3.95133e-44	0.253529	0.91	0.842	1.1901e-39
Cardiomyocytes 1	SLIT2	2.53724e-43	-0.460683	0.667	0.749	7.64193e-39
Cardiomyocytes 1	LINC01697	4.46605e-43	-0.263762	0.138	0.239	1.34513e-38
Cardiomyocytes 1	THSD4	6.79284e-43	0.282983	0.915	0.864	2.04594e-38
Cardiomyocytes 1	PWRN1	1.36972e-42	-0.311795	0.434	0.54	4.12546e-38
Cardiomyocytes 1	TENM3	2.15465e-42	-0.257394	0.22	0.34	6.48958e-38
Cardiomyocytes 1	DENND5B	2.29759e-42	-0.261157	0.934	0.955	6.92012e-38
Cardiomyocytes 1	CBLB	9.27992e-42	-0.283821	0.809	0.865	2.79502e-37
Cardiomyocytes 1	TRPC3	1.00993e-41	-0.376596	0.344	0.452	3.0418e-37
Cardiomyocytes 1	TENM2	1.63108e-41	-0.288273	0.141	0.244	4.91265e-37
Cardiomyocytes 1	MYOM2	1.69669e-41	-0.318931	0.421	0.526	5.11025e-37
Cardiomyocytes 1	LINC02552	3.28525e-41	-0.310584	0.84	0.895	9.89484e-37
Cardiomyocytes 1	NFIA	3.29834e-41	-0.270835	0.911	0.939	9.93426e-37
Cardiomyocytes 1	AC138305.1	4.84634e-41	0.292995	0.264	0.158	1.45967e-36
Cardiomyocytes 1	SLC1A3	5.65372e-41	0.310671	0.683	0.573	1.70285e-36
Cardiomyocytes 1	TOX	8.15858e-41	0.27336	0.355	0.236	2.45728e-36
Cardiomyocytes 1	CSRP3	3.18143e-40	0.336939	0.643	0.56	9.58215e-36
Cardiomyocytes 1	ANO4	9.93659e-40	-0.284972	0.62	0.731	2.9928e-35
Cardiomyocytes 1	SHROOM4	1.30619e-39	-0.35503	0.311	0.418	3.93411e-35
Cardiomyocytes 1	BCO2	1.64451e-39	-0.266975	0.503	0.606	4.95309e-35
Cardiomyocytes 1	NPPA	4.92161e-39	0.439802	0.399	0.285	1.48234e-34
Cardiomyocytes 1	PRKN	2.07043e-38	0.256148	0.867	0.798	6.23593e-34
Cardiomyocytes 1	DOK6	5.43275e-38	-0.255603	0.169	0.268	1.63629e-33
Cardiomyocytes 1	IL1RAPL1	5.67545e-37	0.339346	0.806	0.734	1.70939e-32
Cardiomyocytes 1	MDK	8.83923e-37	0.267001	0.433	0.318	2.66229e-32
Cardiomyocytes 1	MLLT3	3.04643e-36	-0.285977	0.813	0.861	9.17556e-32
Cardiomyocytes 1	CREM	7.11872e-36	-0.262027	0.627	0.706	2.14409e-31
Cardiomyocytes 1	PLXNA4	3.12679e-35	-0.292684	0.894	0.921	9.41759e-31
Cardiomyocytes 1	COL14A1	7.71669e-35	-0.288659	0.275	0.38	2.32419e-30
Cardiomyocytes 1	FREM1	1.02995e-34	-0.339886	0.64	0.722	3.10211e-30
Cardiomyocytes 1	RPS2	2.18183e-34	0.308765	0.353	0.252	6.57144e-30
Cardiomyocytes 1	PDE3A	5.82707e-34	-0.312663	0.37	0.479	1.75505e-29
Cardiomyocytes 1	RGS6	8.5742e-34	-0.30575	0.266	0.373	2.58246e-29
Cardiomyocytes 1	LINC02208	1.08676e-32	0.314175	0.173	0.093	3.27322e-28
Cardiomyocytes 1	GRM7	2.19462e-32	-0.261066	0.059	0.125	6.60999e-28
Cardiomyocytes 1	FTH1	3.10532e-32	0.253939	0.34	0.241	9.35291e-28
Cardiomyocytes 1	FRAS1	7.18898e-32	0.273021	0.664	0.567	2.16525e-27
Cardiomyocytes 1	RORA	6.74661e-31	-0.278466	0.502	0.596	2.03201e-26
Cardiomyocytes 1	SEMA6D	1.1531e-29	0.255458	0.523	0.422	3.47302e-25
Cardiomyocytes 1	NAALADL2	1.41489e-29	-0.256473	0.434	0.527	4.26149e-25
Cardiomyocytes 1	EPHA4	2.03962e-29	-0.278059	0.404	0.498	6.14313e-25
Cardiomyocytes 1	FHIT	3.1075e-29	0.302382	0.808	0.751	9.35948e-25
Cardiomyocytes 1	FRMD5	1.17527e-28	-0.274097	0.441	0.536	3.53979e-24
Cardiomyocytes 1	XRCC4	2.09259e-27	0.354356	0.501	0.412	6.30267e-23
Cardiomyocytes 1	SLC44A5	3.83036e-27	-0.252319	0.365	0.459	1.15367e-22
Cardiomyocytes 1	SYNPO2	4.87563e-27	-0.252109	0.395	0.487	1.46849e-22
Cardiomyocytes 1	MAN1A1	3.07102e-25	-0.295852	0.527	0.593	9.24961e-21
Cardiomyocytes 1	LINC01376	7.13458e-21	-0.255898	0.357	0.427	2.14886e-16
Cardiomyocytes 1	OPHN1	9.43282e-21	0.257273	0.451	0.374	2.84107e-16
Cardiomyocytes 1	RPS12	4.50672e-20	0.25027	0.315	0.242	1.35738e-15
Cardiomyocytes 1	AC011287.1	3.35457e-10	-0.309271	0.209	0.257	1.01036e-05
Cardiomyocytes 1	RPLP1	4.50089e-09	0.320091	0.354	0.323	0.000135562
Cardiomyocytes 1	TNNC1	0.000123016	0.307364	0.36	0.355	1
Cardiomyocytes 2	NEAT1	2.79918e-292	1.24818	0.928	0.696	8.43085e-288
Cardiomyocytes 2	FNIP2	6.2059e-156	0.712309	0.58	0.285	1.86915e-151
Cardiomyocytes 2	PPP1R12B	2.824e-144	0.610226	0.989	0.957	8.50559e-140
Cardiomyocytes 2	EXOC6B	1.55969e-132	0.468902	0.997	0.988	4.69764e-128
Cardiomyocytes 2	LRRC39	4.97873e-114	0.537241	0.781	0.594	1.49954e-109
Cardiomyocytes 2	LARGE1	2.02966e-112	0.616405	0.75	0.521	6.11312e-108
Cardiomyocytes 2	SLCO3A1	2.29633e-89	-0.502702	0.826	0.922	6.91631e-85
Cardiomyocytes 2	LIMCH1	2.25055e-81	-0.662122	0.271	0.474	6.77842e-77
Cardiomyocytes 2	PRR16	2.90311e-81	-0.753724	0.404	0.593	8.74388e-77
Cardiomyocytes 2	PDE4D	3.15508e-75	-0.375294	0.921	0.966	9.5028e-71
Cardiomyocytes 2	BEST3	9.71308e-74	0.351568	0.3	0.116	2.92548e-69
Cardiomyocytes 2	WSB1	2.04823e-72	0.40655	0.911	0.829	6.16908e-68
Cardiomyocytes 2	GALNTL6	1.03501e-71	0.597137	0.158	0.026	3.11734e-67
Cardiomyocytes 2	APOE	1.46495e-71	0.262987	0.121	0.006	4.4123e-67
Cardiomyocytes 2	ADAMTSL1	6.81803e-71	-0.467283	0.571	0.739	2.05352e-66
Cardiomyocytes 2	AL138828.1	1.45048e-70	-0.679089	0.175	0.355	4.36869e-66
Cardiomyocytes 2	TBC1D4	1.45825e-69	0.386335	0.922	0.834	4.39211e-65
Cardiomyocytes 2	SMAD9	6.89294e-69	-0.49054	0.402	0.575	2.07608e-64
Cardiomyocytes 2	SLC16A12	1.82999e-68	-0.442315	0.536	0.7	5.51173e-64
Cardiomyocytes 2	GRAMD1B	9.33398e-67	-0.60176	0.697	0.818	2.8113e-62
Cardiomyocytes 2	PDE7B	2.76773e-66	-0.593454	0.179	0.355	8.33611e-62
Cardiomyocytes 2	FBXL7	1.35898e-65	-0.432309	0.993	0.992	4.09311e-61
Cardiomyocytes 2	FBXO32	4.25828e-64	0.444211	0.485	0.297	1.28255e-59
Cardiomyocytes 2	RBM24	1.03845e-63	0.368229	0.908	0.825	3.12769e-59
Cardiomyocytes 2	GPRIN3	2.25448e-63	0.441894	0.669	0.501	6.79026e-59
Cardiomyocytes 2	GRK5	7.62849e-63	0.453309	0.733	0.55	2.29762e-58
Cardiomyocytes 2	LINC02248	1.66051e-62	0.378251	0.133	0.019	5.0013e-58
Cardiomyocytes 2	FAM189A2	6.62438e-62	0.411972	0.965	0.919	1.9952e-57
Cardiomyocytes 2	ATP1A1	8.44314e-62	-0.428222	0.72	0.831	2.54299e-57
Cardiomyocytes 2	GJA1	1.12771e-61	0.41116	0.492	0.308	3.39656e-57
Cardiomyocytes 2	CACNB2	5.10035e-61	-0.296871	0.997	0.999	1.53617e-56
Cardiomyocytes 2	PRKD1	1.31739e-60	-0.416725	0.651	0.789	3.96786e-56
Cardiomyocytes 2	PPFIA2	5.97944e-59	-0.622686	0.327	0.503	1.80095e-54
Cardiomyocytes 2	KIF13A	7.01151e-59	-0.282656	0.99	0.996	2.1118e-54
Cardiomyocytes 2	NLGN1	5.94234e-58	0.460468	0.945	0.891	1.78977e-53
Cardiomyocytes 2	BRINP3	9.78607e-58	-0.438962	0.908	0.952	2.94747e-53
Cardiomyocytes 2	TECRL	1.78755e-57	-0.290617	0.993	0.996	5.38391e-53
Cardiomyocytes 2	SV2C	9.14918e-57	0.42372	0.368	0.195	2.75564e-52
Cardiomyocytes 2	AC009878.2	1.62365e-56	0.330281	0.125	0.019	4.89028e-52
Cardiomyocytes 2	SREBF2	2.86675e-56	0.356297	0.755	0.598	8.63436e-52
Cardiomyocytes 2	SMAD6	4.49897e-56	-0.467089	0.484	0.637	1.35504e-51
Cardiomyocytes 2	PTPRD	9.46823e-56	-0.382769	0.893	0.943	2.85174e-51
Cardiomyocytes 2	AL390783.1	1.35253e-55	-0.390472	0.762	0.862	4.07368e-51
Cardiomyocytes 2	MYOM2	7.28469e-54	-0.458023	0.47	0.631	2.19408e-49
Cardiomyocytes 2	HECW2	9.06645e-54	0.451686	0.688	0.51	2.73072e-49
Cardiomyocytes 2	CLIC4	1.05353e-53	0.369727	0.585	0.412	3.17312e-49
Cardiomyocytes 2	NIBAN1	1.53154e-53	0.411413	0.315	0.153	4.61286e-49
Cardiomyocytes 2	PDZD2	3.15964e-53	0.447295	0.533	0.366	9.51653e-49
Cardiomyocytes 2	PLCXD3	1.91515e-51	0.439591	0.69	0.513	5.76824e-47
Cardiomyocytes 2	VCAN-AS1	2.03223e-51	-0.437276	0.742	0.838	6.12088e-47
Cardiomyocytes 2	NAV1	1.90736e-50	0.360262	0.951	0.886	5.74478e-46
Cardiomyocytes 2	MYL7	3.69877e-50	0.420351	0.969	0.942	1.11403e-45
Cardiomyocytes 2	PPARGC1A	8.43611e-50	0.357417	0.651	0.495	2.54087e-45
Cardiomyocytes 2	PLCB1	9.66101e-50	-0.457702	0.322	0.486	2.9098e-45
Cardiomyocytes 2	CACNA2D1	1.01979e-48	0.313705	0.964	0.919	3.07152e-44
Cardiomyocytes 2	CACNA1C	1.55569e-47	0.294394	0.998	0.999	4.68557e-43
Cardiomyocytes 2	PLXNA4	9.97736e-47	-0.354151	0.925	0.967	3.00508e-42
Cardiomyocytes 2	NRXN1	1.71296e-46	-0.543658	0.277	0.432	5.15927e-42
Cardiomyocytes 2	AUTS2	3.66152e-46	-0.268928	0.998	0.999	1.10281e-41
Cardiomyocytes 2	GSE1	8.29796e-46	-0.326977	0.629	0.75	2.49926e-41
Cardiomyocytes 2	LUZP2	1.7503e-45	-0.277365	0.028	0.115	5.27173e-41
Cardiomyocytes 2	LINC02232	8.60063e-45	0.289595	0.231	0.099	2.59042e-40
Cardiomyocytes 2	CSMD1	1.63445e-44	-0.727417	0.523	0.658	4.9228e-40
Cardiomyocytes 2	AC069228.1	3.45536e-44	-0.543862	0.23	0.382	1.04072e-39
Cardiomyocytes 2	AL354771.1	3.89147e-44	-0.44906	0.78	0.871	1.17207e-39
Cardiomyocytes 2	TANC2	6.53373e-42	-0.294557	0.904	0.942	1.96789e-37
Cardiomyocytes 2	MICU3	7.59147e-42	0.266404	0.331	0.186	2.28647e-37
Cardiomyocytes 2	GPAT3	2.00358e-41	0.278412	0.305	0.164	6.03458e-37
Cardiomyocytes 2	DLG2	4.00388e-41	-0.349011	0.954	0.971	1.20593e-36
Cardiomyocytes 2	AC022034.1	1.16985e-40	-0.54251	0.213	0.345	3.52348e-36
Cardiomyocytes 2	TENM3	2.31665e-40	-0.452088	0.277	0.422	6.97751e-36
Cardiomyocytes 2	TNNI3	1.66756e-39	0.30521	0.362	0.222	5.02252e-35
Cardiomyocytes 2	FRAS1	2.3323e-39	0.39277	0.593	0.443	7.02465e-35
Cardiomyocytes 2	TOX	2.68504e-39	0.327628	0.328	0.187	8.08706e-35
Cardiomyocytes 2	ITSN2	5.07706e-39	0.345801	0.587	0.458	1.52916e-34
Cardiomyocytes 2	ZNF596	7.37336e-39	-0.386652	0.369	0.502	2.22078e-34
Cardiomyocytes 2	KAZN	1.07781e-38	-0.339685	0.659	0.765	3.24624e-34
Cardiomyocytes 2	IPO9-AS1	2.30787e-38	0.321555	0.935	0.874	6.95107e-34
Cardiomyocytes 2	NETO1	6.00569e-38	-0.336782	0.147	0.273	1.80885e-33
Cardiomyocytes 2	AC010967.1	8.79504e-38	-0.568635	0.277	0.414	2.64898e-33
Cardiomyocytes 2	AC005358.1	1.21217e-37	-0.316099	0.829	0.89	3.65095e-33
Cardiomyocytes 2	VCAN	2.40116e-37	-0.307232	0.942	0.971	7.23206e-33
Cardiomyocytes 2	FOXP1	3.94596e-37	0.25168	0.984	0.969	1.18848e-32
Cardiomyocytes 2	IGF1R	6.5817e-37	0.252535	0.958	0.916	1.98234e-32
Cardiomyocytes 2	CDH12	9.14991e-37	0.362773	0.238	0.12	2.75586e-32
Cardiomyocytes 2	MYOCD	1.83954e-36	-0.273297	0.963	0.98	5.54052e-32
Cardiomyocytes 2	OPCML	3.60412e-36	-0.522552	0.313	0.456	1.08553e-31
Cardiomyocytes 2	SOX6	4.11761e-36	0.298609	0.703	0.563	1.24018e-31
Cardiomyocytes 2	CREM	5.2228e-36	-0.328837	0.544	0.658	1.57305e-31
Cardiomyocytes 2	SDK1	1.38535e-35	0.390387	0.606	0.469	4.17252e-31
Cardiomyocytes 2	COL18A1	1.81718e-35	-0.271118	0.763	0.839	5.47317e-31
Cardiomyocytes 2	MITF	3.55987e-35	-0.298698	0.928	0.952	1.0722e-30
Cardiomyocytes 2	ANK2	4.36733e-35	0.25717	0.964	0.939	1.3154e-30
Cardiomyocytes 2	THSD4	8.64583e-35	0.259914	0.976	0.947	2.60404e-30
Cardiomyocytes 2	PDE7A	9.76991e-35	0.272576	0.667	0.547	2.9426e-30
Cardiomyocytes 2	EIF1B	1.55896e-34	0.300252	0.511	0.373	4.69542e-30
Cardiomyocytes 2	PACRG	2.4587e-34	0.376184	0.702	0.6	7.40535e-30
Cardiomyocytes 2	TSHZ2	3.03897e-34	-0.36669	0.753	0.824	9.15307e-30
Cardiomyocytes 2	XRCC4	3.29537e-34	0.473985	0.515	0.387	9.92533e-30
Cardiomyocytes 2	PPFIA2-AS1	3.31049e-34	-0.252815	0.106	0.213	9.97086e-30
Cardiomyocytes 2	PLN	5.19067e-34	0.312701	0.841	0.758	1.56338e-29
Cardiomyocytes 2	KCNMB2-AS1	9.80924e-34	0.523895	0.444	0.312	2.95444e-29
Cardiomyocytes 2	PSD3	1.68024e-33	0.278713	0.96	0.943	5.0607e-29
Cardiomyocytes 2	STK39	2.91647e-33	0.25414	0.963	0.93	8.7841e-29
Cardiomyocytes 2	CRNDE	5.02006e-33	-0.27219	0.839	0.906	1.51199e-28
Cardiomyocytes 2	ATP1A1-AS1	5.34208e-33	-0.287313	0.39	0.519	1.60898e-28
Cardiomyocytes 2	LINC01182	5.47762e-33	0.39562	0.221	0.111	1.6498e-28
Cardiomyocytes 2	MAN1A1	5.55502e-33	-0.409734	0.615	0.7	1.67312e-28
Cardiomyocytes 2	SLC38A1	1.3236e-32	0.267725	0.66	0.545	3.98656e-28
Cardiomyocytes 2	CALN1	1.38447e-32	-0.437835	0.292	0.421	4.16988e-28
Cardiomyocytes 2	AFF3	1.72624e-32	-0.270026	0.92	0.954	5.19925e-28
Cardiomyocytes 2	MYL2	1.99905e-32	0.546445	0.639	0.575	6.02095e-28
Cardiomyocytes 2	MYH7B	2.18108e-32	0.278343	0.675	0.565	6.56919e-28
Cardiomyocytes 2	AC015923.1	2.36655e-32	-0.30749	0.601	0.709	7.12781e-28
Cardiomyocytes 2	AFDN	4.09481e-32	-0.277224	0.796	0.865	1.23332e-27
Cardiomyocytes 2	TSPAN18	1.38145e-31	-0.265726	0.261	0.389	4.1608e-27
Cardiomyocytes 2	HDAC9	1.51451e-31	-0.28378	0.96	0.97	4.56157e-27
Cardiomyocytes 2	SPHKAP	2.4747e-31	-0.287112	0.959	0.975	7.45355e-27
Cardiomyocytes 2	ZNF804A	1.14698e-30	-0.284073	0.096	0.192	3.45459e-26
Cardiomyocytes 2	AC015522.1	2.65901e-30	-0.706584	0.074	0.16	8.00866e-26
Cardiomyocytes 2	TENM3-AS1	3.11666e-30	-0.330244	0.185	0.301	9.38706e-26
Cardiomyocytes 2	IL1RAPL1	9.78399e-30	0.347723	0.879	0.819	2.94684e-25
Cardiomyocytes 2	PWRN1	2.0648e-29	-0.295809	0.513	0.631	6.21897e-25
Cardiomyocytes 2	SETBP1	4.02214e-29	-0.290623	0.455	0.583	1.21143e-24
Cardiomyocytes 2	KCNMB2	1.28568e-28	0.418932	0.424	0.298	3.87235e-24
Cardiomyocytes 2	PLCE1	1.61786e-28	-0.260229	0.271	0.39	4.87284e-24
Cardiomyocytes 2	FRMPD2	2.38514e-28	-0.3062	0.133	0.233	7.18381e-24
Cardiomyocytes 2	TRIQK	2.42288e-28	-0.386503	0.341	0.456	7.29747e-24
Cardiomyocytes 2	CCBE1	3.07944e-28	-0.516053	0.313	0.433	9.27498e-24
Cardiomyocytes 2	ICA1	4.18484e-28	-0.253694	0.759	0.831	1.26043e-23
Cardiomyocytes 2	BCO2	7.49145e-28	-0.261478	0.313	0.427	2.25635e-23
Cardiomyocytes 2	GRID1	3.09908e-27	0.308496	0.689	0.575	9.33412e-23
Cardiomyocytes 2	ADCY9	3.87545e-27	0.312287	0.594	0.489	1.16725e-22
Cardiomyocytes 2	TENT5A	4.359e-27	0.283361	0.689	0.57	1.31289e-22
Cardiomyocytes 2	RGS6	6.45059e-27	-0.443317	0.498	0.608	1.94285e-22
Cardiomyocytes 2	SEMA3A	7.81751e-27	-0.367908	0.787	0.842	2.35456e-22
Cardiomyocytes 2	ADAM23	9.84683e-27	0.277182	0.618	0.506	2.96577e-22
Cardiomyocytes 2	LGR4	1.20976e-26	0.268328	0.806	0.704	3.64368e-22
Cardiomyocytes 2	TRPC3	1.36706e-26	-0.372113	0.443	0.539	4.11745e-22
Cardiomyocytes 2	EDNRA	4.4766e-26	0.261615	0.62	0.488	1.34831e-21
Cardiomyocytes 2	ADARB2	6.77905e-26	0.384393	0.324	0.213	2.04178e-21
Cardiomyocytes 2	LINC01697	7.42116e-26	-0.354163	0.152	0.25	2.23518e-21
Cardiomyocytes 2	DCP1B	7.59295e-26	0.255411	0.739	0.644	2.28692e-21
Cardiomyocytes 2	DGKG	9.98792e-26	-0.285092	0.062	0.137	3.00826e-21
Cardiomyocytes 2	SEMA6D	1.65794e-25	0.315374	0.554	0.44	4.99356e-21
Cardiomyocytes 2	SHROOM4	1.93169e-25	-0.311771	0.537	0.642	5.81806e-21
Cardiomyocytes 2	MTSS1	2.45822e-25	-0.317871	0.745	0.816	7.40391e-21
Cardiomyocytes 2	CPNE5	3.94845e-25	-0.271513	0.508	0.618	1.18923e-20
Cardiomyocytes 2	STRADB	9.12806e-25	-0.285163	0.535	0.632	2.74928e-20
Cardiomyocytes 2	AC022034.3	9.23388e-25	-0.316424	0.126	0.219	2.78115e-20
Cardiomyocytes 2	DAB1	1.04373e-24	0.305532	0.913	0.869	3.14361e-20
Cardiomyocytes 2	AL109930.1	1.06958e-24	-0.350512	0.466	0.573	3.22148e-20
Cardiomyocytes 2	HS3ST3A1	1.35763e-24	-0.295033	0.177	0.278	4.08903e-20
Cardiomyocytes 2	SYT2	4.19475e-24	0.273676	0.412	0.299	1.26342e-19
Cardiomyocytes 2	ANKRD1	3.66016e-23	0.500642	0.539	0.441	1.1024e-18
Cardiomyocytes 2	ROBO1	4.92387e-23	-0.32271	0.483	0.586	1.48302e-18
Cardiomyocytes 2	AFAP1	5.67782e-23	-0.280699	0.511	0.605	1.7101e-18
Cardiomyocytes 2	DNAH11	7.15783e-23	0.318302	0.433	0.329	2.15587e-18
Cardiomyocytes 2	FRS2	2.04644e-22	0.283215	0.724	0.639	6.16368e-18
Cardiomyocytes 2	LDLRAD3	4.313e-22	-0.254749	0.424	0.523	1.29903e-17
Cardiomyocytes 2	AC138305.1	1.03277e-21	0.254522	0.252	0.158	3.11059e-17
Cardiomyocytes 2	STOX2	4.91115e-21	-0.250629	0.596	0.676	1.47919e-16
Cardiomyocytes 2	AL590814.1	1.15311e-20	-0.290042	0.059	0.123	3.47304e-16
Cardiomyocytes 2	SOX5	1.76339e-20	-0.263627	0.504	0.609	5.31117e-16
Cardiomyocytes 2	CSRP3	2.3204e-20	0.279556	0.542	0.456	6.9888e-16
Cardiomyocytes 2	MIR100HG	2.71145e-20	-0.308653	0.885	0.912	8.16661e-16
Cardiomyocytes 2	PLXNA2	2.75304e-20	-0.251819	0.689	0.75	8.29188e-16
Cardiomyocytes 2	PBX3	4.90142e-20	-0.358203	0.77	0.822	1.47626e-15
Cardiomyocytes 2	EPHA6	7.44863e-20	-0.260824	0.129	0.211	2.24345e-15
Cardiomyocytes 2	SPOCK1	5.80039e-19	0.269869	0.339	0.245	1.74702e-14
Cardiomyocytes 2	AC117834.1	6.81421e-19	-0.362751	0.381	0.475	2.05237e-14
Cardiomyocytes 2	LINC01505	1.05704e-18	0.277728	0.451	0.346	3.18369e-14
Cardiomyocytes 2	STAT4	1.16056e-18	0.259815	0.312	0.218	3.49548e-14
Cardiomyocytes 2	GRM7	6.58486e-18	-0.302778	0.218	0.312	1.9833e-13
Cardiomyocytes 2	FREM1	6.85364e-18	-0.308761	0.511	0.611	2.06425e-13
Cardiomyocytes 2	ANGPT1	8.17043e-18	-0.466423	0.27	0.353	2.46085e-13
Cardiomyocytes 2	IGFBP5	1.38227e-17	-0.277915	0.244	0.328	4.16327e-13
Cardiomyocytes 2	SGCD	4.09014e-17	-0.294726	0.483	0.579	1.23191e-12
Cardiomyocytes 2	RALYL	4.56701e-17	-0.286776	0.082	0.146	1.37554e-12
Cardiomyocytes 2	TAFA2	5.86838e-17	-0.260436	0.244	0.33	1.7675e-12
Cardiomyocytes 2	LINC02552	6.07036e-17	-0.256317	0.733	0.805	1.82833e-12
Cardiomyocytes 2	UNC5D	2.97325e-16	-0.279578	0.129	0.201	8.95512e-12
Cardiomyocytes 2	EPHA4	1.6162e-14	-0.254879	0.684	0.755	4.86784e-10
Cardiomyocytes 2	AC002460.2	2.01458e-14	-0.251312	0.276	0.355	6.0677e-10
Cardiomyocytes 2	PRKG1	3.64729e-14	0.25153	0.606	0.534	1.09853e-09
Cardiomyocytes 2	OPHN1	8.22387e-14	0.257447	0.513	0.451	2.47695e-09
Cardiomyocytes 2	FAM155A	1.00936e-13	-0.288348	0.195	0.269	3.04009e-09
Cardiomyocytes 2	CACNA1D	5.96563e-13	-0.265396	0.417	0.483	1.79679e-08
Cardiomyocytes 2	KCNIP4	6.69241e-13	-0.373872	0.641	0.689	2.01569e-08
Cardiomyocytes 2	ZNF385B	3.32803e-12	-0.290477	0.197	0.268	1.00237e-07
Cardiomyocytes 2	MACROD2	9.61165e-12	-0.274986	0.734	0.765	2.89493e-07
Cardiomyocytes 2	RABGAP1L	1.55546e-11	0.370426	0.735	0.696	4.68488e-07
Cardiomyocytes 2	AC109466.1	1.42277e-10	0.45605	0.703	0.669	4.28524e-06
Cardiomyocytes 2	AC011287.1	2.11071e-10	-0.269857	0.143	0.199	6.35724e-06
Cardiomyocytes 2	ACTC1	6.09152e-10	0.268383	0.707	0.706	1.8347e-05
Cardiomyocytes 2	RPLP1	4.48926e-08	0.321925	0.348	0.304	0.00135212
Cardiomyocytes 3	MYL2	1.27833e-43	0.958191	0.877	0.853	3.85019e-39
Cardiomyocytes 3	NEAT1	2.45937e-35	0.477521	0.894	0.742	7.40738e-31
Cardiomyocytes 3	APOE	1.88649e-29	0.648368	0.554	0.301	5.68192e-25
Cardiomyocytes 3	MYL3	7.62285e-26	0.601025	0.86	0.777	2.29593e-21
Cardiomyocytes 3	TNNI3	2.35656e-24	0.663325	0.757	0.639	7.09771e-20
Cardiomyocytes 3	LIMCH1	6.67847e-24	-0.534506	0.24	0.459	2.01149e-19
Cardiomyocytes 3	SMAD6	8.84885e-22	-0.431685	0.318	0.538	2.66519e-17
Cardiomyocytes 3	ADAMTSL1	1.13701e-21	-0.434978	0.296	0.525	3.42455e-17
Cardiomyocytes 3	GRAMD1B	2.25012e-21	-0.653786	0.427	0.628	6.77713e-17
Cardiomyocytes 3	PLN	1.2197e-18	0.483465	0.917	0.843	3.67362e-14
Cardiomyocytes 3	NRXN1	1.7705e-18	-0.404903	0.257	0.467	5.33257e-14
Cardiomyocytes 3	RGS6	2.2324e-17	-0.337526	0.243	0.453	6.72378e-13
Cardiomyocytes 3	CSRP3	5.67978e-17	0.555599	0.824	0.734	1.71069e-12
Cardiomyocytes 3	PPP1R12B	1.24723e-16	0.47746	0.932	0.854	3.75654e-12
Cardiomyocytes 3	PDZD2	1.27207e-16	0.374096	0.419	0.221	3.83135e-12
Cardiomyocytes 3	FNIP2	1.54085e-16	0.383585	0.435	0.252	4.64088e-12
Cardiomyocytes 3	SLC16A12	2.18835e-16	-0.346159	0.364	0.559	6.5911e-12
Cardiomyocytes 3	COX7B	6.84944e-16	0.434748	0.686	0.525	2.06298e-11
Cardiomyocytes 3	CD63	1.11324e-15	0.435086	0.74	0.599	3.35297e-11
Cardiomyocytes 3	KIF13A	1.41399e-15	-0.381235	0.939	0.972	4.2588e-11
Cardiomyocytes 3	ATP1A1	1.86149e-15	-0.389837	0.707	0.822	5.60661e-11
Cardiomyocytes 3	TPI1	3.41983e-15	0.431852	0.511	0.352	1.03002e-10
Cardiomyocytes 3	ATP5MC1	6.2099e-15	0.394671	0.507	0.338	1.87036e-10
Cardiomyocytes 3	GJA1	1.21537e-14	0.362634	0.408	0.237	3.66056e-10
Cardiomyocytes 3	ST6GALNAC3	1.98649e-14	-0.308088	0.23	0.406	5.98312e-10
Cardiomyocytes 3	FBXO32	2.0668e-14	0.396803	0.41	0.247	6.22499e-10
Cardiomyocytes 3	ATP5PF	6.68956e-14	0.380521	0.726	0.588	2.01483e-09
Cardiomyocytes 3	AL354771.1	8.57266e-14	-0.489362	0.359	0.547	2.582e-09
Cardiomyocytes 3	LARGE1	1.44656e-13	0.387658	0.725	0.573	4.35689e-09
Cardiomyocytes 3	PRKD1	1.88033e-13	-0.390318	0.577	0.72	5.66338e-09
Cardiomyocytes 3	ANKRD1	3.82097e-13	0.580712	0.6	0.449	1.15084e-08
Cardiomyocytes 3	AC015923.1	3.99686e-13	-0.308902	0.334	0.507	1.20381e-08
Cardiomyocytes 3	ID3	4.72102e-13	-0.305631	0.188	0.329	1.42192e-08
Cardiomyocytes 3	CD81	5.97585e-13	0.363495	0.63	0.465	1.79987e-08
Cardiomyocytes 3	MYL7	9.95239e-13	0.39464	0.918	0.912	2.99756e-08
Cardiomyocytes 3	COX7C	1.63007e-12	0.374103	0.781	0.704	4.9096e-08
Cardiomyocytes 3	HOPX	2.82342e-12	0.300931	0.266	0.129	8.50385e-08
Cardiomyocytes 3	MTRNR2L12	2.87972e-12	0.392182	0.506	0.353	8.67342e-08
Cardiomyocytes 3	GAPDH	2.95145e-12	0.413993	0.801	0.77	8.88946e-08
Cardiomyocytes 3	SREBF2	4.26026e-12	0.268158	0.694	0.501	1.28315e-07
Cardiomyocytes 3	CPNE5	5.2287e-12	-0.35811	0.229	0.366	1.57483e-07
Cardiomyocytes 3	CRYAB	5.84067e-12	0.444364	0.607	0.482	1.75915e-07
Cardiomyocytes 3	AC068587.4	6.48367e-12	-0.27283	0.27	0.438	1.95282e-07
Cardiomyocytes 3	FTH1	7.19021e-12	0.349254	0.851	0.788	2.16562e-07
Cardiomyocytes 3	ACTA1	7.81321e-12	0.264009	0.175	0.061	2.35326e-07
Cardiomyocytes 3	LDHA	7.99074e-12	0.362302	0.438	0.286	2.40673e-07
Cardiomyocytes 3	CKM	1.0163e-11	0.396281	0.528	0.39	3.06099e-07
Cardiomyocytes 3	TRH	1.36976e-11	0.294102	0.337	0.192	4.12559e-07
Cardiomyocytes 3	NDUFA4	1.53581e-11	0.371197	0.771	0.724	4.62571e-07
Cardiomyocytes 3	EIF1B	1.84909e-11	0.409702	0.66	0.547	5.56929e-07
Cardiomyocytes 3	ATP5MC3	1.99442e-11	0.370851	0.676	0.575	6.00701e-07
Cardiomyocytes 3	ATP5PO	2.34813e-11	0.349407	0.587	0.449	7.07234e-07
Cardiomyocytes 3	NME2	2.7562e-11	0.333936	0.618	0.493	8.30141e-07
Cardiomyocytes 3	MTSS1	3.41448e-11	-0.375237	0.529	0.657	1.02841e-06
Cardiomyocytes 3	LRRC39	4.14391e-11	0.329471	0.439	0.292	1.2481e-06
Cardiomyocytes 3	SLCO3A1	4.20891e-11	-0.405583	0.695	0.765	1.26768e-06
Cardiomyocytes 3	COX5B	4.59397e-11	0.371135	0.66	0.558	1.38366e-06
Cardiomyocytes 3	EEF1B2	4.70172e-11	0.311018	0.588	0.438	1.41611e-06
Cardiomyocytes 3	NPC2	6.42833e-11	0.27574	0.376	0.233	1.93615e-06
Cardiomyocytes 3	LDHB	8.00475e-11	0.338275	0.612	0.476	2.41095e-06
Cardiomyocytes 3	COX4I1	8.99049e-11	0.34876	0.704	0.608	2.70784e-06
Cardiomyocytes 3	ACTC1	1.08658e-10	0.418815	0.882	0.86	3.27267e-06
Cardiomyocytes 3	UQCRB	1.44395e-10	0.381299	0.654	0.555	4.34903e-06
Cardiomyocytes 3	TNNC1	1.67304e-10	0.387297	0.841	0.82	5.03904e-06
Cardiomyocytes 3	B2M	1.67536e-10	0.303947	0.663	0.551	5.04603e-06
Cardiomyocytes 3	FABP3	1.89659e-10	0.350692	0.545	0.43	5.71233e-06
Cardiomyocytes 3	CSMD1	1.90153e-10	-0.795312	0.582	0.702	5.72723e-06
Cardiomyocytes 3	LAPTM4B	2.0186e-10	0.299115	0.833	0.724	6.07983e-06
Cardiomyocytes 3	DGKG	2.38892e-10	-0.380144	0.1	0.203	7.19519e-06
Cardiomyocytes 3	GPX4	3.83615e-10	0.280589	0.539	0.398	1.15541e-05
Cardiomyocytes 3	PIK3R3	3.86945e-10	-0.311272	0.342	0.484	1.16544e-05
Cardiomyocytes 3	UQCRH	4.36979e-10	0.285344	0.71	0.593	1.31614e-05
Cardiomyocytes 3	COX6A1	5.20116e-10	0.313366	0.524	0.39	1.56654e-05
Cardiomyocytes 3	PBX3	1.27941e-09	-0.432598	0.783	0.854	3.85346e-05
Cardiomyocytes 3	HECW2	1.28441e-09	0.368221	0.701	0.573	3.8685e-05
Cardiomyocytes 3	AC005358.1	1.53043e-09	-0.407756	0.51	0.641	4.60951e-05
Cardiomyocytes 3	COX5A	2.43256e-09	0.32502	0.623	0.518	7.32662e-05
Cardiomyocytes 3	MDH1	2.90419e-09	0.329656	0.692	0.608	8.74713e-05
Cardiomyocytes 3	NETO1	3.14872e-09	-0.27409	0.119	0.221	9.48362e-05
Cardiomyocytes 3	CALN1	3.28538e-09	-0.379649	0.129	0.232	9.89523e-05
Cardiomyocytes 3	ATP5MD	3.91643e-09	0.290656	0.56	0.427	0.000117959
Cardiomyocytes 3	MGST3	4.08665e-09	0.307122	0.775	0.693	0.000123086
Cardiomyocytes 3	FBXL7	4.48609e-09	-0.438655	0.954	0.939	0.000135117
Cardiomyocytes 3	MRPL41	4.91415e-09	0.259724	0.408	0.278	0.000148009
Cardiomyocytes 3	PKM	7.18844e-09	0.297541	0.492	0.381	0.000216509
Cardiomyocytes 3	CKB	7.52663e-09	0.271637	0.37	0.25	0.000226695
Cardiomyocytes 3	COX6B1	7.65556e-09	0.303037	0.65	0.545	0.000230578
Cardiomyocytes 3	TIMP1	7.82089e-09	0.677511	0.536	0.45	0.000235557
Cardiomyocytes 3	STRADB	9.31073e-09	-0.270183	0.275	0.398	0.00028043
Cardiomyocytes 3	TPT1	9.83522e-09	0.257123	0.863	0.803	0.000296227
Cardiomyocytes 3	CARMIL1	1.49431e-08	-0.329227	0.366	0.501	0.00045007
Cardiomyocytes 3	TENM2	1.56505e-08	-0.466453	0.238	0.369	0.000471378
Cardiomyocytes 3	MIR100HG	1.68183e-08	-0.402228	0.82	0.86	0.000506551
Cardiomyocytes 3	PAPPA	1.70225e-08	0.522525	0.355	0.23	0.000512702
Cardiomyocytes 3	NDUFC2	1.84524e-08	0.256191	0.445	0.321	0.000555769
Cardiomyocytes 3	ATP5F1D	1.9219e-08	0.264868	0.596	0.485	0.000578857
Cardiomyocytes 3	AL390783.1	2.21782e-08	-0.331415	0.422	0.561	0.000667986
Cardiomyocytes 3	RPS20	2.22112e-08	0.287465	0.712	0.628	0.000668978
Cardiomyocytes 3	BNIP3	2.38562e-08	0.275563	0.376	0.255	0.000718525
Cardiomyocytes 3	SORBS1	2.38817e-08	0.269332	0.731	0.63	0.000719293
Cardiomyocytes 3	SSR3	2.61972e-08	0.278452	0.421	0.303	0.000789033
Cardiomyocytes 3	CYCS	2.66522e-08	0.288798	0.453	0.333	0.000802739
Cardiomyocytes 3	RPS13	2.70656e-08	0.258186	0.765	0.687	0.000815189
Cardiomyocytes 3	NDUFA13	2.74465e-08	0.277062	0.681	0.571	0.000826661
Cardiomyocytes 3	KCNH7	2.93387e-08	0.290454	0.765	0.648	0.000883653
Cardiomyocytes 3	ADAM23	2.97705e-08	0.286264	0.44	0.312	0.000896658
Cardiomyocytes 3	GSE1	3.19621e-08	-0.284975	0.584	0.685	0.000962668
Cardiomyocytes 3	NDUFB2	3.37847e-08	0.271852	0.645	0.533	0.00101756
Cardiomyocytes 3	SETBP1	3.37904e-08	-0.270132	0.291	0.415	0.00101773
Cardiomyocytes 3	NPPB	3.68642e-08	0.346537	0.404	0.281	0.00111031
Cardiomyocytes 3	TBC1D4	4.13689e-08	0.256184	0.783	0.684	0.00124599
Cardiomyocytes 3	PRR16	4.30488e-08	-0.408165	0.168	0.27	0.00129659
Cardiomyocytes 3	TECRL	4.55593e-08	-0.37724	0.912	0.903	0.0013722
Cardiomyocytes 3	RPL8	5.51119e-08	0.257307	0.82	0.765	0.00165992
Cardiomyocytes 3	BRINP3	5.5343e-08	-0.541314	0.757	0.816	0.00166688
Cardiomyocytes 3	SLC25A4	5.56021e-08	0.330486	0.662	0.585	0.00167468
Cardiomyocytes 3	TNFRSF12A	6.27695e-08	0.258315	0.5	0.379	0.00189055
Cardiomyocytes 3	TBX5	6.80203e-08	-0.302427	0.565	0.674	0.0020487
Cardiomyocytes 3	NPPA	6.85715e-08	0.425966	0.766	0.674	0.00206531
Cardiomyocytes 3	ARL6IP5	7.77635e-08	0.301254	0.544	0.433	0.00234216
Cardiomyocytes 3	COX8A	7.78766e-08	0.288791	0.587	0.47	0.00234557
Cardiomyocytes 3	PDE4D	9.45716e-08	-0.355547	0.792	0.842	0.0028484
Cardiomyocytes 3	UQCR11	9.9623e-08	0.257112	0.614	0.508	0.00300055
Cardiomyocytes 3	RPS19	1.05235e-07	0.252112	0.854	0.811	0.00316958
Cardiomyocytes 3	DLG2	1.17015e-07	-0.453625	0.847	0.862	0.00352437
Cardiomyocytes 3	RBM24	1.20193e-07	0.261949	0.753	0.631	0.0036201
Cardiomyocytes 3	MIF	1.2698e-07	0.269927	0.699	0.602	0.0038245
Cardiomyocytes 3	CHCHD10	1.49866e-07	0.262567	0.606	0.498	0.00451383
Cardiomyocytes 3	FTL	1.5072e-07	0.2974	0.666	0.564	0.00453952
Cardiomyocytes 3	PPIC	1.52295e-07	0.261582	0.397	0.287	0.00458697
Cardiomyocytes 3	RPL27	1.61836e-07	0.258062	0.669	0.575	0.00487435
Cardiomyocytes 3	COX6C	1.67005e-07	0.323981	0.671	0.598	0.00503003
Cardiomyocytes 3	DLK1	2.03268e-07	0.437428	0.426	0.321	0.00612223
Cardiomyocytes 3	EIF3K	2.17425e-07	0.258636	0.533	0.425	0.00654862
Cardiomyocytes 3	OPCML	2.31927e-07	-0.340073	0.117	0.203	0.00698541
Cardiomyocytes 3	ATP5F1B	2.72042e-07	0.292196	0.602	0.499	0.00819363
Cardiomyocytes 3	MYL4	2.98306e-07	0.290196	0.899	0.88	0.00898467
Cardiomyocytes 3	VCAN-AS1	2.9861e-07	-0.339325	0.565	0.67	0.00899384
Cardiomyocytes 3	CACNB2	3.4062e-07	-0.396741	0.913	0.922	0.0102591
Cardiomyocytes 3	UQCR10	3.80144e-07	0.270977	0.617	0.524	0.0114495
Cardiomyocytes 3	ATP5PD	4.3584e-07	0.278646	0.451	0.347	0.0131271
Cardiomyocytes 3	SSBP2	4.91031e-07	-0.28371	0.794	0.854	0.0147894
Cardiomyocytes 3	COX7A2	7.71623e-07	0.268107	0.512	0.425	0.0232405
Cardiomyocytes 3	MDK	8.08137e-07	0.267791	0.687	0.608	0.0243403
Cardiomyocytes 3	SEMA3A	8.53299e-07	-0.347607	0.555	0.651	0.0257005
Cardiomyocytes 3	SHROOM4	1.02033e-06	-0.305053	0.261	0.361	0.0307312
Cardiomyocytes 3	MEIS2	1.05993e-06	-0.2718	0.975	0.974	0.031924
Cardiomyocytes 3	PBX1	1.06232e-06	-0.32168	0.953	0.954	0.0319961
Cardiomyocytes 3	EPHA4	1.79467e-06	-0.278738	0.391	0.508	0.0540535
Cardiomyocytes 3	AL450384.2	2.05538e-06	-0.274256	0.25	0.349	0.0619059
Cardiomyocytes 3	ITSN2	2.08754e-06	0.255965	0.424	0.33	0.0628746
Cardiomyocytes 3	UNC5D	2.57197e-06	-0.357156	0.109	0.184	0.077465
Cardiomyocytes 3	SYNPO2	3.32726e-06	-0.285669	0.395	0.515	0.100214
Cardiomyocytes 3	SMAD9	3.74222e-06	-0.251058	0.202	0.289	0.112712
Cardiomyocytes 3	MYOCD	3.99087e-06	-0.337229	0.842	0.86	0.120201
Cardiomyocytes 3	PTPRD	5.11355e-06	-0.270852	0.753	0.829	0.154015
Cardiomyocytes 3	AC092640.1	5.17954e-06	-0.288402	0.6	0.685	0.156003
Cardiomyocytes 3	RBMS3	5.56752e-06	-0.264958	0.805	0.868	0.167688
Cardiomyocytes 3	FREM1	7.56848e-06	-0.348338	0.614	0.693	0.227955
Cardiomyocytes 3	TANC2	9.83804e-06	-0.274237	0.783	0.836	0.296312
Cardiomyocytes 3	PPFIA2	1.19753e-05	-0.308838	0.154	0.23	0.360683
Cardiomyocytes 3	CACNA1D	1.44616e-05	-0.456114	0.252	0.33	0.435569
Cardiomyocytes 3	HSPB7	1.64016e-05	0.254185	0.715	0.653	0.494
Cardiomyocytes 3	ZNF385B	1.7603e-05	-0.521878	0.214	0.303	0.530184
Cardiomyocytes 3	CCN2	2.37999e-05	0.264322	0.288	0.201	0.71683
Cardiomyocytes 3	COL14A1	2.50175e-05	-0.251169	0.251	0.332	0.753501
Cardiomyocytes 3	CNTN5	3.89442e-05	-0.510414	0.747	0.802	1
Cardiomyocytes 3	XPO4	4.5539e-05	-0.383062	0.821	0.849	1
Cardiomyocytes 3	PLCXD3	5.53889e-05	0.312982	0.312	0.229	1
Cardiomyocytes 3	MYOM2	6.18859e-05	-0.285723	0.327	0.396	1
Cardiomyocytes 3	CACNA1C	6.88269e-05	0.265673	0.942	0.943	1
Cardiomyocytes 3	PLXNA4	7.87829e-05	-0.307875	0.845	0.857	1
Cardiomyocytes 3	PRDX2	8.24438e-05	0.251205	0.605	0.535	1
Cardiomyocytes 3	AUTS2	8.33512e-05	-0.316166	0.963	0.977	1
Cardiomyocytes 3	HDAC9	0.000114532	-0.344659	0.83	0.854	1
Cardiomyocytes 3	DENND5B	0.000344234	-0.262948	0.844	0.879	1
Cardiomyocytes 3	AC011287.1	0.000670876	-0.285317	0.126	0.181	1
Cardiomyocytes 3	SPHKAP	0.000801746	-0.358625	0.805	0.805	1
Cardiomyocytes 3	DISC1	0.000940019	-0.252339	0.807	0.846	1
Cardiomyocytes 3	LINC02552	0.00106895	-0.291225	0.547	0.614	1
Cardiomyocytes 3	AFF3	0.00154561	-0.278732	0.754	0.79	1
Cardiomyocytes 3	SLIT2	0.00331454	-0.316663	0.725	0.788	1
Cardiomyocytes 3	PLCG2	0.00661434	-0.39229	0.284	0.333	1
Cardiomyocytes 3	EMC10	0.00979792	-0.299882	0.919	0.911	1
Cardiomyocytes 3	FN1	0.040709	0.312107	0.628	0.604	1
Cardiomyocytes 3	KCNIP4	0.232694	-0.378901	0.732	0.754	1
Cardiomyocytes 3	AC093866.1	0.244282	0.313449	0.115	0.1	1
MYH6+ Myocytes	NEAT1	2.54635e-26	0.856423	0.832	0.662	7.66936e-22
MYH6+ Myocytes	SLIT3	5.97341e-25	-0.579086	0.846	0.934	1.79913e-20
MYH6+ Myocytes	ANGPT1	1.77738e-20	-0.762986	0.439	0.654	5.35329e-16
MYH6+ Myocytes	INPP4B	9.05991e-20	0.546382	0.976	0.914	2.72875e-15
MYH6+ Myocytes	EXOC6B	1.64072e-17	0.39944	0.98	0.958	4.94168e-13
MYH6+ Myocytes	TENM2	7.33808e-17	-0.779414	0.442	0.619	2.21016e-12
MYH6+ Myocytes	SORBS1	1.47689e-16	0.389649	0.871	0.712	4.44824e-12
MYH6+ Myocytes	LRRC39	1.72647e-16	0.404155	0.705	0.564	5.19996e-12
MYH6+ Myocytes	SREBF2	2.03396e-16	0.41117	0.768	0.603	6.12607e-12
MYH6+ Myocytes	PPP1R12B	7.68594e-16	0.401833	0.971	0.934	2.31493e-11
MYH6+ Myocytes	MYL2	9.84058e-16	0.460418	0.159	0.034	2.96389e-11
MYH6+ Myocytes	PLN	3.40532e-15	0.350599	0.939	0.892	1.02565e-10
MYH6+ Myocytes	FREM1	3.75036e-15	-0.461979	0.698	0.826	1.12957e-10
MYH6+ Myocytes	AC005358.1	3.88405e-15	-0.37034	0.807	0.899	1.16984e-10
MYH6+ Myocytes	LIMCH1	2.29792e-14	-0.393014	0.429	0.632	6.9211e-10
MYH6+ Myocytes	MYH7B	3.46222e-14	0.378478	0.636	0.488	1.04279e-09
MYH6+ Myocytes	FBXL7	6.90574e-14	-0.328283	0.988	0.994	2.07994e-09
MYH6+ Myocytes	LARGE1	1.14324e-13	0.390267	0.887	0.823	3.44332e-09
MYH6+ Myocytes	TENM3	5.55365e-13	-0.514882	0.504	0.674	1.6727e-08
MYH6+ Myocytes	RPLP1	1.2224e-12	0.414967	0.262	0.117	3.68173e-08
MYH6+ Myocytes	CACNA1G	1.50572e-12	-0.254127	0.216	0.38	4.53507e-08
MYH6+ Myocytes	PPARGC1A	4.68183e-12	0.39153	0.698	0.57	1.41012e-07
MYH6+ Myocytes	LINC02248	1.08864e-11	0.37717	0.126	0.031	3.27887e-07
MYH6+ Myocytes	COL4A6	1.09371e-11	-0.343121	0.662	0.797	3.29414e-07
MYH6+ Myocytes	BEST3	1.1582e-11	0.292687	0.236	0.107	3.4884e-07
MYH6+ Myocytes	ADAMTSL3	1.26427e-11	-0.399143	0.186	0.336	3.80785e-07
MYH6+ Myocytes	MITF	2.15256e-11	-0.309875	0.936	0.959	6.48329e-07
MYH6+ Myocytes	AC020909.2	4.28005e-11	-0.332083	0.976	0.983	1.28911e-06
MYH6+ Myocytes	TANC2	4.47726e-11	-0.310536	0.791	0.85	1.34851e-06
MYH6+ Myocytes	DOK6	1.30613e-10	-0.372718	0.338	0.494	3.93394e-06
MYH6+ Myocytes	TECRL	1.69887e-10	-0.250265	0.993	0.996	5.11682e-06
MYH6+ Myocytes	ST6GAL2	2.97351e-10	-0.337246	0.361	0.529	8.9559e-06
MYH6+ Myocytes	AC009878.2	3.39622e-10	0.321416	0.107	0.025	1.02291e-05
MYH6+ Myocytes	TMTC1	3.5298e-10	0.327395	0.617	0.474	1.06314e-05
MYH6+ Myocytes	GRK5	5.9073e-10	0.344227	0.529	0.38	1.77922e-05
MYH6+ Myocytes	CNTN4	6.21269e-10	-0.514343	0.625	0.737	1.8712e-05
MYH6+ Myocytes	LUZP2	7.95696e-10	-0.582077	0.099	0.214	2.39656e-05
MYH6+ Myocytes	CAPN3	8.98455e-10	-0.306407	0.318	0.47	2.70606e-05
MYH6+ Myocytes	ADAMTSL1	9.08877e-10	-0.495614	0.338	0.482	2.73745e-05
MYH6+ Myocytes	FNIP2	9.66736e-10	0.392394	0.567	0.457	2.91171e-05
MYH6+ Myocytes	AC015923.1	1.05116e-09	-0.280543	0.469	0.617	3.16598e-05
MYH6+ Myocytes	THSD4	1.642e-09	0.396751	0.561	0.412	4.94553e-05
MYH6+ Myocytes	NRXN1	1.68077e-09	-0.259862	0.912	0.968	5.06231e-05
MYH6+ Myocytes	AC096576.3	1.84931e-09	0.336649	0.321	0.187	5.56993e-05
MYH6+ Myocytes	SGCD	2.35356e-09	-0.483396	0.417	0.558	7.08869e-05
MYH6+ Myocytes	CSMD1	2.47801e-09	-0.662332	0.356	0.501	7.46352e-05
MYH6+ Myocytes	VSNL1	3.18825e-09	-0.41171	0.471	0.599	9.60269e-05
MYH6+ Myocytes	MYOCD	3.3885e-09	-0.266145	0.948	0.97	0.000102058
MYH6+ Myocytes	NPPA	5.23164e-09	0.785428	0.568	0.45	0.000157572
MYH6+ Myocytes	B2M	6.20223e-09	0.338928	0.341	0.219	0.000186805
MYH6+ Myocytes	GRM5	6.41166e-09	-0.455382	0.084	0.186	0.000193113
MYH6+ Myocytes	MYH11	6.61187e-09	-0.42736	0.378	0.519	0.000199143
MYH6+ Myocytes	AL390783.1	1.12371e-08	-0.284691	0.804	0.897	0.00033845
MYH6+ Myocytes	PLCL1	1.70732e-08	-0.279027	0.86	0.93	0.000514229
MYH6+ Myocytes	LINC02798	1.84294e-08	-0.257044	0.159	0.278	0.000555075
MYH6+ Myocytes	SLC16A12	1.90284e-08	-0.33116	0.637	0.738	0.000573118
MYH6+ Myocytes	TMEM108	1.93768e-08	-0.515652	0.277	0.404	0.000583611
MYH6+ Myocytes	AC011389.1	2.05056e-08	-0.268765	0.242	0.368	0.000617609
MYH6+ Myocytes	AC139720.1	2.73894e-08	0.422604	0.825	0.752	0.000824942
MYH6+ Myocytes	ADAMTS7	2.81154e-08	-0.257168	0.149	0.263	0.000846807
MYH6+ Myocytes	KIF21A	2.99752e-08	-0.26756	0.677	0.774	0.000902823
MYH6+ Myocytes	NTRK3	5.94317e-08	-0.304697	0.164	0.281	0.00179002
MYH6+ Myocytes	FAT3	7.79252e-08	-0.304915	0.639	0.74	0.00234703
MYH6+ Myocytes	FRAS1	1.00752e-07	0.342083	0.893	0.866	0.00303456
MYH6+ Myocytes	ANK2	1.53943e-07	0.280676	0.894	0.835	0.0046366
MYH6+ Myocytes	CORIN	1.63113e-07	-0.323538	0.693	0.813	0.00491279
MYH6+ Myocytes	RBMS3	1.66554e-07	-0.295291	0.842	0.89	0.00501645
MYH6+ Myocytes	TSPAN18	1.81732e-07	-0.254614	0.471	0.601	0.00547358
MYH6+ Myocytes	GPRIN3	1.85333e-07	0.262918	0.311	0.197	0.00558203
MYH6+ Myocytes	PRKD1	1.96523e-07	-0.263948	0.508	0.627	0.00591908
MYH6+ Myocytes	TNNC1	3.26609e-07	0.262042	0.204	0.108	0.00983714
MYH6+ Myocytes	TBC1D4	3.58766e-07	0.270376	0.841	0.805	0.0108057
MYH6+ Myocytes	KCNH7	4.57382e-07	0.591984	0.583	0.473	0.0137759
MYH6+ Myocytes	CARMIL1	4.6174e-07	-0.255128	0.482	0.608	0.0139071
MYH6+ Myocytes	AC110296.1	5.22626e-07	0.349712	0.349	0.236	0.015741
MYH6+ Myocytes	KCNIP4	5.52619e-07	0.925966	0.632	0.578	0.0166443
MYH6+ Myocytes	CALN1	5.6902e-07	-0.339227	0.128	0.225	0.0171383
MYH6+ Myocytes	TMTC2	7.00209e-07	-0.307139	0.558	0.66	0.0210896
MYH6+ Myocytes	PLEKHA7	7.26158e-07	-0.254804	0.901	0.941	0.0218712
MYH6+ Myocytes	ARL15	9.79126e-07	-0.2623	0.698	0.758	0.0294903
MYH6+ Myocytes	SLC9C1	9.83018e-07	-0.311015	0.365	0.478	0.0296075
MYH6+ Myocytes	PTPRD	1.28091e-06	-0.259691	0.908	0.923	0.0385797
MYH6+ Myocytes	PRKN	1.66513e-06	0.272608	0.902	0.847	0.0501522
MYH6+ Myocytes	NAV2	1.81872e-06	-0.283741	0.785	0.83	0.0547779
MYH6+ Myocytes	BRINP3	2.03078e-06	-0.313601	0.668	0.767	0.0611652
MYH6+ Myocytes	EMC10	2.11511e-06	-0.33827	1	0.997	0.0637051
MYH6+ Myocytes	TMEM163	3.47428e-06	0.334334	0.639	0.547	0.104642
MYH6+ Myocytes	RABGAP1L	3.75523e-06	0.275699	0.989	0.987	0.113104
MYH6+ Myocytes	TENM4	5.06025e-06	-0.351661	0.565	0.665	0.15241
MYH6+ Myocytes	DGKG	5.4196e-06	-0.377557	0.284	0.388	0.163233
MYH6+ Myocytes	RYR3	6.60792e-06	-0.331483	0.379	0.489	0.199024
MYH6+ Myocytes	PDZD2	8.03839e-06	0.286124	0.394	0.298	0.242108
MYH6+ Myocytes	CACNA1D	1.18013e-05	-0.463002	0.697	0.757	0.355442
MYH6+ Myocytes	DISC1	1.18735e-05	-0.295437	0.758	0.803	0.357619
MYH6+ Myocytes	LRMDA	1.28083e-05	0.281402	0.7	0.624	0.385773
MYH6+ Myocytes	FBXO32	1.45921e-05	0.265786	0.758	0.695	0.439498
MYH6+ Myocytes	AP000462.1	1.50031e-05	-0.268959	0.409	0.494	0.451879
MYH6+ Myocytes	CACNA2D3	1.52344e-05	-0.273357	0.291	0.395	0.458845
MYH6+ Myocytes	PGM5	1.90916e-05	-0.255275	0.605	0.681	0.575021
MYH6+ Myocytes	SDK1	2.12599e-05	0.260302	0.697	0.606	0.640326
MYH6+ Myocytes	B4GALNT3	2.17839e-05	0.255855	0.777	0.724	0.656109
MYH6+ Myocytes	CNTN5	2.19641e-05	-0.368228	0.5	0.595	0.661538
MYH6+ Myocytes	HIVEP3	2.61012e-05	-0.28446	0.247	0.332	0.786141
MYH6+ Myocytes	VAV3	2.90784e-05	-0.29859	0.327	0.422	0.875812
MYH6+ Myocytes	RPS2	4.23092e-05	0.253657	0.332	0.241	1
MYH6+ Myocytes	PACRG	4.5567e-05	0.263524	0.299	0.217	1
MYH6+ Myocytes	AL354771.1	7.36707e-05	-0.337618	0.443	0.533	1
MYH6+ Myocytes	CDH11	8.04796e-05	-0.269505	0.709	0.783	1
MYH6+ Myocytes	AL109930.1	8.31322e-05	-0.308334	0.317	0.408	1
MYH6+ Myocytes	GALNT13	8.4699e-05	-0.303918	0.125	0.197	1
MYH6+ Myocytes	CLSTN2	0.000116327	-0.295881	0.166	0.246	1
MYH6+ Myocytes	SETBP1	0.000119151	-0.259169	0.64	0.719	1
MYH6+ Myocytes	AC011900.1	0.000131629	0.304713	0.427	0.333	1
MYH6+ Myocytes	PXDNL	0.000150211	-0.342833	0.272	0.357	1
MYH6+ Myocytes	DOCK9	0.000150226	-0.251828	0.495	0.575	1
MYH6+ Myocytes	CAMK2G	0.000185187	-0.255493	0.299	0.374	1
MYH6+ Myocytes	MAPK4	0.000217108	-0.262872	0.376	0.466	1
MYH6+ Myocytes	MACROD2	0.000257039	-0.272935	0.743	0.779	1
MYH6+ Myocytes	TOX	0.000556823	0.256761	0.649	0.602	1
MYH6+ Myocytes	VCAN-AS1	0.000614244	-0.254431	0.401	0.478	1
MYH6+ Myocytes	TRPM3	0.000728487	-0.292152	0.618	0.681	1
MYH6+ Myocytes	ANKRD1	0.000739276	0.425298	0.371	0.29	1
MYH6+ Myocytes	HECW2	0.000776286	0.265646	0.558	0.478	1
MYH6+ Myocytes	LDLRAD3	0.000854042	-0.257424	0.575	0.606	1
MYH6+ Myocytes	KCNMB2-AS1	0.000869934	0.258266	0.321	0.245	1
MYH6+ Myocytes	PLCXD3	0.00117769	0.294626	0.424	0.353	1
MYH6+ Myocytes	DCC	0.00123743	-0.351618	0.096	0.15	1
MYH6+ Myocytes	NLGN1	0.00187223	0.364431	0.39	0.325	1
MYH6+ Myocytes	LINC02552	0.00435822	-0.334316	0.42	0.482	1
MYH6+ Myocytes	FHIT	0.00599764	0.262006	0.599	0.543	1
MYH6+ Myocytes	LRRC4C	0.00941537	-0.317478	0.148	0.198	1
MYH6+ Myocytes	TSHZ2	0.0184401	-0.278778	0.552	0.592	1
Smooth Muscle	FBXL7	8.01013e-30	-0.58442	0.973	0.991	2.41257e-25
Smooth Muscle	PDLIM3	1.86635e-24	0.558803	0.966	0.926	5.62127e-20
Smooth Muscle	TENM2	3.11426e-21	-0.724495	0.751	0.881	9.37983e-17
Smooth Muscle	PRKG1	1.12703e-17	0.36878	0.995	0.999	3.39449e-13
Smooth Muscle	NEAT1	7.4537e-16	0.565725	0.949	0.897	2.24498e-11
Smooth Muscle	INPP4B	2.1279e-15	0.337882	0.994	0.986	6.40903e-11
Smooth Muscle	EDIL3	2.439e-15	0.473019	0.89	0.839	7.34601e-11
Smooth Muscle	AL136171.2	5.58642e-14	-0.461444	0.667	0.795	1.68257e-09
Smooth Muscle	AP000331.1	3.33725e-12	0.361487	0.328	0.185	1.00515e-07
Smooth Muscle	PTPRE	3.68574e-12	0.298699	0.272	0.135	1.11011e-07
Smooth Muscle	RUNX1	1.07719e-11	0.490809	0.475	0.334	3.2444e-07
Smooth Muscle	AL138828.1	1.09796e-11	-0.551485	0.271	0.411	3.30694e-07
Smooth Muscle	SEMA3A	1.75949e-11	-0.393814	0.708	0.804	5.29941e-07
Smooth Muscle	AREG	2.3527e-11	0.536695	0.388	0.245	7.0861e-07
Smooth Muscle	CCDC3	2.50796e-11	0.447135	0.915	0.864	7.55372e-07
Smooth Muscle	RARB	3.25563e-11	-0.266658	0.133	0.26	9.80563e-07
Smooth Muscle	CSMD2	4.46303e-11	0.399421	0.476	0.335	1.34422e-06
Smooth Muscle	PTCHD1-AS	1.20466e-10	0.435559	0.336	0.202	3.62831e-06
Smooth Muscle	PTGIS	1.39016e-10	-0.258239	0.17	0.307	4.18703e-06
Smooth Muscle	ANGPT1	2.61614e-10	-0.451966	0.342	0.486	7.87955e-06
Smooth Muscle	DISC1	4.63642e-10	-0.343281	0.861	0.92	1.39644e-05
Smooth Muscle	PBX3	5.47437e-10	-0.371993	0.917	0.937	1.64883e-05
Smooth Muscle	ITPR1	5.54061e-10	-0.373278	0.646	0.753	1.66878e-05
Smooth Muscle	CDH2	6.67374e-10	0.275468	0.984	0.979	2.01006e-05
Smooth Muscle	PBX1	7.09121e-10	-0.319433	0.825	0.905	2.1358e-05
Smooth Muscle	RIMS2	1.30904e-09	0.318752	0.382	0.244	3.94269e-05
Smooth Muscle	NTNG1	1.89853e-09	-0.379495	0.104	0.212	5.71817e-05
Smooth Muscle	AL390783.1	2.12506e-09	-0.330633	0.386	0.517	6.40046e-05
Smooth Muscle	KCNQ1OT1	2.40415e-09	-0.27647	0.822	0.877	7.24107e-05
Smooth Muscle	BACH2	2.69522e-09	0.314348	0.668	0.543	8.11772e-05
Smooth Muscle	TXNIP	3.04694e-09	0.260863	0.35	0.225	9.17707e-05
Smooth Muscle	ARL15	3.94275e-09	-0.298702	0.878	0.915	0.000118752
Smooth Muscle	CSGALNACT1	5.59874e-09	-0.548706	0.432	0.542	0.000168628
Smooth Muscle	ATP2B4	6.14721e-09	0.340191	0.883	0.834	0.000185148
Smooth Muscle	ALDH1A2	8.56992e-09	-0.503393	0.203	0.314	0.000258118
Smooth Muscle	CADM1	9.63011e-09	0.268281	0.551	0.413	0.000290049
Smooth Muscle	NPPA	1.05674e-08	0.345393	0.103	0.031	0.00031828
Smooth Muscle	MYO18B	1.07159e-08	0.344283	0.777	0.672	0.000322751
Smooth Muscle	EXOC6B	1.89021e-08	0.270332	0.957	0.955	0.000569311
Smooth Muscle	SGCD	2.14467e-08	-0.316003	0.669	0.777	0.000645952
Smooth Muscle	ELMO1	2.32751e-08	-0.292212	0.223	0.34	0.000701024
Smooth Muscle	ROBO2	2.61334e-08	-0.433046	0.396	0.529	0.000787111
Smooth Muscle	MAMLD1	2.94959e-08	0.305403	0.724	0.635	0.000888387
Smooth Muscle	CSRP3	4.90046e-08	0.280947	0.192	0.099	0.00147597
Smooth Muscle	CSMD1	6.10258e-08	-0.491593	0.36	0.491	0.00183804
Smooth Muscle	DENND5B	1.02004e-07	-0.266733	0.821	0.869	0.00307225
Smooth Muscle	ENAH	1.09652e-07	0.359116	0.911	0.901	0.0033026
Smooth Muscle	AL353586.1	1.32313e-07	0.371638	0.874	0.84	0.00398514
Smooth Muscle	FREM1	1.51956e-07	-0.306856	0.507	0.623	0.00457675
Smooth Muscle	CACNB2	1.8022e-07	-0.304371	0.762	0.849	0.00542804
Smooth Muscle	SREBF2	2.25342e-07	0.258116	0.562	0.446	0.00678708
Smooth Muscle	AC104461.1	2.50091e-07	0.340182	0.52	0.404	0.00753248
Smooth Muscle	DACH1	2.69347e-07	-0.327323	0.415	0.543	0.00811245
Smooth Muscle	NFIB	3.12218e-07	-0.270592	0.965	0.967	0.00940369
Smooth Muscle	ARMC9	4.04531e-07	0.312881	0.714	0.618	0.0121841
Smooth Muscle	FAM155A	5.43554e-07	0.426371	0.429	0.327	0.0163713
Smooth Muscle	ZNF521	6.80553e-07	-0.375212	0.753	0.819	0.0204976
Smooth Muscle	PPM1E	7.19746e-07	0.286784	0.31	0.207	0.021678
Smooth Muscle	THSD7A	1.3006e-06	-0.329375	0.41	0.509	0.0391727
Smooth Muscle	AC018742.1	1.38845e-06	0.56293	0.297	0.204	0.0418186
Smooth Muscle	LINC00862	1.84929e-06	0.389272	0.444	0.34	0.0556988
Smooth Muscle	ADGRB3	2.04915e-06	-0.296551	0.226	0.327	0.0617184
Smooth Muscle	RALYL	2.35606e-06	-0.360711	0.116	0.198	0.0709622
Smooth Muscle	HGF	3.1162e-06	-0.3055	0.2	0.29	0.0938569
Smooth Muscle	XRCC4	3.64559e-06	0.346045	0.473	0.382	0.109802
Smooth Muscle	TLL1	4.20683e-06	-0.400091	0.159	0.248	0.126706
Smooth Muscle	ANKRD1	4.486e-06	0.418412	0.492	0.392	0.135114
Smooth Muscle	LIMCH1	4.68709e-06	-0.290836	0.498	0.589	0.141171
Smooth Muscle	HIVEP1	4.73218e-06	0.338666	0.669	0.592	0.142529
Smooth Muscle	LDB2	5.37621e-06	-0.299027	0.242	0.339	0.161926
Smooth Muscle	GRIA4	5.46531e-06	-0.309509	0.597	0.706	0.16461
Smooth Muscle	ADAMTSL3	6.59158e-06	-0.336856	0.507	0.589	0.198532
Smooth Muscle	HMGA2	6.78221e-06	0.322139	0.739	0.693	0.204273
Smooth Muscle	BRINP3	6.80637e-06	-0.362131	0.183	0.278	0.205001
Smooth Muscle	DGKI	6.90738e-06	0.31118	0.602	0.494	0.208044
Smooth Muscle	NTM	7.61076e-06	0.358354	0.796	0.75	0.229228
Smooth Muscle	TNC	8.49018e-06	0.687475	0.462	0.383	0.255716
Smooth Muscle	AC012409.2	1.0302e-05	-0.253137	0.534	0.637	0.310286
Smooth Muscle	LRP1B	1.08924e-05	-0.414257	0.198	0.289	0.328069
Smooth Muscle	FRY	1.14599e-05	0.277899	0.918	0.891	0.34516
Smooth Muscle	FRAS1	1.31424e-05	0.275986	0.714	0.656	0.395835
Smooth Muscle	PAPPA	1.34628e-05	0.423454	0.507	0.419	0.405486
Smooth Muscle	BCL2	1.35848e-05	0.269397	0.571	0.482	0.409161
Smooth Muscle	DEC1	1.47904e-05	0.604634	0.495	0.408	0.445472
Smooth Muscle	MEF2C	1.58329e-05	-0.256488	0.646	0.705	0.47687
Smooth Muscle	BACH1	1.7318e-05	0.283536	0.801	0.758	0.521601
Smooth Muscle	APBA1	1.9287e-05	0.324815	0.681	0.626	0.580904
Smooth Muscle	PCDH7	1.95997e-05	0.256775	0.974	0.966	0.590325
Smooth Muscle	SLC24A3	2.0592e-05	-0.268815	0.601	0.701	0.620211
Smooth Muscle	FOXO1	2.27211e-05	0.269476	0.632	0.554	0.684337
Smooth Muscle	ANO4	2.39527e-05	0.258609	0.855	0.816	0.721431
Smooth Muscle	AC007098.1	2.50287e-05	-0.265714	0.474	0.549	0.753839
Smooth Muscle	CREB5	2.63747e-05	0.322433	0.684	0.628	0.79438
Smooth Muscle	DCBLD2	2.7084e-05	0.263512	0.758	0.705	0.815744
Smooth Muscle	AKAP6	3.11032e-05	0.264597	0.674	0.594	0.936799
Smooth Muscle	RBM20	3.24878e-05	0.260681	0.894	0.847	0.9785
Smooth Muscle	UNC5D	3.35308e-05	-0.341925	0.21	0.294	1
Smooth Muscle	IL1RAPL1	3.45841e-05	-0.260029	0.661	0.747	1
Smooth Muscle	AL354771.1	3.69085e-05	-0.298481	0.126	0.199	1
Smooth Muscle	PDE7B	5.06529e-05	-0.328548	0.253	0.332	1
Smooth Muscle	DGKG	0.000123426	0.254243	0.448	0.365	1
Smooth Muscle	NOVA1	0.000125299	0.293485	0.868	0.834	1
Smooth Muscle	GUCY1A2	0.0001284	0.303665	0.742	0.677	1
Smooth Muscle	SLC12A2	0.000131811	0.257249	0.437	0.35	1
Smooth Muscle	ADAM12	0.000132264	0.349217	0.259	0.185	1
Smooth Muscle	LINC01697	0.000180073	-0.390982	0.165	0.234	1
Smooth Muscle	FRMD5	0.000202339	0.278173	0.366	0.287	1
Smooth Muscle	DLEU2	0.000215729	0.298385	0.523	0.457	1
Smooth Muscle	LTBP1	0.000451773	0.308501	0.938	0.93	1
Smooth Muscle	GPC5	0.000541223	-0.309345	0.12	0.179	1
Smooth Muscle	NCKAP5	0.000558536	0.419046	0.731	0.665	1
Smooth Muscle	EMC10	0.000560092	-0.595443	0.47	0.549	1
Smooth Muscle	DDAH1	0.000584068	0.265587	0.716	0.642	1
Smooth Muscle	TRPM3	0.000668912	0.298922	0.495	0.422	1
Smooth Muscle	DLG2	0.000877072	-0.298031	0.491	0.567	1
Smooth Muscle	NRXN3	0.000903717	0.326248	0.668	0.586	1
Smooth Muscle	AC079760.2	0.00100525	-0.289139	0.49	0.548	1
Smooth Muscle	LINC01091	0.00128604	0.325664	0.513	0.453	1
Smooth Muscle	NWD2	0.00175621	-0.352555	0.183	0.243	1
Smooth Muscle	DIAPH3	0.00239878	0.281581	0.291	0.23	1
Smooth Muscle	TECRL	0.00273052	-0.297552	0.628	0.673	1
Smooth Muscle	AC093866.1	0.00364708	0.502226	0.145	0.103	1
Smooth Muscle	RBFOX1	0.00424561	-0.308009	0.199	0.253	1
Smooth Muscle	KCND2	0.00528844	-0.267761	0.071	0.109	1
Smooth Muscle	PCDH9	0.00668806	-0.282291	0.683	0.717	1
Smooth Muscle	MDGA2	0.00753107	0.256616	0.703	0.683	1
Smooth Muscle	KCNQ5	0.00793196	0.288098	0.717	0.675	1
Smooth Muscle	NKAIN2	0.0111353	-0.282261	0.231	0.28	1
Smooth Muscle	AC020909.2	0.0114125	-0.506442	0.399	0.441	1
Smooth Muscle	CADM2	0.0125427	-0.421621	0.076	0.109	1
Smooth Muscle	DPP10	0.0269573	0.265796	0.431	0.383	1
Smooth Muscle	XKR4	0.0459523	-0.329165	0.534	0.566	1
Smooth Muscle	PTPRZ1	0.127975	0.258437	0.358	0.345	1
Smooth Muscle	CEMIP	0.186637	0.393605	0.475	0.461	1
Smooth Muscle	KCNIP4	0.844018	0.314471	0.352	0.354	1
Fibroblasts 1	TXNIP	1.25681e-89	0.292151	0.302	0.13	3.78538e-85
Fibroblasts 1	TIMP1	1.92551e-86	0.889568	0.707	0.572	5.79943e-82
Fibroblasts 1	DACH1	3.07232e-62	-0.405767	0.402	0.564	9.25353e-58
Fibroblasts 1	APOE	1.71609e-60	0.597062	0.548	0.415	5.16868e-56
Fibroblasts 1	NEAT1	6.6068e-60	0.387317	0.97	0.943	1.9899e-55
Fibroblasts 1	FBXL7	9.66924e-57	-0.340642	0.979	0.989	2.91228e-52
Fibroblasts 1	ITPR1	1.55064e-48	-0.313153	0.57	0.685	4.67037e-44
Fibroblasts 1	UBASH3B	6.87711e-42	0.279451	0.197	0.097	2.07132e-37
Fibroblasts 1	AC079760.2	1.06981e-41	-0.425057	0.356	0.477	3.22217e-37
Fibroblasts 1	ST6GALNAC3	3.83011e-41	-0.309822	0.54	0.663	1.15359e-36
Fibroblasts 1	RUNX1	9.21549e-40	0.370604	0.608	0.492	2.77561e-35
Fibroblasts 1	RGS6	1.93238e-39	-0.518067	0.251	0.365	5.82014e-35
Fibroblasts 1	CD63	1.10303e-38	0.337553	0.545	0.437	3.32222e-34
Fibroblasts 1	PVT1	1.81287e-38	-0.299146	0.664	0.746	5.46018e-34
Fibroblasts 1	DLK1	1.24522e-35	0.511335	0.47	0.36	3.75047e-31
Fibroblasts 1	COL6A3	6.72629e-35	0.390097	0.738	0.674	2.02589e-30
Fibroblasts 1	CTHRC1	7.84172e-35	0.250015	0.467	0.355	2.36185e-30
Fibroblasts 1	AC093866.1	5.3234e-34	0.987043	0.418	0.315	1.60335e-29
Fibroblasts 1	HMGA2	4.42288e-33	0.35624	0.877	0.833	1.33213e-28
Fibroblasts 1	AC079760.1	1.59182e-32	-0.358956	0.386	0.494	4.7944e-28
Fibroblasts 1	ATRNL1	1.98094e-32	-0.330295	0.672	0.761	5.9664e-28
Fibroblasts 1	THSD4	4.60012e-32	0.529968	0.496	0.401	1.38551e-27
Fibroblasts 1	BACH1	7.89607e-32	0.301677	0.869	0.809	2.37822e-27
Fibroblasts 1	INSR	1.7879e-29	-0.252899	0.591	0.667	5.38496e-25
Fibroblasts 1	CNTN6	5.20261e-29	-0.256589	0.116	0.198	1.56697e-24
Fibroblasts 1	PAPPA	9.09373e-28	0.388048	0.869	0.837	2.73894e-23
Fibroblasts 1	ADAMTSL1	1.33453e-27	-0.416379	0.222	0.318	4.01948e-23
Fibroblasts 1	NTM	2.90689e-26	0.294772	0.93	0.907	8.75525e-22
Fibroblasts 1	GPM6A	4.76574e-26	-0.340612	0.219	0.311	1.43539e-21
Fibroblasts 1	SPATS2L	3.14785e-24	0.345995	0.809	0.774	9.481e-20
Fibroblasts 1	UACA	1.07748e-23	0.278843	0.844	0.794	3.24525e-19
Fibroblasts 1	TENM2	2.87517e-23	-0.363546	0.527	0.613	8.65972e-19
Fibroblasts 1	COL15A1	3.36836e-23	0.253233	0.296	0.211	1.01452e-18
Fibroblasts 1	VIM	1.80853e-22	0.293681	0.657	0.598	5.44711e-18
Fibroblasts 1	CADM1	3.70353e-22	0.258748	0.529	0.441	1.11547e-17
Fibroblasts 1	MTUS2	8.28674e-22	-0.255801	0.436	0.534	2.49588e-17
Fibroblasts 1	SNTG1	2.78578e-21	0.537516	0.273	0.194	8.39048e-17
Fibroblasts 1	AC016042.1	3.99347e-21	-0.290794	0.383	0.462	1.20279e-16
Fibroblasts 1	ADAM12	8.32205e-21	0.286506	0.622	0.54	2.50652e-16
Fibroblasts 1	UNC5C	1.33724e-20	-0.26085	0.826	0.867	4.02762e-16
Fibroblasts 1	TGFBR1	1.46043e-19	0.269577	0.604	0.543	4.39867e-15
Fibroblasts 1	RORB	9.98817e-19	0.352871	0.519	0.434	3.00834e-14
Fibroblasts 1	PBX3	2.29813e-18	-0.270272	0.857	0.878	6.92174e-14
Fibroblasts 1	CSMD1	7.43304e-18	-0.334297	0.32	0.405	2.23876e-13
Fibroblasts 1	AP002989.1	4.15838e-17	0.40182	0.424	0.354	1.25246e-12
Fibroblasts 1	SEMA5A	5.7516e-17	0.268982	0.786	0.748	1.73233e-12
Fibroblasts 1	SULF1	2.05555e-16	-0.262813	0.69	0.758	6.19112e-12
Fibroblasts 1	NRXN3	5.41677e-16	0.425778	0.449	0.379	1.63148e-11
Fibroblasts 1	EYS	2.26327e-15	0.311677	0.671	0.621	6.81676e-11
Fibroblasts 1	RBFOX1	5.28824e-15	-0.4152	0.146	0.201	1.59277e-10
Fibroblasts 1	ZNF385B	9.72376e-15	-0.256099	0.157	0.219	2.9287e-10
Fibroblasts 1	ASTN2	1.01096e-14	-0.270381	0.438	0.498	3.0449e-10
Fibroblasts 1	CCN2	1.1218e-14	0.285199	0.423	0.349	3.37874e-10
Fibroblasts 1	TIMP3	3.62878e-14	0.26244	0.285	0.219	1.09295e-09
Fibroblasts 1	NWD2	4.12927e-14	-0.280098	0.189	0.251	1.2437e-09
Fibroblasts 1	MMP16	6.35396e-14	0.251605	0.759	0.72	1.91375e-09
Fibroblasts 1	TNC	1.02598e-13	0.331992	0.219	0.161	3.09014e-09
Fibroblasts 1	FRMD5	4.22968e-13	0.267861	0.344	0.281	1.27394e-08
Fibroblasts 1	LINC01697	1.3387e-12	-0.298102	0.213	0.274	4.03204e-08
Fibroblasts 1	SMYD3	7.50893e-12	0.394966	0.909	0.905	2.26161e-07
Fibroblasts 1	SNCA	3.20256e-11	0.34321	0.553	0.505	9.64578e-07
Fibroblasts 1	DEC1	4.08951e-09	0.301637	0.212	0.167	0.000123172
Fibroblasts 1	ST6GALNAC5	6.69264e-09	-0.253108	0.376	0.427	0.000201576
Fibroblasts 1	SERPINE1	6.02334e-08	0.331823	0.41	0.367	0.00181417
Fibroblasts 1	CEMIP	2.06874e-06	-0.253224	0.368	0.41	0.0623083
Fibroblasts 1	DYNC2H1	8.63152e-06	0.270622	0.597	0.578	0.259973
Fibroblasts 1	ANKRD1	0.000627531	0.309486	0.252	0.227	1
Fibroblasts 1	MGP	0.00720311	0.302852	0.56	0.548	1
Fibroblasts 1	TTN	0.277714	0.301209	0.319	0.348	1
Fibroblasts 2	LRP1B	1.63491e-75	1.00565	0.914	0.796	4.92417e-71
Fibroblasts 2	IGFBP3	5.435e-56	0.62262	0.642	0.44	1.63697e-51
Fibroblasts 2	TXNIP	2.52562e-52	0.328412	0.314	0.113	7.60691e-48
Fibroblasts 2	PTGDS	2.20547e-46	0.298616	0.208	0.05	6.64264e-42
Fibroblasts 2	DLK1	5.48944e-45	0.56468	0.825	0.69	1.65336e-40
Fibroblasts 2	TGFBR3	1.65527e-38	0.545031	0.804	0.693	4.98551e-34
Fibroblasts 2	DIO3OS	7.18379e-34	0.348773	0.546	0.358	2.16369e-29
Fibroblasts 2	APOE	1.07589e-33	0.456739	0.429	0.262	3.24049e-29
Fibroblasts 2	GABRB1	1.2999e-33	0.492362	0.622	0.431	3.91517e-29
Fibroblasts 2	ENOX1	2.72257e-33	0.494895	0.873	0.801	8.20012e-29
Fibroblasts 2	NEAT1	2.14794e-31	0.445714	0.94	0.89	6.46938e-27
Fibroblasts 2	RARB	1.83801e-28	-0.45344	0.414	0.56	5.53589e-24
Fibroblasts 2	UNC5C	1.13929e-27	-0.393749	0.941	0.961	3.43143e-23
Fibroblasts 2	AC079760.2	2.96342e-27	-0.636613	0.488	0.619	8.92553e-23
Fibroblasts 2	THSD7A	3.40771e-27	0.610695	0.613	0.476	1.02637e-22
Fibroblasts 2	SGIP1	6.02817e-27	0.466283	0.61	0.47	1.81562e-22
Fibroblasts 2	NRXN3	1.85224e-26	0.782676	0.58	0.444	5.57877e-22
Fibroblasts 2	RGS6	2.91355e-26	-0.595918	0.41	0.56	8.77532e-22
Fibroblasts 2	SYT4	4.4457e-26	0.371293	0.406	0.254	1.339e-21
Fibroblasts 2	SLCO3A1	1.6993e-25	0.448608	0.684	0.556	5.11812e-21
Fibroblasts 2	COL19A1	2.44199e-25	0.427796	0.492	0.332	7.35503e-21
Fibroblasts 2	PAMR1	1.50539e-24	0.379712	0.363	0.22	4.53409e-20
Fibroblasts 2	NLGN4X	4.77111e-23	0.423079	0.426	0.284	1.43701e-18
Fibroblasts 2	PTGIS	1.97508e-22	-0.312337	0.696	0.804	5.94875e-18
Fibroblasts 2	GUCY1A1	2.5104e-22	0.385137	0.458	0.319	7.56106e-18
Fibroblasts 2	SVIL	4.99959e-22	-0.375975	0.888	0.925	1.50583e-17
Fibroblasts 2	SEMA5A	7.57413e-22	0.43346	0.766	0.698	2.28125e-17
Fibroblasts 2	GPC6	8.37222e-22	0.336747	0.982	0.986	2.52163e-17
Fibroblasts 2	KIAA1217	2.78442e-21	-0.498157	0.805	0.867	8.38638e-17
Fibroblasts 2	SORCS3	5.26181e-21	0.469023	0.534	0.394	1.58481e-16
Fibroblasts 2	RERG	1.8605e-19	0.363743	0.384	0.255	5.60364e-15
Fibroblasts 2	ARRB1	6.10415e-19	0.272148	0.659	0.546	1.83851e-14
Fibroblasts 2	PDE1A	1.18769e-18	0.38872	0.511	0.377	3.57721e-14
Fibroblasts 2	AC079760.1	3.26577e-18	-0.457384	0.533	0.651	9.83616e-14
Fibroblasts 2	SULF1	3.8615e-18	-0.25321	0.434	0.564	1.16305e-13
Fibroblasts 2	ZFPM2-AS1	4.95661e-18	-0.284737	0.98	0.98	1.49288e-13
Fibroblasts 2	GAS2	5.40928e-18	-0.377966	0.39	0.505	1.62922e-13
Fibroblasts 2	ATXN1	7.72074e-18	-0.28453	0.921	0.954	2.32541e-13
Fibroblasts 2	RSPO3	8.83322e-18	0.342924	0.526	0.398	2.66048e-13
Fibroblasts 2	TANC2	1.21042e-17	-0.2621	0.64	0.737	3.64567e-13
Fibroblasts 2	PBX3	1.34712e-17	-0.349135	0.841	0.902	4.05738e-13
Fibroblasts 2	SORBS1	1.42123e-17	0.304832	0.9	0.877	4.2806e-13
Fibroblasts 2	AC015923.1	1.48723e-17	-0.285592	0.369	0.486	4.4794e-13
Fibroblasts 2	SETBP1	3.28665e-17	-0.282395	0.555	0.66	9.89905e-13
Fibroblasts 2	C1QTNF7	3.71678e-17	0.349958	0.552	0.438	1.11946e-12
Fibroblasts 2	HAND2-AS1	1.98594e-16	0.265409	0.659	0.568	5.98144e-12
Fibroblasts 2	PKN2	5.74244e-16	0.284954	0.896	0.864	1.72956e-11
Fibroblasts 2	ADGRL2	2.07469e-15	0.285184	0.945	0.937	6.24877e-11
Fibroblasts 2	KIAA1211	2.41242e-15	0.273244	0.845	0.798	7.26597e-11
Fibroblasts 2	PDE3B	2.159e-14	0.301659	0.466	0.356	6.5027e-10
Fibroblasts 2	AC016042.1	2.17814e-14	-0.295144	0.593	0.686	6.56033e-10
Fibroblasts 2	PKN2-AS1	2.77637e-14	0.252677	0.369	0.262	8.36214e-10
Fibroblasts 2	TIAM1	9.57489e-14	0.31571	0.631	0.527	2.88386e-09
Fibroblasts 2	AF165147.1	1.49395e-13	0.312447	0.289	0.192	4.49961e-09
Fibroblasts 2	KCND2	3.93825e-13	-0.409966	0.423	0.523	1.18616e-08
Fibroblasts 2	AC092422.1	8.419e-13	-0.274956	0.179	0.27	2.53572e-08
Fibroblasts 2	MAGI2	8.60056e-13	0.25452	0.928	0.898	2.5904e-08
Fibroblasts 2	EGFR	1.53935e-12	0.265576	0.69	0.601	4.63638e-08
Fibroblasts 2	DEPTOR	1.57708e-12	0.285551	0.381	0.286	4.75002e-08
Fibroblasts 2	GALNT18	2.28708e-12	0.279113	0.302	0.209	6.88846e-08
Fibroblasts 2	ADAMTSL1	2.74005e-12	-0.314829	0.287	0.391	8.25274e-08
Fibroblasts 2	KCNIP1	7.55751e-12	-0.258265	0.434	0.524	2.27625e-07
Fibroblasts 2	HAS2	7.65559e-12	0.315754	0.396	0.304	2.30579e-07
Fibroblasts 2	RELN	7.95771e-12	0.40472	0.534	0.448	2.39678e-07
Fibroblasts 2	ARL15	1.04603e-11	-0.265266	0.837	0.861	3.15054e-07
Fibroblasts 2	TENM1	1.66504e-11	0.308665	0.546	0.453	5.01492e-07
Fibroblasts 2	KHDRBS2	2.00185e-11	0.452008	0.347	0.258	6.02936e-07
Fibroblasts 2	ANKS1A	2.78376e-11	0.281708	0.833	0.795	8.38441e-07
Fibroblasts 2	SPATS2L	3.49085e-11	0.261165	0.707	0.636	1.05141e-06
Fibroblasts 2	MYL7	4.09982e-11	0.383433	0.159	0.089	1.23483e-06
Fibroblasts 2	AC092691.1	6.13106e-11	0.273342	0.873	0.823	1.84662e-06
Fibroblasts 2	ABCA10	2.552e-10	0.271334	0.295	0.211	7.68638e-06
Fibroblasts 2	MGAT4C	3.09543e-10	-0.452676	0.162	0.236	9.32314e-06
Fibroblasts 2	MYH10	3.10045e-10	-0.268189	0.864	0.892	9.33826e-06
Fibroblasts 2	PRKCA	6.59064e-10	0.272366	0.494	0.415	1.98503e-05
Fibroblasts 2	ADAMTSL3	6.84136e-10	-0.276078	0.135	0.205	2.06055e-05
Fibroblasts 2	PDZD2	1.21107e-09	0.252217	0.722	0.657	3.64762e-05
Fibroblasts 2	NTM	1.59321e-09	0.316052	0.851	0.834	4.79858e-05
Fibroblasts 2	NLGN1	3.08953e-09	-0.310465	0.395	0.474	9.30535e-05
Fibroblasts 2	FRMD4A	4.31137e-09	-0.333436	0.442	0.521	0.000129854
Fibroblasts 2	CCBE1	6.38374e-09	0.283705	0.845	0.788	0.000192272
Fibroblasts 2	RPS12	6.45984e-09	0.25612	0.557	0.49	0.000194564
Fibroblasts 2	CNTN4	9.61197e-09	0.283333	0.77	0.721	0.000289503
Fibroblasts 2	MYRIP	5.73961e-08	0.318028	0.238	0.173	0.00172871
Fibroblasts 2	ROBO2	1.19984e-07	0.273509	0.96	0.964	0.00361381
Fibroblasts 2	DGKB	1.07038e-06	0.254545	0.562	0.491	0.0322388
Fibroblasts 2	ANGPT1	1.22696e-06	-0.311967	0.286	0.345	0.0369548
Fibroblasts 2	GRIA4	1.9988e-06	-0.281287	0.337	0.401	0.0602018
Fibroblasts 2	HS6ST3	8.59823e-06	-0.601985	0.309	0.359	0.25897
Fibroblasts 2	GRM7	0.000107334	0.431899	0.238	0.193	1
Fibroblasts 2	TTN	0.00125348	0.414731	0.376	0.335	1
Fibroblasts 2	TIMP1	0.000442585	0.270056	0.268	0.228	1
Fibroblasts 2	SLC8A1	0.147933	0.261328	0.488	0.53	1
Fibroblasts 2	LRRTM4	7.50168e-05	0.256846	0.302	0.253	1
Fibroblasts 2	ALCAM	0.000663628	-0.31523	0.414	0.448	1
Fibroblasts 2	LINC01098	3.3397e-05	-0.333342	0.321	0.381	1
Fibroblasts 3	NTM	1.05995e-15	0.697564	0.931	0.78	3.19245e-11
Fibroblasts 3	CMKLR1	3.05839e-13	0.422765	0.372	0.137	9.21156e-09
Fibroblasts 3	RPLP1	9.28211e-11	0.422241	0.207	0.045	2.79568e-06
Fibroblasts 3	FBXL13	1.8141e-10	0.552194	0.755	0.601	5.4639e-06
Fibroblasts 3	KCNIP4	2.53477e-10	-1.06782	0.487	0.676	7.63447e-06
Fibroblasts 3	NR1H4	2.61802e-10	-0.376072	0.161	0.369	7.88523e-06
Fibroblasts 3	PTPRK	8.97248e-10	-0.545177	0.801	0.881	2.70242e-05
Fibroblasts 3	RORB	2.09471e-09	0.661186	0.592	0.393	6.30905e-05
Fibroblasts 3	PDLIM3	3.22889e-09	0.539009	0.712	0.542	9.7251e-05
Fibroblasts 3	MGP	4.73735e-09	0.710298	0.112	0.006	0.000142684
Fibroblasts 3	AC096576.3	7.11566e-09	-0.369578	0.191	0.384	0.000214317
Fibroblasts 3	PCDH11X	1.26423e-08	-0.557665	0.439	0.646	0.000380773
Fibroblasts 3	CCDC3	1.56238e-08	0.571859	0.872	0.744	0.000470574
Fibroblasts 3	COL15A1	2.89568e-08	0.841871	0.398	0.229	0.000872151
Fibroblasts 3	ESRRG	5.76881e-08	-0.408806	0.219	0.408	0.00173751
Fibroblasts 3	AP002989.1	9.67618e-08	0.430664	0.441	0.262	0.00291437
Fibroblasts 3	HIP1	1.6945e-07	-0.387843	0.559	0.723	0.00510367
Fibroblasts 3	AC110296.1	2.1043e-07	-0.491327	0.237	0.411	0.00633794
Fibroblasts 3	AL353586.1	3.30579e-07	0.526385	0.804	0.69	0.00995671
Fibroblasts 3	SERPINE1	5.07702e-07	0.664669	0.457	0.277	0.0152915
Fibroblasts 3	AC048341.1	5.42407e-07	-0.269621	0.378	0.554	0.0163368
Fibroblasts 3	COL4A2	5.74466e-07	0.346664	0.995	0.955	0.0173024
Fibroblasts 3	MIR100HG	7.64906e-07	0.364502	0.944	0.893	0.0230382
Fibroblasts 3	LIMCH1	1.31781e-06	-0.468971	0.278	0.438	0.0396911
Fibroblasts 3	AC090531.1	1.76154e-06	-0.418061	0.633	0.765	0.0530558
Fibroblasts 3	UBASH3B	2.02625e-06	0.32567	0.362	0.193	0.0610286
Fibroblasts 3	RNF19A	2.34263e-06	-0.321688	0.571	0.693	0.0705576
Fibroblasts 3	CSRP2	2.50774e-06	-0.342764	0.439	0.595	0.0755307
Fibroblasts 3	TFPI2	2.53877e-06	0.538893	0.25	0.119	0.0764652
Fibroblasts 3	ELL2	3.49328e-06	0.350875	0.571	0.44	0.105214
Fibroblasts 3	PTPRE	4.92689e-06	0.300612	0.492	0.327	0.148393
Fibroblasts 3	PDZRN4	4.93418e-06	-0.415692	0.827	0.908	0.148613
Fibroblasts 3	IL1RAPL2	6.56894e-06	-0.506014	0.151	0.286	0.19785
Fibroblasts 3	CNNM2	6.90977e-06	-0.345669	0.513	0.664	0.208115
Fibroblasts 3	ST5	7.17472e-06	0.37622	0.839	0.747	0.216096
Fibroblasts 3	PCDH11Y	7.28582e-06	-0.385451	0.311	0.47	0.219442
Fibroblasts 3	NRXN3	9.09308e-06	-0.351154	0.222	0.366	0.273875
Fibroblasts 3	ATRNL1	9.16482e-06	-0.489664	0.648	0.762	0.276035
Fibroblasts 3	AC005358.1	9.58472e-06	-0.362931	0.176	0.31	0.288682
Fibroblasts 3	AC016042.1	1.11381e-05	-0.393334	0.411	0.548	0.335468
Fibroblasts 3	GRIP1	1.4948e-05	-0.393508	0.801	0.869	0.450218
Fibroblasts 3	TCAF1	1.76861e-05	0.393481	0.689	0.61	0.532688
Fibroblasts 3	ARMC9	1.94928e-05	0.326241	0.87	0.824	0.587104
Fibroblasts 3	TIAM1	1.94988e-05	0.544096	0.311	0.182	0.587285
Fibroblasts 3	POSTN	2.10534e-05	-0.354567	0.408	0.557	0.634107
Fibroblasts 3	PPM1L	2.23938e-05	-0.551638	0.467	0.565	0.674479
Fibroblasts 3	STXBP6	2.31893e-05	-0.351579	0.648	0.777	0.698438
Fibroblasts 3	LEF1	2.57476e-05	0.320175	0.492	0.354	0.775492
Fibroblasts 3	IGF1	2.71044e-05	0.309272	0.224	0.11	0.816358
Fibroblasts 3	GAS7	2.86345e-05	0.371335	0.901	0.863	0.862443
Fibroblasts 3	IDH1	3.04093e-05	-0.344728	0.273	0.411	0.915897
Fibroblasts 3	AC093866.1	0.015606	1.29949	0.273	0.211	1
Fibroblasts 3	TIMP1	6.76954e-05	0.906736	0.602	0.554	1
Fibroblasts 3	TIMP3	0.0101213	0.649034	0.61	0.554	1
Fibroblasts 3	NCKAP5	0.000643126	0.540188	0.605	0.539	1
Fibroblasts 3	AL390957.1	0.000231156	0.525962	0.867	0.78	1
Fibroblasts 3	AC022784.1	0.00206301	0.518163	0.347	0.256	1
Fibroblasts 3	SMYD3	0.00383977	0.480071	0.992	0.985	1
Fibroblasts 3	XRCC4	0.000563241	0.477576	0.605	0.512	1
Fibroblasts 3	GRM7	0.00200176	0.472753	0.222	0.134	1
Fibroblasts 3	CCDC80	0.00247281	0.448054	0.628	0.545	1
Fibroblasts 3	C7	0.000270096	0.442154	0.242	0.137	1
Fibroblasts 3	PAPPA	0.0107206	0.440268	0.689	0.646	1
Fibroblasts 3	FLT1	0.0001686	0.43036	0.849	0.807	1
Fibroblasts 3	SNTB1	0.000486662	0.4299	0.462	0.357	1
Fibroblasts 3	LRRC17	3.80443e-05	0.418108	0.559	0.432	1
Fibroblasts 3	LRP1B	0.369073	0.417512	0.268	0.247	1
Fibroblasts 3	CCN2	0.000319794	0.415933	0.393	0.286	1
Fibroblasts 3	SYN3	0.0253402	0.409822	0.492	0.423	1
Fibroblasts 3	SLIT2	0.0235094	0.393034	0.727	0.685	1
Fibroblasts 3	DKK2	0.128691	0.384685	0.418	0.384	1
Fibroblasts 3	COL6A3	0.000598253	0.384605	0.837	0.807	1
Fibroblasts 3	MIR503HG	0.00831295	0.380442	0.625	0.565	1
Fibroblasts 3	AP000331.1	0.000102009	0.379488	0.668	0.601	1
Fibroblasts 3	EPS8	0.00302869	0.37219	0.699	0.628	1
Fibroblasts 3	FRMD4B	0.000337346	0.368352	0.258	0.158	1
Fibroblasts 3	HS6ST2	0.00263886	0.36368	0.209	0.131	1
Fibroblasts 3	CDH2	0.00504109	0.357242	0.73	0.693	1
Fibroblasts 3	DPP6	0.683086	0.351956	0.418	0.438	1
Fibroblasts 3	CNTNAP2	0.432496	0.350925	0.247	0.229	1
Fibroblasts 3	ZNF521	0.000459184	0.346851	0.676	0.58	1
Fibroblasts 3	CCDC102B	0.0227949	0.343205	0.727	0.705	1
Fibroblasts 3	RUNX1	0.0103893	0.339317	0.865	0.795	1
Fibroblasts 3	RGS13	0.0467369	0.335568	0.5	0.446	1
Fibroblasts 3	PPFIBP1	0.000307029	0.334336	0.903	0.854	1
Fibroblasts 3	EPHA3	0.803912	0.326544	0.482	0.509	1
Fibroblasts 3	RIMS2	0.000190686	0.325912	0.293	0.176	1
Fibroblasts 3	HS3ST3A1	0.00164272	0.324164	0.434	0.333	1
Fibroblasts 3	TSHZ2	0.00350065	0.321065	0.696	0.646	1
Fibroblasts 3	EMCN	0.0213178	0.319802	0.117	0.068	1
Fibroblasts 3	FGF7	0.00152062	0.318402	0.196	0.113	1
Fibroblasts 3	SLC22A3	0.000908178	0.317104	0.319	0.217	1
Fibroblasts 3	RAB3C	0.0180492	0.305784	0.181	0.119	1
Fibroblasts 3	HS2ST1	0.00310676	0.30547	0.579	0.485	1
Fibroblasts 3	SNCA	0.00547112	0.305361	0.355	0.271	1
Fibroblasts 3	MEF2A	0.000104446	0.304898	0.931	0.884	1
Fibroblasts 3	LINC01091	0.00143134	0.304081	0.321	0.226	1
Fibroblasts 3	ANKRD1	0.137936	0.302666	0.232	0.19	1
Fibroblasts 3	KCTD8	0.0246498	0.299672	0.24	0.176	1
Fibroblasts 3	PLXDC2	0.00860423	0.299101	0.939	0.94	1
Fibroblasts 3	LAPTM4B	5.62606e-05	0.29844	0.441	0.315	1
Fibroblasts 3	HMGA2	0.00100517	0.294553	0.913	0.869	1
Fibroblasts 3	ENAH	0.0041646	0.290755	0.847	0.789	1
Fibroblasts 3	CGNL1	0.00223316	0.289639	0.625	0.56	1
Fibroblasts 3	DDAH1	0.122086	0.287295	0.673	0.619	1
Fibroblasts 3	FOXO1	0.0077609	0.286886	0.592	0.521	1
Fibroblasts 3	CDH13	0.0213465	0.285676	0.342	0.259	1
Fibroblasts 3	NOD1	0.000209606	0.284449	0.362	0.244	1
Fibroblasts 3	AP002518.2	0.00437714	0.283626	0.602	0.515	1
Fibroblasts 3	AC112721.2	0.000269843	0.283016	0.184	0.092	1
Fibroblasts 3	VIM	0.0193462	0.279466	0.492	0.426	1
Fibroblasts 3	LINC01239	0.0148284	0.278213	0.63	0.542	1
Fibroblasts 3	DPYD	0.00293788	0.277514	0.401	0.304	1
Fibroblasts 3	SVEP1	0.00160385	0.277179	0.449	0.351	1
Fibroblasts 3	COL4A1	0.000422889	0.276998	0.939	0.914	1
Fibroblasts 3	CD63	0.0227144	0.274068	0.416	0.363	1
Fibroblasts 3	SPRY1	0.000107209	0.270807	0.401	0.271	1
Fibroblasts 3	EDN1	0.000343436	0.270743	0.247	0.146	1
Fibroblasts 3	CLMP	0.00687006	0.268461	0.247	0.173	1
Fibroblasts 3	NETO1	0.124675	0.268334	0.173	0.137	1
Fibroblasts 3	KCNH7	0.259075	0.267519	0.11	0.086	1
Fibroblasts 3	MICAL2	7.25096e-05	0.267112	0.852	0.771	1
Fibroblasts 3	SERPINB9	0.000837458	0.266012	0.439	0.336	1
Fibroblasts 3	AL137024.1	0.0416272	0.265424	0.352	0.295	1
Fibroblasts 3	LZTS1	0.0232198	0.26478	0.495	0.435	1
Fibroblasts 3	SULF1	0.0629224	0.262463	0.344	0.271	1
Fibroblasts 3	PIEZO2	0.00333528	0.261569	0.898	0.887	1
Fibroblasts 3	ATP2B1	0.00112021	0.260712	0.459	0.354	1
Fibroblasts 3	COL25A1	0.298231	0.260562	0.474	0.449	1
Fibroblasts 3	KIAA1211	0.000661434	0.260549	0.569	0.443	1
Fibroblasts 3	EXT1	0.000509851	0.259729	0.997	1	1
Fibroblasts 3	RERG	0.0585885	0.253707	0.293	0.238	1
Fibroblasts 3	MSC-AS1	0.0151756	0.252652	0.592	0.554	1
Fibroblasts 3	ARHGAP18	0.00344116	0.251539	0.574	0.503	1
Fibroblasts 3	HMGA2-AS1	0.00686291	0.250528	0.781	0.753	1
Fibroblasts 3	RAD51B	0.0637406	-0.250199	0.684	0.705	1
Fibroblasts 3	SMOC2	0.00155184	-0.252914	0.569	0.682	1
Fibroblasts 3	HDAC2-AS2	0.0282908	-0.253643	0.441	0.515	1
Fibroblasts 3	SH3D19	0.028122	-0.254611	0.64	0.655	1
Fibroblasts 3	COL23A1	0.0485446	-0.255614	0.245	0.304	1
Fibroblasts 3	CCDC68	0.117346	-0.256744	0.383	0.429	1
Fibroblasts 3	PLPP1	0.00181585	-0.260739	0.526	0.625	1
Fibroblasts 3	MLLT3	0.00211322	-0.26147	0.39	0.503	1
Fibroblasts 3	RALYL	0.000147425	-0.262212	0.153	0.268	1
Fibroblasts 3	NEO1	0.00431596	-0.263517	0.617	0.661	1
Fibroblasts 3	ABCA1	0.00217354	-0.264562	0.566	0.637	1
Fibroblasts 3	SLC8A1-AS1	0.00435425	-0.265461	0.202	0.298	1
Fibroblasts 3	ITGA9	0.0756249	-0.266114	0.202	0.253	1
Fibroblasts 3	EPAS1	0.00109515	-0.267006	0.533	0.616	1
Fibroblasts 3	ADGRG6	0.00113897	-0.269612	0.235	0.333	1
Fibroblasts 3	VEGFC	0.00180136	-0.271096	0.122	0.205	1
Fibroblasts 3	CADPS2	0.0010121	-0.271152	0.495	0.589	1
Fibroblasts 3	SSBP2	4.19978e-05	-0.273192	0.656	0.815	1
Fibroblasts 3	FILIP1	0.00167301	-0.273217	0.533	0.631	1
Fibroblasts 3	KCND2	0.213695	-0.276003	0.554	0.571	1
Fibroblasts 3	MED12L	0.00191039	-0.27637	0.37	0.467	1
Fibroblasts 3	P2RY14	0.0119205	-0.276987	0.378	0.452	1
Fibroblasts 3	RIN2	4.1768e-05	-0.279433	0.765	0.863	1
Fibroblasts 3	RUNX1T1	0.000191527	-0.282239	0.679	0.78	1
Fibroblasts 3	PWRN1	5.49138e-05	-0.283146	0.306	0.443	1
Fibroblasts 3	GPR158	0.000872542	-0.284894	0.258	0.366	1
Fibroblasts 3	CELF2	0.000298427	-0.285159	0.485	0.628	1
Fibroblasts 3	AL590006.1	3.73446e-05	-0.287331	0.255	0.396	1
Fibroblasts 3	ADGRB3	0.00725741	-0.292263	0.378	0.461	1
Fibroblasts 3	SELENOP	0.00260173	-0.298532	0.457	0.554	1
Fibroblasts 3	ME1	0.000336146	-0.299271	0.378	0.497	1
Fibroblasts 3	SEMA3A	0.000616758	-0.299965	0.372	0.473	1
Fibroblasts 3	CCDC85A	0.0184321	-0.302503	0.255	0.324	1
Fibroblasts 3	COL14A1	0.00164634	-0.305629	0.383	0.488	1
Fibroblasts 3	AC097480.1	0.000366867	-0.3104	0.367	0.482	1
Fibroblasts 3	RGS6	0.0510685	-0.314067	0.125	0.173	1
Fibroblasts 3	CYYR1	0.00283187	-0.317271	0.375	0.464	1
Fibroblasts 3	LRRTM3	0.00648073	-0.31889	0.352	0.438	1
Fibroblasts 3	DCC	0.182741	-0.326395	0.148	0.182	1
Fibroblasts 3	DCLK2	0.00118264	-0.327813	0.482	0.577	1
Fibroblasts 3	EDNRA	0.00225974	-0.328174	0.589	0.664	1
Fibroblasts 3	GPC6	0.000283769	-0.331152	0.73	0.818	1
Fibroblasts 3	ALCAM	0.0250915	-0.331456	0.503	0.58	1
Fibroblasts 3	DENND1B	0.000754439	-0.332234	0.52	0.604	1
Fibroblasts 3	CSMD3	0.0025988	-0.338076	0.102	0.179	1
Fibroblasts 3	AC015522.1	0.00848758	-0.338282	0.281	0.363	1
Fibroblasts 3	THSD7B	0.0022214	-0.339798	0.079	0.149	1
Fibroblasts 3	RBMS3	4.35592e-05	-0.344674	0.908	0.938	1
Fibroblasts 3	NRP1	0.0115412	-0.347138	0.474	0.539	1
Fibroblasts 3	ADGRL3	8.15709e-05	-0.351532	0.735	0.833	1
Fibroblasts 3	FGF1	8.04212e-05	-0.353518	0.638	0.729	1
Fibroblasts 3	RBFOX1	0.073721	-0.354533	0.122	0.164	1
Fibroblasts 3	HECW1	0.0015423	-0.367185	0.324	0.432	1
Fibroblasts 3	PLEKHG1	0.00138869	-0.367771	0.436	0.527	1
Fibroblasts 3	MYOCD	0.00170002	-0.37687	0.281	0.384	1
Fibroblasts 3	NKAIN3	0.0108449	-0.377141	0.459	0.539	1
Fibroblasts 3	AC006299.1	0.000934429	-0.391652	0.148	0.235	1
Fibroblasts 3	SLC16A10	0.00474494	-0.395229	0.079	0.14	1
Fibroblasts 3	FBN2	0.0414281	-0.406377	0.349	0.408	1
Fibroblasts 3	CTNNA3	0.00448009	-0.417144	0.5	0.577	1
Fibroblasts 3	LRRTM4	0.0818189	-0.429539	0.283	0.33	1
Fibroblasts 3	SGCD	5.26863e-05	-0.485619	0.52	0.64	1
Fibroblasts 3	GAS2	0.00301373	-0.494555	0.398	0.485	1
Fibroblasts 3	ADAMTSL1	0.00594815	-0.510318	0.217	0.295	1
Fibroblasts 3	AC079142.1	0.0211683	-0.596146	0.436	0.503	1
Endothelial	TXNIP	2.26227e-28	0.400734	0.438	0.201	6.81374e-24
Endothelial	NEAT1	1.67973e-20	0.465203	0.966	0.906	5.05918e-16
Endothelial	MRAP2	1.82097e-14	0.261518	0.266	0.122	5.48459e-10
Endothelial	NWD2	6.03283e-14	-0.560118	0.41	0.581	1.81703e-09
Endothelial	TIMP1	9.18856e-13	0.52205	0.422	0.276	2.7675e-08
Endothelial	SOX6	4.81445e-12	0.50599	0.872	0.826	1.45007e-07
Endothelial	TFPI2	7.43242e-12	0.475251	0.201	0.09	2.23857e-07
Endothelial	APOE	1.33978e-11	0.291718	0.238	0.119	4.03528e-07
Endothelial	RUNX1	9.46662e-11	0.363946	0.295	0.169	2.85125e-06
Endothelial	DYNC2H1	1.25729e-10	0.54915	0.701	0.612	3.78684e-06
Endothelial	TENM2	4.06127e-10	-0.503845	0.502	0.614	1.22321e-05
Endothelial	RIMS1	1.03913e-09	0.315438	0.244	0.132	3.12977e-05
Endothelial	IGFBP2	1.21137e-09	0.287207	0.577	0.449	3.64853e-05
Endothelial	ADAMTSL1	1.67522e-09	-0.441888	0.369	0.507	5.04559e-05
Endothelial	AP002989.1	7.65001e-09	0.709924	0.526	0.418	0.000230411
Endothelial	LRIG1	1.74033e-08	0.361419	0.552	0.439	0.00052417
Endothelial	MGP	2.08612e-08	0.513191	0.69	0.583	0.000628317
Endothelial	AC093866.1	3.77499e-08	0.653583	0.183	0.095	0.00113699
Endothelial	CTHRC1	4.77156e-08	0.274488	0.421	0.307	0.00143715
Endothelial	C2orf27A	5.03636e-08	0.306694	0.483	0.38	0.0015169
Endothelial	NRG3	8.23386e-08	0.353991	0.881	0.83	0.00247996
Endothelial	ADGRG6	8.58801e-08	-0.365546	0.257	0.369	0.00258662
Endothelial	FRMD4B	1.00229e-07	0.307501	0.789	0.705	0.0030188
Endothelial	RGS6	1.04953e-07	-0.352596	0.333	0.446	0.00316107
Endothelial	NFIA	1.37865e-07	-0.250231	0.928	0.944	0.00415234
Endothelial	VIM	1.52101e-07	0.320019	0.685	0.611	0.00458114
Endothelial	TGFBR2	2.16341e-07	0.256007	0.864	0.795	0.00651598
Endothelial	UNC5C	2.78997e-07	-0.294512	0.748	0.792	0.00840312
Endothelial	ADGRL3	3.32257e-07	0.341989	0.951	0.934	0.0100072
Endothelial	FRMD5	6.49849e-07	0.32556	0.364	0.263	0.0195728
Endothelial	RIMS2	1.3993e-06	0.329726	0.235	0.15	0.0421455
Endothelial	COL12A1	1.74246e-06	0.263757	0.33	0.234	0.0524812
Endothelial	GMDS	2.58346e-06	0.27976	0.922	0.897	0.0778111
Endothelial	FOXO1	3.13656e-06	0.272755	0.872	0.833	0.0944702
Endothelial	AC007098.1	4.73377e-06	-0.254917	0.473	0.558	0.142576
Endothelial	ENOX1	4.83973e-06	0.373234	0.569	0.477	0.145768
Endothelial	NLGN1	7.20005e-06	-0.290352	0.557	0.644	0.216858
Endothelial	PTN	8.96813e-06	-0.304084	0.236	0.322	0.270111
Endothelial	PCDH15	1.10441e-05	0.349223	0.331	0.242	0.332636
Endothelial	RORB	1.1177e-05	0.367671	0.587	0.499	0.33664
Endothelial	AC079760.2	1.14312e-05	-0.399274	0.277	0.361	0.344297
Endothelial	PTPRZ1	1.57909e-05	-0.252317	0.14	0.217	0.475605
Endothelial	AC079760.1	1.67495e-05	-0.295927	0.309	0.403	0.504479
Endothelial	ATL2	1.82004e-05	0.2605	0.636	0.573	0.548178
Endothelial	HHIP	1.84325e-05	0.299867	0.383	0.3	0.555169
Endothelial	DOCK10	1.91998e-05	0.250544	0.103	0.049	0.578278
Endothelial	SNTB1	2.07479e-05	0.329228	0.653	0.572	0.624906
Endothelial	RASSF8	2.65901e-05	0.258604	0.737	0.676	0.800867
Endothelial	NEGR1	2.93635e-05	0.448111	0.375	0.289	0.884401
Endothelial	AC016042.1	4.42186e-05	-0.313103	0.592	0.65	1
Endothelial	XKR4	5.61578e-05	0.380356	0.482	0.382	1
Endothelial	ADAMTSL3	5.98399e-05	-0.283259	0.323	0.404	1
Endothelial	ACSM3	6.17181e-05	0.308911	0.881	0.845	1
Endothelial	LINC01091	8.60557e-05	0.348546	0.587	0.509	1
Endothelial	PAPPA	8.96185e-05	0.281778	0.507	0.424	1
Endothelial	SLC12A2	0.00010154	0.29379	0.463	0.388	1
Endothelial	NTM	0.000114187	0.268431	0.629	0.539	1
Endothelial	ALDH1A2	0.000121268	-0.267062	0.17	0.242	1
Endothelial	DACH2	0.000225702	0.263181	0.141	0.087	1
Endothelial	PDZRN4	0.000233331	0.27437	0.181	0.121	1
Endothelial	CCN2	0.000244137	0.351066	0.269	0.2	1
Endothelial	PLCL1	0.00028482	0.306313	0.594	0.531	1
Endothelial	FAM155A	0.000297898	0.312505	0.587	0.517	1
Endothelial	ADAMTS6	0.000321904	0.452713	0.52	0.441	1
Endothelial	AC009264.1	0.000346749	-0.288105	0.295	0.371	1
Endothelial	HAS2	0.000362315	0.272675	0.266	0.199	1
Endothelial	ZNF804A	0.000756593	0.399781	0.491	0.417	1
Endothelial	FAT4	0.000784245	0.254417	0.726	0.669	1
Endothelial	SEMA6D	0.001103	-0.3711	0.601	0.658	1
Endothelial	FBN2	0.00114978	0.354034	0.735	0.729	1
Endothelial	LSAMP	0.0011791	0.262179	0.931	0.957	1
Endothelial	SULT1E1	0.00145813	-0.435119	0.161	0.217	1
Endothelial	HAPLN1	0.00149958	0.293542	0.327	0.267	1
Endothelial	AC092691.1	0.0017419	0.262316	0.848	0.856	1
Endothelial	AL109930.1	0.00301902	-0.260484	0.337	0.389	1
Endothelial	AC015522.1	0.00323252	0.394063	0.233	0.182	1
Endothelial	SLIT3	0.00382131	-0.304798	0.533	0.582	1
Endothelial	CCDC80	0.00524746	0.312739	0.614	0.587	1
Endothelial	RALYL	0.00745537	0.333531	0.643	0.602	1
Endothelial	LINC01099	0.00746063	0.269863	0.545	0.492	1
Endothelial	NKAIN3	0.00818231	-0.409022	0.17	0.216	1
Endothelial	PIEZO2	0.0300165	0.273707	0.627	0.598	1
Endothelial	EMCN	0.0327266	0.287163	0.472	0.42	1
Endothelial	OPCML	0.0466271	-0.292165	0.149	0.18	1
Endothelial	ERBB4	0.0490568	0.276722	0.41	0.371	1
Endothelial	DKK2	0.0854861	0.287558	0.17	0.142	1
Endothelial	CDH8	0.133649	0.297691	0.159	0.137	1
Endothelial	NKAIN2	0.314794	-0.332097	0.29	0.301	1
Endothelial	RASGEF1B	0.897425	-0.284303	0.166	0.159	1

## Sheet: Supplementary Table 3
Supplementary Table 3. Proteomics z-scores for all proteins in the human heart biopsies
Protein_Name	Healthy 1_zscore	Healthy 2_zscore	Healthy 3_zscore	Healthy 4_zscore	Healthy 5_zscore	Healthy 6_zscore	Healthy 7_zscore	MCHTB11 VAD_zscore	MCHTB11 Transplant_zscore	Sibling (3) VAD_zscore
1433B	1.15872	-0.0428216	-0.0880277	0.296117	0.871907	-1.0695	-1.93948	0.683173	0.907364	-0.777451
1433E	1.59003	0.0940982	0.242479	0.88615	0.0505997	-0.49842	-1.50089	0.512959	0.287203	-1.66422
1433F
1433G	1.31698	0.387655	0.000352483	0.456813	0.661577	-0.396655	-2.3784	0.543017	0.00853451	-0.59987
1433S
1433T	0.908049	-0.561829	-0.0173526	1.64609	-0.455725	-0.989568	-1.27467	1.15488	0.473454	-0.883329
1433Z	0.839106	0.0996193	0.0547338	0.567165	1.24889	-0.964808	-1.90146	0.321601	0.79404	-1.05889
1A1L1
2A5A	1.55238	-0.262958	0.33465	-0.453222	0.76803	0.0642939	-1.52456	0.908108	0.172405	-1.55913
2A5B	1.17815	-0.305981	-0.31177	1.25964	0.692091	-0.244664	-1.5852	0.613925	0.236701	-1.5329
2A5D	1.51122	0.241267	0.250762	0.609459	0.466855	-0.333019	-1.94057	0.351883	0.238044	-1.3959
2A5E	1.18554	-0.0488689	0.586906	1.17762	0.297319	-0.0323508	-0.922858	0.0806599	-0.110124	-2.21385
2A5G	1.14661	0.138066	0.707432	1.31682	-0.854159	-0.375335	-0.786666	-0.0301177	0.622554	-1.8852
2AAA	1.40917	0.514622	0.43993	0.598526	0.351338	-0.257984	-1.81613	0.459837	-0.123689	-1.57562
2AAB		-0.587288	-0.612596	-0.770504	0.693812	-0.229391	-1.26102	0.0384271	0.71698	2.01158
2ABA	1.30378	0.996298	0.568904	-0.140797	0.443078	0.0781162	-1.54129	0.325624	-0.238386	-1.79533
2ABD	0.419418	1.37681	0.975955	0.46885	0.453895	0.0271561	-1.68021	-0.331087	-0.0960227	-1.61476
3BHS7	-0.168947	-0.580837	1.08535	0.847254	1.12262	-1.01185	-1.0979	1.3499	-1.11346	-0.432126
3BP1	0.434917	0.332924	-0.504065	-0.243706	1.06259	-1.21	-1.74149	0.0025977	1.64695	0.219272
3BP2	1.0008	0.904994	0.633489	1.26678	-0.46648	0.146784	-1.17344	-0.597044	0.0717372	-1.78763
3BP5	0.874719	0.255017	-0.772462	-0.722469	1.50407	-0.165564	-1.91631	0.956394	-0.302094	0.288703
3BP5L	1.41706	0.1952	0.0509852	-0.0779118	0.672515	0.0286233	-1.99225	0.684419	0.398286	-1.37693
3HAO	0.173526	0.272756	-0.398613	-0.255144	0.567463	-1.19044	-1.95818	0.454708	1.45637	0.877549
3HIDH	0.716347	0.237094	0.469053	0.456307	0.000330995	0.898383	0.484367	-0.198295	-0.476189	-2.5874
3MG	0.45198	0.0261203	0.576509	1.72974	0.0655724	0.149766	0.555074	-0.715764	-0.874734	-1.96427
4EBP1	0.741768	0.699315	0.000476147	0.707081	0.951197	-0.10684	-2.40498	-0.0860288	0.309028	-0.811012
4EBP2	1.35753	0.635561	-0.253338	-0.39734	0.851025	0.151013	-1.97318	-0.866936	0.960649	-0.464984
4ET	0.933876	-0.596467	0.0495254	1.01475	0.43238	-0.497234	-1.2261	0.798885	0.91459	-1.8242
4F2	0.514448	-0.0483547	-0.07303	1.72936	1.23392	-0.526239	-1.40063	-0.212653	0.163014	-1.37983
5MP1	1.46148	0.476126	0.839014	0.858486	-1.07447	0.163274	-0.836023	0.438961	-0.707048	-1.6198
5MP2	0.231031	-0.54085	0.580418	0.816419	1.85744	-1.0446	-1.36101	0.439492	0.0518044	-1.03015
5NT1A	0.454033	-0.673412	1.61873	-1.62541	-0.134041	1.34933	-0.534201	-0.397889	0.601572	-0.65871
5NT1B	1.04645	-0.510882	-0.507794	1.06434	0.0851577	0.281512	-0.906967	-0.178347	1.43231	-1.80578
5NT3A	1.01403	1.24333	0.284533	-0.461196	0.798594	0.667255	-0.356158	-0.19396	-1.05355	-1.94288
5NT3B	0.473464	0.391357	0.0733504	0.716488	1.59543	-1.20079	-1.85016	0.523349	-0.0796097	-0.64288
5NTC	1.13047	-0.257619	-0.0483723	0.0356321	0.504152	-0.370843	-2.20437	1.45195	0.24276	-0.483757
5NTD	-0.343064	-0.0100049	-0.47583	-0.806765	1.18601	-1.40431	-0.907492	0.269233	1.80495	0.687276
6PGD	1.07081	0.532102	0.178625	0.193107	1.11715	-0.711678	-2.35771	0.177634	0.160879	-0.360924
6PGL	0.514758	0.269855	0.139683	0.100031	0.83055	-0.863337	-2.51076	0.633381	0.666592	0.21925
8ODP	1.13745	0.870655	0.165197	0.523802	0.4582	-0.473526	-2.32393	0.454536	-0.0353212	-0.777068
A16A1	1.58902	-0.247786	0.832418	0.554447	0.853396	-0.516468	-2.00039	-0.45397	-0.195469	-0.415201
A16L1	1.29051	0.348108	0.410433	0.529511	0.72671	-0.209352	-1.66126	0.536184	-0.209778	-1.76106
A1AG1	-0.0773917	0.292034	-0.814436	-0.65633	0.638612	-0.976292	-1.671	1.10172	1.31415	0.848933
A1AG2	-0.112433	0.0902399	-0.891925	-0.663889	0.613209	-1.00848	-1.48287	1.00342	1.4873	0.965433
A1AT	-0.241602	0.314043	-0.904358	-0.575286	0.712377	-0.902239	-1.66433	0.99413	1.28216	0.985113
A1BG	-0.275136	0.120756	-0.996967	-0.513768	0.904703	-1.00654	-1.4656	0.723007	1.2374	1.27214
A2AP	-0.196458	0.206843	-0.968288	-0.51914	0.963559	-0.982066	-1.52186	0.447688	1.29941	1.27031
A2GL	-0.322971	0.699966	-0.698699	-0.759651	1.10038	-0.804832	-1.79894	0.797879	0.972925	0.81395
A2MG	-0.275777	-0.0778388	-0.931157	-0.443311	1.06335	-0.940606	-1.38405	0.271952	1.07845	1.63898
A2ML1
A4	1.49631	-0.121471	0.121911	0.489893	1.08853	-0.0065875	-1.17543	-0.0714609	0.152289	-1.97398
A4GAT
A7L3B
AAAS	0.60737	-0.27225	0.62624	1.30516	-0.0826609	0.387251	-0.15212	-0.221284	0.282723	-2.48043
AAAT	-0.136268	-0.566066	-0.247593	1.06831	2.15947	-1.31777	-0.764082	-0.163538	0.456775	-0.489237
AACS	0.867337	1.2479	0.284545	-0.669822	1.05202	0.27438	-1.38785	0.562137	-0.762617	-1.46803
AACT	-0.278678	0.335298	-0.75017	-0.00243587	1.0071	-0.824546	-2.07477	0.881807	0.766966	0.939428
AADAT
AAGAB	1.32843	0.856344	0.790568	-0.472397	0.608474	-0.425745	-2.16494	0.283165	-0.324469	-0.479428
AAK1	1.36244	1.14728	-0.139641	0.189455	-0.18866	0.198742	-0.620901	0.897689	-0.946405	-1.9
AAKB1	1.11267	0.180403	0.108823	0.67748	1.35028	-0.248898	-1.19674	0.495865	-0.682984	-1.7969
AAKB2	0.976063	1.17475	0.280133	-0.213266	0.714046	0.443078	-0.869354	0.571477	-1.64103	-1.43589
AAKG1	1.29369	0.963895	-0.46486	-0.195215	-0.919043	-0.0339915	-1.51857	1.62756	-0.205844	-0.547625
AAKG2	0.759968	0.993919	0.47724	-0.337692	1.41837	0.325199	-0.840585	0.0948804	-1.24585	-1.64545
AAMDC	1.20716	0.759545	-0.0101011	0.0544027	0.791647	0.354218	-1.81957	0.161286	0.186357	-1.68495
AAMP	1.29844	0.247957	0.503531	0.71988	0.48707	-0.444199	-2.1358	0.0905714	0.385007	-1.15246
AAPK1	0.751178	0.362986	0.0596573	0.642993	1.32711	0.0891473	-1.42281	0.609114	-0.578941	-1.84044
AAPK2	1.10684	1.11142	0.179303	-0.07284	0.602084	0.334543	-0.910745	0.628508	-1.06192	-1.91719
AAR2	1.37069	0.131346	0.551142	1.27067	0.39982	-0.603945	-1.47243	0.130978	-0.220301	-1.55797
AASD1	1.24163	0.512556	0.678726	0.406082	0.142659	-0.167563	-1.99665	0.481491	0.204818	-1.50374
AASS	1.3348	0.246605	0.591606	0.478889	-0.658044	0.355611	0.234349	0.343433	-0.58004	-2.34721
AATC	1.38189	1.09889	0.536672	-0.198482	0.551014	0.0405119	-1.55486	0.134345	-0.349026	-1.64095
AATF	0.718305	-1.76868	0.286338	1.3051	0.195313	-0.0338519	-0.485817	-0.0735196	1.20895	-1.35213
AATM	1.16495	0.622581	0.668808	-0.107744	-0.403884	0.785272	0.1003	0.513424	-1.39548	-1.94822
AB17A	0.886272	-0.59278	0.377701	1.52294	-1.08824	0.150585	-1.52536	0.877928	0.370465	-0.979519
AB17B	0.645975	-0.52866	0.988232	1.90804	-1.71914	0.214275	-0.417776	-0.099349	-0.430153	-0.561451
AB17C
AB1IP	0.161327	-0.0982696	-1.02451	-0.514264	1.72889	-1.17197	-1.2805	0.580212	0.792136	0.826953
ABC3B
ABC3C	0.320162	0.176489	0.359486	0.901036	0.538808	0.398044	1.04447	-0.523896	-0.92016	-2.29443
ABC3D
ABC3F	0.859736	-0.227686	0.495343	0.736045	1.31916	-1.7635	-0.693072	-0.292044	0.760749	-1.19473
ABC3G	0.181027	1.46517	0.0643273	-1.55273	0.791031	-0.157275	-1.4167	-0.221724	1.24201	-0.395137
ABCA1	0.962332	-0.13538	0.0305251	0.988716	0.458775	0.150689	0.532896	-0.202683	-0.244387	-2.54148
ABCA2	1.30548	-0.606222	0.576234	-0.216426	0.321133	-0.269099	-1.25519	0.871848	1.00969	-1.73744
ABCA3
ABCA5	1.16122	0.213714	0.200073	0.801132	0.204969	0.114628	-0.498677	0.109145	0.252069	-2.55827
ABCA6	-0.497675	-0.812934	-0.348862	0.109538	1.1093	-1.34356	-1.09805	1.35261	1.36352	0.166114
ABCA7
ABCA8	-0.538729	-0.81168	-0.213113	-0.19763	0.726721	-0.320068	-0.966316	0.458674	2.42405	-0.561909
ABCA9	-1.69775	-0.457032	0.611387	0.461284	0.651518	-0.091217	-0.870423	0.322552	1.8493	-0.779616
ABCB6	1.21165	-0.455328	0.115888	1.87166	-0.885341	0.25779	-0.707244	-0.673865	0.5633	-1.29852
ABCB7	1.48233	0.317649	0.603112	0.193591	-0.337877	0.452611	-0.169771	0.670662	-1.19173	-2.02058
ABCBA	1.65617	0.330015	0.245693	0.41153	-0.0478304	0.406395	-0.550834	0.64057	-1.18673	-1.90498
ABCBB
ABCC9	0.751052	-0.167552	1.0227	1.16527	-1.59251	-0.422478	0.112458	0.0755704	0.716249	-1.66077
ABCD1	0.913292	0.328582	0.562758	1.1916	0.237917	-0.0291201	-0.0846386	0.137666	-0.947014	-2.31104
ABCD2	0.372307	0.136766	-0.554051	-0.725591	2.53719	-0.306051	0.0377263	-0.276193	-1.18279	-0.0393168
ABCD3	1.01524	0.274766	0.560824	0.524815	0.330286	0.381026	0.768971	-0.498116	-1.1438	-2.21401
ABCD4	1.54485	0.189934	0.0729231	0.579282	-0.582195	1.05513	-0.177192	0.304071	-1.17725	-1.80954
ABCE1	1.21248	0.634447	0.558512	0.677909	-0.165712	-0.218103	-1.22576	0.829177	-0.303239	-1.99971
ABCF1	1.10413	-0.0159731	0.169845	1.2117	-0.176398	-0.18789	-0.579726	0.540673	0.280947	-2.3473
ABCF2	1.04159	0.161421	0.60863	0.774463	0.184082	0.331278	-0.0824162	0.162514	-0.674044	-2.50752
ABCF3	1.17786	0.520551	0.801036	0.692961	0.103804	0.0308005	-1.07679	0.451509	-0.577857	-2.12387
ABCG2
ABD12	1.36383	-0.512875	0.26459	1.55676	0.64884	-0.183897	-0.522174	-0.233384	-0.572278	-1.80941
ABD18	1.45611	-0.432434	-0.352753	-0.239059	-1.98249	0.520365	-0.310791	1.12001	0.794129	-0.573089
ABEC2	0.924998	0.618182	0.516249	0.761555	-0.613748	0.485654	0.0301858	-0.293774	0.063088	-2.49239
ABHD2	0.157643	0.0481959	-1.00638	-1.69948	0.250878	0.136331	0.677136	2.07721	-0.395433	-0.246102
ABHD4	0.90795	1.22788	0.118223	0.208981	1.02515	0.0687673	-1.33617	-0.041039	-0.255604	-1.92413
ABHD5	2.07531	-1.00317	-0.347701	-0.0949363	-0.727667	1.39081	0.369925	-0.590432	-0.664159	-0.407971
ABHD6	0.730994	0.131172	-1.03121	0.231363	2.19142	-0.558188	-1.20703	0.257761	0.0828232	-0.829096
ABHDA	1.28956	0.433933	0.775557	0.256179	-0.202832	0.62682	0.127975	-0.0119267	-1.09916	-2.19611
ABHDB	0.765855	-1.36064	0.844467	0.822887	1.23161	0.245458	-0.787735	0.50014	-0.843212	-1.41883
ABHDD	1.26824	-0.751255	0.215603	1.64636	0.156698	-0.463084	-0.157407	0.416694	-0.489886	-1.84196
ABHEA	0.492234	0.0350123	-0.867892	0.342432	0.14833	-0.0606379	1.04548	-2.12383	1.43456	-0.445688
ABHEB	0.432164	0.204581	-0.338176	-0.413403	0.953908	-0.609805	-2.26886	0.309063	1.34677	0.38376
ABHGA	0.925269	0.538836	0.351696	0.309733	0.202703	-0.00945067	-0.0817779	0.85049	-0.519936	-2.56756
ABI1	1.15617	-0.192304	-0.0362844	0.701996	0.18746	-0.175979	-1.83664	0.337944	1.26457	-1.40694
ABI2	1.02534	-0.364434	0.00281713	0.666043	0.719755	-0.550843	-1.98442	0.518617	1.066	-1.09888
ABI3	1.2019	0.880253	0.584791	0.882026	-0.303313	0.108103	-1.07762	0.264333	-0.529006	-2.01146
ABL1	0.333153	-0.159963	0.304332	1.40948	0.64483	0.552748	-1.27713	0.0901015	0.196501	-2.09405
ABL2	1.07236	0.153786	0.427583	0.987646	0.479141	0.0449215	-0.925538	0.0964043	0.0237936	-2.3601
ABLM1	0.490384	-0.163352	0.0748693	1.5492	-1.62672	0.439934	0.171732	0.586108	0.227857	-1.75001
ABLM2	0.892409	-0.0475109	0.985124	0.90947	-1.58398	0.637705	0.554479	-0.350526	-0.269401	-1.72777
ABLM3	0.796696	0.404329	0.321816	0.72984	0.482098	0.675429	0.117591	-0.303514	-0.7253	-2.49899
ABR	1.31213	0.37681	0.251502	0.315324	0.484918	-0.351927	-2.0443	0.8655	0.085829	-1.29579
ABRA	0.66848	-0.750315	-0.3879	1.26463	-1.17867	0.439807	-0.787783	0.741543	1.31556	-1.32535
ABRAL	0.675788	0.153907	-0.53483	-0.0510312	0.719376	-0.952238	-1.8898	1.32579	1.09037	-0.537334
ABRX1	0.732411	-0.112063	-0.0317387	1.24796	-0.533505	0.273415	-0.693354	-0.402942	1.45915	-1.93933
ABRX2	1.29547	0.263072	0.523184	0.0922593	0.692546	-0.00347973	-1.73929	0.254764	0.417651	-1.79617
ABT1
ABTB2	1.5911	-0.197951	0.884222	0.578856	0.539634	0.301437	-0.737189	-0.281028	-0.739925	-1.93915
ABTB3
ACACA	-0.26472	-0.614127	-0.714231	-0.0376933	1.72918	-0.760091	-1.31428	1.36465	0.895977	-0.284663
ACACB	0.928688	0.138716	-0.304781	0.806362	0.611783	0.563441	-0.878109	0.290564	0.244984	-2.40165
ACAD8	0.77224	0.148419	0.625771	1.04441	-0.075732	0.59019	0.422255	0.00444213	-1.51167	-2.02033
ACAD9	1.05525	0.638682	0.683249	0.576511	-0.272856	0.595715	0.0738038	-0.155957	-0.849476	-2.34492
ACADL
ACADM	1.12342	0.0435998	0.536053	-0.883138	0.510927	1.21272	0.0692455	0.391089	-1.13622	-1.86769
ACADS	1.04013	0.356284	0.484378	0.606154	-0.0991713	1.19947	0.36435	-1.00812	-1.83192	-1.11156
ACADV	1.27434	0.459492	0.507679	0.0908997	-0.729154	0.909844	0.389843	0.181995	-0.996619	-2.08832
ACAP1
ACAP2	0.428228	-0.0806631	-0.305823	0.390913	1.26325	-0.934119	-2.05319	0.445482	1.23646	-0.390534
ACAP3
ACATN	0.1872	-0.674825	-0.193642	1.50556	0.950534	0.503771	-0.594985	0.238444	0.220089	-2.14214
ACBD4
ACBD5	1.11142	0.350172	0.289049	0.999217	-1.38288	-0.682642	-0.526113	1.31388	0.00393695	-1.47604
ACBD6	0.895513	0.589048	0.290382	0.674947	0.668286	-0.925896	-2.0233	0.0753197	0.846885	-1.09118
ACBP	1.51098	1.07381	0.737734	0.106206	-0.334791	-0.104117	-1.87867	0.124628	-0.0808274	-1.15496
ACD10	1.68474	0.626758	0.259646	0.812166	-0.767895	0.341141	-0.306334	-0.0400163	-0.659443	-1.95076
ACD11	1.73919	0.696831	0.291261	-0.667266	0.437246	-0.184811	-0.422449	0.702252	-0.703366	-1.88889
ACDSB	1.24179	0.630383	0.422422	0.427036	0.315462	0.56811	-0.451784	-0.0242739	-0.797428	-2.33172
ACE	0.441035	-0.43798	0.0555002	-0.652864	-1.05627	-0.273556	-1.08744	0.599464	2.33362	0.0784938
ACE2	1.26499	-0.600661	-0.157815	-0.12622	-0.216399	-0.551893	-0.956171	2.12525	-1.06536	0.284283
ACES
ACINU	0.78185	-0.823378	0.141159	1.63651	-0.280253	-0.349936	-0.33378	0.0909268	1.03806	-1.90116
ACK1
ACKMT
ACKR1	0.589201	0.371414	-0.529111	0.623218	1.16086	-1.61899	-1.83201	0.353904	0.378424	0.503095
ACKR3
ACL6A	0.511312	-0.668737	0.506485	1.6991	-0.0894141	-0.124601	-0.411849	0.127153	0.59242	-2.14187
ACLY	-0.143355	-0.676449	-0.572766	-0.281539	1.02069	-0.529402	-1.67395	1.59548	1.20046	0.0608204
ACM2	1.48459	-0.417711	0.245333	0.189988	1.29673	0.216704	-1.73344	-0.158813	0.191875	-1.31526
ACO11	1.88338	0.690913	0.161765	0.381754	-0.511916	-1.71302	0.0865197	0.190546	0.0779675	-1.2479
ACO12	-1.83677	0.0636004	-0.126092	-0.219418	0.963226	-0.533438	0.820429	1.51672	0.438161	-1.08642
ACO13	0.507305	0.208076	0.345471	0.126088	1.24822	0.89413	-0.14717	0.187615	-1.19898	-2.17075
ACOHC	1.36141	1.16136	0.524477	-0.343733	0.163026	-0.132362	-2.07143	0.460532	-0.224975	-0.89831
ACON	1.18425	0.410987	0.934433	0.430542	-0.514684	0.64285	-0.147918	0.180166	-0.940451	-2.18018
ACOT1	1.21529	0.838348	-1.0722	0.350685	0.503483	0.876113	-0.0161192	0.282925	-1.41686	-1.56166
ACOT2	1.41334	0.560702	-1.04164	0.580777	0.396647	0.933839	-0.126811	0.175883	-1.4984	-1.39433
ACOT4	0.922041	0.793837	0.361825	0.464752	-1.04221	-0.853278	0.0313052	1.05467	0.304767	-2.03771
ACOT8	1.60038	0.206683	0.490281	0.720049	0.366626	0.189562	-0.318439	-0.0319957	-1.31996	-1.90319
ACOT9	1.31796	0.086575	0.165244	0.199941	0.276312	0.0225969	-0.44618	1.41257	-1.12304	-1.91199
ACOX1	1.76161	-0.494646	0.0418131	0.456251	0.137893	0.667614	0.287784	-0.205451	-0.509876	-2.14299
ACOX2	1.10123	0.787974	0.969517	0.671613	-0.385231	-0.492011	0.420418	-0.239797	-0.663314	-2.1704
ACOX3	0.48955	0.401816	-0.0389111	0.475576	2.28109	-0.257078	-0.600133	-0.547027	-1.17847	-1.02642
ACPH	1.34023	1.18775	0.564752	-0.561241	0.635725	0.111247	-1.94784	-0.165578	-0.234362	-0.930683
ACPM	1.54436	0.246838	0.364074	0.274251	0.18089	0.637143	-0.0937631	0.21003	-1.36807	-1.99576
ACS2L	1.12665	0.461451	0.887572	-0.0189996	-0.941858	0.679471	0.26368	0.426294	-0.745698	-2.13857
ACSA	1.15419	0.717847	0.514874	0.385384	0.32636	-0.669403	-1.51829	0.880858	-0.0304872	-1.76133
ACSF2	0.882607	0.679369	0.368616	0.565632	1.78722	-0.317248	-1.04623	-0.997914	-0.772264	-1.14979
ACSF3	1.53244	-0.232262	0.389315	0.472702	0.362721	0.462565	0.466384	-0.473615	-0.785012	-2.19524
ACSL1	1.00492	0.282826	0.643594	0.766784	-1.13906	0.697633	0.621297	0.13924	-1.22002	-1.79721
ACSL3	0.992168	0.00563824	0.780636	1.17449	-0.57936	0.133791	0.176776	0.15363	-0.526733	-2.31104
ACSL4	0.836184	-0.388836	0.375409	0.708868	0.432065	0.806387	0.0752066	0.544049	-1.13619	-2.25315
ACSL5	0.861464	-0.152828	0.744088	0.0202324	1.1734	-0.695965	-0.725846	0.915371	-0.029568	-2.11035
ACSL6	1.10282	-0.00939395	0.276578	-0.0986864	1.64727	0.289424	-0.434224	0.166077	-1.04409	-1.89577
ACSM5
ACSS3	1.04341	0.580175	0.690793	0.4165	-0.469064	0.742786	0.172458	-0.287995	-0.478542	-2.41052
ACTA	0.984329	0.355466	0.207428	0.548341	0.200911	0.900515	-0.0672918	0.451889	-1.99951	-1.58207
ACTB	-1.17753	-0.802584	0.372881	0.69529	2.17777	-0.519691	-0.296938	-0.371239	0.704341	-0.782301
ACTBL	1.05955	-0.469758	0.811097	1.51719	-0.185603	-0.878456	-1.14613	1.03114	-0.839408	-0.899621
ACTG	0.830197	-0.642541	-0.322004	-0.293922	1.79714	-0.322218	-0.725017	0.643911	-1.70095	0.735406
ACTH
ACTMP	2.13753	0.640476	-0.250929	-0.037818	0.477437	-0.378522	-1.7176	0.185365	-0.381097	-0.674841
ACTN1	0.235689	-0.539367	-0.475868	-0.454067	2.02097	-1.32089	-1.14588	0.791001	0.273191	0.615218
ACTN2	1.04286	0.331412	0.444722	0.494403	-1.07248	0.748393	-0.174982	1.06104	-1.01356	-1.86181
ACTN3	0.964576	0.314687	0.581615	0.113388	-0.337995	0.447168	0.591931	0.378326	-0.490221	-2.56347
ACTN4	0.267399	-0.666055	-0.127079	-0.24057	1.91242	-1.04656	-1.27391	0.483676	1.22933	-0.538649
ACTS	1.31304	0.991261	-0.167885	-0.52794	-0.607125	-1.47739	-0.202094	1.68836	-0.634434	-0.3758
ACTY	1.61258	-0.479131	0.118987	1.24629	-0.64744	-0.000834692	-0.441207	0.199782	0.347525	-1.95655
ACTZ	1.2901	-0.094686	0.315213	1.05034	-0.200641	0.308698	-0.318249	0.251849	-0.19745	-2.40517
ACV1B
ACVL1	1.09164	1.11314	0.358107	0.707735	0.646171	0.115232	-0.771559	-1.778	-0.169449	-1.31301
ACVR1	0.744055	-0.900543	0.5122	1.45528	1.46092	-0.412924	-0.171417	-0.806205	-0.440034	-1.44133
ACY1	0.846939	1.43618	0.464571	-0.838375	0.614902	0.0795333	-2.12932	0.277385	-0.483997	-0.267821
ACY2	-0.830444	-0.0729155	-1.03363	-0.676961	1.3044	-0.438094	-1.10358	0.221875	1.59852	1.03083
ACYP1	0.827217	0.147883	-0.321317	0.21059	0.295166	-0.920594	-2.30525	1.24934	0.370621	0.446353
ACYP2	0.866356	1.5057	0.468575	-1.17618	0.299055	-0.143904	-1.57544	0.872043	-0.108799	-1.00741
ADA	-0.221911	0.357657	-0.202292	-0.286639	1.67772	-0.535622	-1.71569	-0.684303	1.47205	0.13903
ADA10	0.750828	-0.165452	0.406076	1.16418	0.184726	0.608945	-0.258712	0.122501	-0.30086	-2.51223
ADA11
ADA15	0.924446	0.62218	1.07586	0.357831	0.238648	0.836811	-0.609189	-0.564277	-0.780788	-2.10153
ADA17	1.11523	-0.129109	-0.140298	1.27007	0.32306	-0.469318	-0.685743	0.812033	0.0602184	-2.15614
ADA19
ADA2	-0.618575	0.776714	-0.986502	0.315904	0.724076	0.0876803	-2.15803	0.201674	1.2399	0.417151
ADA22
ADA23	0.804572	-0.132523	0.867584	1.13507	-1.03027	0.306802	0.377465	-0.450253	0.291412	-2.16986
ADA2A
ADA2B
ADAL	1.01115	1.05715	0.253442	-0.224081	0.580431	-0.437805	-2.36146	0.617113	0.0134925	-0.509429
ADAM8
ADAM9	0.433733	0.0413099	0.236064	1.1875	-0.447728	0.623165	-0.0645233	0.291988	0.266561	-2.56807
ADAP1	0.211181	0.297367	-0.968001	0.117842	1.11852	-0.608049	-1.89984	1.1387	-0.482912	1.07519
ADAP2
ADAS	1.25796	-0.172554	0.701656	1.12149	-0.0890098	0.0718194	0.32377	-0.255201	-0.747139	-2.21279
ADAT1
ADAT3
ADCK1	1.1235	0.396377	0.745653	0.0891126	0.178497	1.04727	-0.357104	0.0337191	-1.15138	-2.10564
ADCK2
ADCK5	1.19826	0.319467	0.340204	0.736122	-0.692758	0.443676	-0.448938	1.02416	-0.906231	-2.01396
ADCY3	-0.157192	0.556858	0.780399	-1.34489	1.87114	-0.437738	-1.42708	0.289994	0.395436	-0.526921
ADCY4	1.82117	0.453347	0.233331	0.98162	-1.0886	-0.63923	-0.949193	0.68687	-0.319875	-1.17943
ADCY5	0.967846	-0.138483	0.225836	1.68178	-0.790726	0.15618	0.410086	-0.117499	-0.341637	-2.05338
ADCY6	0.990755	-0.531772	0.336992	1.64995	-1.38439	-0.254112	-0.223185	0.440777	0.524121	-1.54914
ADCY7	0.212609	-1.42437	-0.123516	-0.254482	1.77077	-0.0439166	-1.64701	0.210544	0.418132	0.881243
ADCY9	1.21007	0.355445	0.0297308	1.333	-1.40305	0.192365	-0.335312	0.186017	0.276363	-1.84463
ADDA	-0.0542322	-1.17344	-0.265273	0.203782	1.73548	-0.785328	-1.29505	0.113482	1.47914	0.0414375
ADDB	-0.124754	0.0631703	-0.179326	-0.525841	-0.0756493	-0.985545	-0.571515	-0.899985	0.903066	2.39638
ADDG	0.233403	-1.24802	-0.0479354	0.272341	1.86427	-0.752768	-1.18684	0.372706	1.14097	-0.648122
ADH1B	-0.22433	0.326798	-0.484459	0.00467119	1.11566	-0.949682	-2.02287	0.610411	1.3944	0.229397
ADH1G	-0.633778	0.1001	-0.148332	-0.209045	1.32923	-1.21861	-1.64326	0.709868	1.40369	0.310144
ADHX	0.781028	0.846917	0.083384	0.121801	0.256515	-0.463481	-2.49929	0.958362	0.275011	-0.360245
ADIPO	1.42267	0.957064	0.979045	0.579688	-0.612622	-0.591911	-1.01338	-0.000823705	0.0159521	-1.73568
ADIRF	0.848173	0.928629	-0.0175667	-0.538881	1.61703	-0.490538	-2.0479	-0.0753764	0.0424377	-0.266007
ADK	1.12539	0.0403757	0.538484	1.03418	0.0697842	-0.435432	-1.89038	0.375967	0.594199	-1.45257
ADNP	1.10571	-0.684565	0.474936	1.45899	-0.0780601	-0.261854	-0.762969	0.0234437	0.681954	-1.95759
ADNP2
ADPGK	0.513222	-0.672254	-0.133549	1.68012	1.27432	-0.716967	-1.20511	0.0387435	0.490871	-1.26939
ADPPT	1.2892	0.913248	0.512645	0.324938	0.399116	-0.263447	-1.98582	0.314413	-0.146731	-1.35756
ADPRH	1.45942	0.828456	0.0877691	-0.249503	0.451186	-0.462343	-1.99587	0.574439	0.409031	-1.10259
ADPRM	0.955868	0.434103	0.401895	0.446315	1.39582	-0.874852	-1.94149	0.263709	-0.0935565	-0.987815
ADPRS	1.29068	1.09058	0.176947	0.0863901	0.699024	-0.754589	-1.92833	0.257234	0.189897	-1.10782
ADRB1	0.249049	-0.669571	1.34146	1.11097	0.176539	0.721656	-0.690877	0.604511	-1.32761	-1.51612
ADRM1	1.07251	0.212186	0.755077	0.682051	0.305556	0.279839	-0.788741	0.417099	-0.603841	-2.33174
ADRO	0.337831	0.0711872	0.334736	-0.178094	1.77704	0.793983	-0.0996791	-0.0956337	-0.921213	-2.02016
ADSSP	0.557869	0.345808	-0.537763	-0.579692	0.726087	-0.430204	-2.24446	0.667002	1.30943	0.185922
ADT1	1.58539	0.37921	0.473448	0.0948789	-0.748844	0.710891	-0.17587	0.669246	-1.71725	-1.27109
ADT2	1.40227	0.111054	0.494886	0.544534	-0.723803	0.684044	-0.234125	0.758935	-1.17022	-1.86758
ADT3	0.922135	0.273633	0.664878	0.8163	-0.373283	0.488982	0.150658	0.47814	-1.21905	-2.20239
ADT4
ADX	0.910481	1.51573	0.974405	-0.356393	-0.0597748	0.166756	-0.834299	-0.167218	-0.144487	-2.0052
AEBP1	-0.406253	-0.501641	-0.841008	-0.601656	1.54027	-1.00256	-1.0819	0.717259	1.28974	0.887749
AEDO	0.760748	0.203451	0.342936	0.52301	0.876014	-0.0868381	-2.09746	0.82965	0.102974	-1.45449
AF17	0.673869	-0.942803	0.773519	0.965983	-0.0269642	1.0355	-0.242485	-0.717449	0.529814	-2.04899
AF1L1	0.605472	-0.584012	1.13155	1.37389	-1.39507	0.574449	0.469758	-0.371167	-0.246338	-1.55853
AF1L2	1.50994	-0.158953	0.466277	-0.197711	-0.643395	-0.195201	-0.994959	-0.0367545	1.70074	-1.44998
AF1Q
AF9
AFAD	1.45668	-0.0786533	0.424884	0.901261	-0.615655	0.199511	-0.456438	0.29045	0.146471	-2.26851
AFAM	-0.307833	0.0773778	-0.897037	-0.246916	0.91854	-1.13893	-1.53929	0.656402	1.13162	1.34606
AFAP1	-0.308791	-0.772577	0.10562	0.0899607	1.80126	-0.836514	-1.68958	0.737153	0.968091	-0.0946281
AFF2
AFF4	0.427643	-1.85082	0.617858	1.6392	-0.24451	-0.766328	-0.647096	-0.343953	0.106163	1.06185
AFG1L	1.29832	0.556233	0.414985	-0.391949	-0.393248	0.799262	0.0262286	0.727852	-0.909982	-2.12771
AFG2A	1.40196	0.014879	0.229656	0.378193	0.708228	0.249475	-1.53881	0.304987	0.194601	-1.94316
AFG2B	1.63987	-0.001593	-0.0418584	0.777935	0.492671	0.184867	-0.947478	0.304381	-0.328191	-2.0806
AFG32	1.12174	0.274966	0.563534	0.775247	-1.5184	0.660958	0.294535	0.322237	-0.654753	-1.84006
AFTIN	1.47881	-0.690942	-0.157989	0.557648	0.80925	-0.535407	-1.98557	0.088378	0.929599	-0.493778
AG10A	1.14302	-0.834361	0.0646674	1.8279	0.615224	-0.783713	-1.35396	0.221565	-0.0190953	-0.881249
AGAL	0.600472	-0.0383765	0.337183	0.43589	1.87509	0.0191013	-0.164684	-1.34116	0.00624076	-1.72976
AGAP1	1.17757	-0.300096	0.708596	1.08215	0.105734	0.134003	0.0878245	-0.63096	-0.0380775	-2.32674
AGAP2
AGAP3	1.42495	-0.657409	-0.0142461	1.21576	0.296937	-1.07428	-1.08456	0.743483	0.503649	-1.35429
AGFG1	1.09917	0.144712	0.306875	0.65755	0.579512	-0.485547	-1.35781	0.43357	0.669595	-2.04763
AGFG2	1.20898	0.0512968	0.843299	0.618038	0.376373	-0.406005	-1.64471	0.463308	0.263402	-1.77398
AGGF1
AGK	1.16057	0.145829	0.292561	0.886338	-0.298679	0.527598	0.338705	0.320647	-1.19432	-2.17925
AGM1	0.9271	0.629701	0.296021	0.246334	0.956269	-0.549656	-2.30737	0.694649	-0.151713	-0.741337
AGO1	1.02695	-0.463672	0.520741	1.49944	0.354139	-0.415176	-1.11853	0.11805	0.354803	-1.87674
AGO2	0.752675	-0.758793	0.633823	2.13321	-0.662387	-0.0121858	-0.987013	0.127615	-0.0121027	-1.21484
AGO3	0.721568	-0.215458	0.044045	1.33018	0.941606	-0.174222	-1.33341	0.322901	0.30437	-1.94158
AGO4	1.01688	0.246002	1.06467	1.34413	-0.814511	0.0291276	-1.82704	-0.0320104	-0.0476726	-0.979585
AGRA2	0.128003	-0.529093	0.0141329	-0.102654	0.501797	-0.805447	-2.07702	0.500053	1.64302	0.727198
AGRA3
AGRD1	1.00371	-1.07963	0.606703	0.765779	1.37853	0.33862	-0.0798463	-1.11689	-0.218235	-1.59875
AGRE2
AGRE3
AGRE5	0.59515	-0.204398	0.0385478	0.830543	1.31038	-0.508173	-1.19067	-0.67284	1.32328	-1.52182
AGRF5	1.60177	0.0522438	0.567891	0.644333	-0.115471	-0.364837	0.510843	-0.309584	-0.333415	-2.25378
AGRG1	0.18621	0.815902	-0.434246	0.475845	-0.863105	-0.518995	-1.58857	1.15168	1.5538	-0.77852
AGRG3
AGRG6
AGRIN	0.494743	-0.845354	0.61445	1.90449	-0.629387	0.248118	0.547397	-0.210039	-0.362945	-1.76147
AGRL1	0.695631	-0.569091	-1.08077	1.50414	0.542348	-0.409068	-1.30733	-0.0418313	1.42102	-0.755048
AGRL2	0.919225	-0.310136	0.658235	1.14788	-0.1637	0.268393	-0.379519	-0.0734826	0.367206	-2.4341
AGRL3
AGRL4	1.30664	0.182583	1.10178	0.243252	-1.30356	-0.332492	-0.472678	0.617444	0.483947	-1.82691
AGRV1
AGTR2
AHDC1	0.864	-0.949709	0.725916	1.46515	-0.233562	0.0841577	-0.362035	-0.167576	0.598304	-2.02464
AHNK	0.549492	-0.853178	-0.445169	0.74081	1.07544	-0.600416	-1.43671	0.541843	1.49004	-1.06215
AHNK2	-0.205593	-0.552167	-0.550313	-0.648256	1.73305	-0.857914	-1.29195	0.659114	1.41279	0.30123
AHR	0.824603	-0.553155	0.206563	0.820005	0.579223	-0.477743	-1.33564	0.646806	1.10762	-1.81827
AHSA1	1.42994	0.451423	0.310376	0.783119	0.184049	-0.446123	-1.96936	0.324131	0.2586	-1.32615
AHSP
AIDA	0.30591	-0.156502	-0.107608	-0.0901579	1.28837	-0.824119	-2.22214	0.366949	1.17507	0.264225
AIF1	-0.0514049	0.667549	-0.700008	-0.123471	1.27794	-1.43664	-1.44453	0.0428405	1.47483	0.292901
AIF1L	1.191	-0.36156	-0.503791	-0.337748	0.578148	-0.421482	-1.19029	0.646907	1.72522	-1.32641
AIFM1	1.41502	0.703777	0.626312	-0.214105	-0.127111	0.841218	-0.622365	0.344826	-1.01955	-1.94802
AIG1	1.77629	0.204244	0.567877	0.309374	-0.816064	-0.0852466	-0.437276	0.556704	-0.0240893	-2.05181
AIMP1	0.808779	-0.0496203	0.767719	0.711137	0.595522	0.362071	-0.360321	-0.32653	0.0454635	-2.55422
AIMP2	1.09006	-0.230161	0.845488	0.796812	0.320339	0.467661	-0.282956	-0.389152	-0.207005	-2.41109
AINX	-0.191549	-0.432811	-0.274596	-0.483566	2.42727	-0.239676	-0.913749	0.966722	0.00691033	-0.864952
AIP	1.20105	-0.342644	0.311781	1.06024	0.838	-0.439083	-1.64929	0.198832	0.377285	-1.55618
AIRIM
AJM1
AJUBA	0.520463	-0.130467	-0.106326	2.36095	-1.07127	-0.794633	-0.455203	0.554438	0.0341099	-0.912067
AK17A	0.962177	-0.816831	0.258158	1.49668	-0.143477	-0.254347	-0.525239	0.156166	0.860343	-1.99363
AK1A1	0.696851	0.359722	0.00360344	0.00978918	1.57745	-0.580674	-2.23136	0.11184	0.558602	-0.505828
AK1BF	1.17575	1.39671	0.96434	-0.372479	0.668333	-0.850999	-1.52161	-0.284372	-0.175518	-1.00015
AK1C1	-0.211482	0.0935575	-0.399379	0.342888	1.77282	-0.987765	-1.9112	0.133761	0.899304	0.267487
AK1C2	-0.113529	0.343521	-0.813115	-0.419376	1.29442	-0.648203	-1.94903	0.274804	0.997	1.0335
AK1C3	0.387996	0.233947	-0.301072	-0.30854	1.19269	-0.693117	-2.09581	0.58376	1.35816	-0.35802
AKA10	0.907595	0.091159	-0.116041	0.673145	1.06838	-1.3495	-0.701013	0.65395	0.624334	-1.85201
AKA11	0.637805	-0.252217	0.298666	-0.532166	1.75374	0.596761	-0.833267	-0.319213	0.553326	-1.90343
AKA12	-0.345841	-0.80106	-0.328253	-0.533358	1.67263	-0.916758	-1.24748	0.54103	1.4488	0.510293
AKA7G	0.797371	0.123969	0.991515	0.385171	0.256868	0.701082	0.102953	-0.23922	-0.630941	-2.48877
AKAP1	0.891642	0.140353	0.553232	1.27526	-0.410335	0.438565	0.317438	-0.388106	-0.495218	-2.32284
AKAP5
AKAP6	1.00453	-0.245314	0.848044	1.01284	-1.41782	0.367747	-0.207424	0.209567	0.379559	-1.95173
AKAP8	0.480698	-0.831612	0.594655	1.88584	-0.0976638	0.12703	0.160463	-0.520564	0.155796	-1.95465
AKAP9	1.18203	-0.418553	0.394481	1.22194	-0.334898	-0.188698	-0.58858	0.145536	0.753655	-2.16691
AKIB1	1.50912	-0.378784	-0.0973312	0.345259	1.14849	-0.298086	-1.46254	1.07944	-0.789966	-1.05559
AKIP	1.10607	0.118548	0.854389	0.396537	-0.290223	0.399937	0.384607	-0.0166633	-0.446484	-2.50671
AKIP1	1.58454	-0.379173	-0.170118	1.44991	-0.00338262	-0.62844	-1.54142	0.0606323	0.641466	-1.01401
AKNA
AKP13	1.06426	-0.335408	-0.0728575	1.21923	0.566648	0.0381363	-0.664063	0.559448	-0.100204	-2.27519
AKP8L	0.511776	-0.74173	0.315752	1.97924	-0.201771	-0.0526694	-0.340386	-0.220736	0.63665	-1.88612
AKT1	1.29377	0.557116	0.292039	-0.0231088	0.0264378	-0.405366	-2.32073	0.948655	0.26902	-0.637837
AKT2	1.23379	0.718137	-0.0505145	0.663526	0.349387	-0.55189	-2.13603	0.655367	0.155635	-1.0374
AKT3	1.22899	-0.366961	-0.231505	1.01122	1.15062	-0.479014	-1.90656	-0.186028	0.607752	-0.82852
AKTIP	0.827402	0.271808	0.0906241	1.23795	0.119756	0.201139	-0.420131	0.0107145	0.196624	-2.53589
AKTS1	1.17577	0.834982	0.0429081	0.190029	0.610005	-0.515441	-1.79758	0.625513	0.402314	-1.56851
AL14E	0.440885	0.0384633	-0.351381	0.473208	-0.533442	0.895055	-0.0360981	0.531936	1.00606	-2.46468
AL1A1	0.178943	-0.421201	-0.195819	-0.0655196	1.65468	-1.03758	-1.68552	-0.195803	1.37963	0.388193
AL1A2	-0.738391	0.558296	0.305891	-0.241975	1.23507	-0.479813	-1.8671	-0.628358	1.49005	0.366322
AL1A3	0.2127	0.763865	-0.0406818	-0.601478	2.37164	0.190635	-0.571474	-0.993274	-0.395224	-0.93671
AL1B1	0.22863	-0.883713	-0.580614	0.686674	1.76686	0.210105	-1.41308	1.14035	-0.240144	-0.915063
AL1L1	1.70522	1.20043	-0.635006	-0.905525	0.773365	-0.797071	-1.4209	-0.111507	-0.173701	0.364698
AL1L2	-0.525521	-0.595261	-0.333794	-0.218181	1.74593	-0.434156	-1.68542	0.306452	1.38255	0.357402
AL2CL	1.07556	1.14645	0.378402	0.941125	-0.578809	-0.159736	-0.886033	0.672515	-0.77062	-1.81885
AL3A2	-0.198062	-0.915932	-0.124008	0.994214	-0.0274443	-1.17919	-0.496306	2.3255	-0.208746	-0.170024
AL3B1	0.333561	0.277776	-1.10103	-0.174624	2.32545	-0.57035	-0.686694	0.245373	0.414574	-1.06403
AL4A1	1.1507	-0.17229	0.268413	-0.399178	0.695011	0.290903	-0.881831	1.36339	-0.282696	-2.03243
AL5AP	-0.262258	0.18816	-0.044503	0.731459	2.29196	-0.86677	-0.357781	-0.962211	0.363037	-1.0811
AL7A1	0.786072	0.246454	0.556187	1.04509	-0.0212754	1.11869	-0.935471	-0.16157	-0.511729	-2.12245
AL9A1	0.740226	0.910419	0.52846	0.10292	-0.157181	0.637613	-0.83462	0.889248	-0.558028	-2.25906
ALAT1	0.985446	1.38064	1.1238	-0.273558	-0.107623	0.710524	-0.721135	-0.646266	-0.822702	-1.62912
ALAT2	-1.54103	0.832144	0.674634	-1.89213	1.28755	0.241227	0.310736	0.257262	-0.0391931	-0.131194
ALBU	-0.538651	0.0154834	-1.04453	-0.371879	1.00161	-1.05483	-1.28904	0.869404	1.07021	1.34222
ALDH2	1.22437	0.114058	0.92705	-0.0422271	0.383336	0.586638	0.367731	-0.358951	-0.990617	-2.21139
ALDOA	1.22048	0.623997	0.762425	-0.241913	1.15482	-0.0259711	-1.79172	0.0656947	-0.453909	-1.31391
ALDOB
ALDOC	1.12877	0.610617	0.994113	0.254896	0.201304	0.0239779	-1.1756	-0.35772	0.451502	-2.13186
ALDR	1.33343	1.18954	1.05076	-0.330896	0.474797	-0.166663	-1.51648	-0.198957	-0.520085	-1.31545
ALG1	0.311596	-0.724598	0.444787	0.918926	1.92969	-0.471135	-1.27776	0.269078	-0.106976	-1.29361
ALG11	0.499613	-1.031	-0.165923	0.765175	1.69365	-0.0248466	-0.978866	0.674608	0.223521	-1.65593
ALG12	1.17859	-0.661313	0.188782	1.78252	0.309868	-1.28609	-0.26724	0.0718726	0.137356	-1.45434
ALG13	0.508412	0.0280382	0.528223	1.35143	0.905047	-0.0915008	-1.36967	-0.648355	0.572632	-1.78426
ALG14	1.47332	-1.23777	0.731774	1.14217	0.141354	-0.473305	-0.359212	0.594042	-0.411868	-1.60051
ALG2	0.813111	-0.690636	-0.14208	1.54361	1.04904	-0.432987	-0.834943	0.610781	-0.162491	-1.7534
ALG3	0.276336	-0.416802	0.906629	1.00102	1.33861	-0.093028	-0.497929	-0.115815	-0.202923	-2.1961
ALG5	0.532375	-0.445672	-0.0698751	0.969629	1.50979	-0.348117	-0.884413	0.551577	0.19647	-2.01177
ALG6	0.757814	-0.732802	0.3737	1.00755	0.863701	0.197735	-0.440886	0.167701	0.190836	-2.38535
ALG8	0.914432	-0.307631	0.700138	1.37127	1.03763	-0.651704	-0.931778	-0.121869	-0.201169	-1.80933
ALG9	0.809146	-0.0516048	0.136029	1.16733	0.80639	-0.121093	-0.156962	0.168979	-0.274697	-2.48352
ALKB1	0.600206	0.133877	0.191237	0.420734	-2.2083	0.362451	-0.00204333	0.0438273	-1.05424	1.51226
ALKB3	0.210724	-0.828611	0.656734	-0.220961	1.61413	-1.56245	-0.77713	0.999953	0.706832	-0.799225
ALKB4	0.591396	0.304702	0.709658	1.33256	0.415582	0.107891	-1.67788	0.503245	-0.690986	-1.59616
ALKB5	0.776582	-0.181094	0.648123	1.80341	-0.308376	-0.0149545	-0.448513	-0.29603	0.0941986	-2.07335
ALKB7	1.0017	-0.127675	0.966992	1.01647	-0.262431	0.296374	0.248738	0.0252979	-0.95715	-2.20832
ALKB8	1.25831	-0.636418	-0.379234	0.580902	1.41999	-1.60034	-0.519366	0.472645	0.502348	-1.09883
ALPK2	0.466781	-0.125174	0.889839	1.36214	-0.00493527	0.684468	0.295457	-0.698555	-0.74332	-2.12671
ALPK3	0.586425	-0.519049	0.278933	1.36788	0.0742078	0.493001	-0.310198	0.567549	-0.14059	-2.39816
ALR	0.722562	0.251377	0.654891	0.450959	0.196063	0.27064	0.150989	0.743914	-0.954874	-2.48652
ALS	-0.62248	0.162956	-0.720427	-0.734154	1.44584	-0.780356	-1.22762	-0.0190049	0.925132	1.57011
ALS2	0.879673	-0.126467	-0.114194	1.34341	0.614021	0.0548761	-0.331737	0.301084	-0.219986	-2.40068
AMACR	1.29995	0.308261	0.174783	1.07401	1.2407	-0.669001	-0.215458	-0.554652	-1.05001	-1.60859
AMBP	-0.771805	-0.201475	-0.898667	-0.690084	1.22126	-0.892508	-0.990669	0.795978	1.55261	0.875355
AMD	-0.262969	-0.862043	-0.393282	0.678607	2.46728	0.298257	-0.490802	-0.222458	-0.175872	-1.03672
AMER1	1.29748	-0.268742	0.945763	1.20367	-1.08892	0.633873	0.00305116	-0.414084	-0.671728	-1.64036
AMERL
AMFR	1.45862	-0.188976	0.154772	0.803254	0.607717	-0.293813	-1.40899	0.232393	0.488205	-1.85318
AMGO1
AMN1	0.836767	0.967799	0.929238	0.164092	0.143086	0.238286	-0.832154	-0.04893	-0.0106033	-2.38758
AMOL1	0.516717	-0.203255	-0.160492	-0.823303	1.45578	0.085441	-2.22141	0.479739	0.833872	0.0369121
AMOL2	1.31416	-0.0197129	0.329107	1.24839	-1.4972	-0.323161	-0.0086802	0.627489	0.0223781	-1.69277
AMOT
AMPB	0.632498	0.401633	-0.465758	-0.264068	1.40539	-0.961156	-1.93146	0.919132	0.698849	-0.43506
AMPD2	0.167365	-0.417893	-0.394328	-0.375479	1.70614	-0.926827	-1.62264	0.335918	1.40346	0.124286
AMPD3	0.892286	0.400442	-1.15792	0.203295	1.36815	-0.955006	-1.50403	-0.713184	0.606088	0.859881
AMPE	0.666962	-0.802475	0.874209	0.262011	-0.844392	-0.309687	0.62034	0.0118297	1.4591	-1.9379
AMPH	1.34458	-0.67672	0.0297416	0.128059	0.772641	-0.773453	-2.05622	0.721255	0.822215	-0.312094
AMPL	1.30224	0.890904	0.514139	0.197408	0.161298	0.146652	-2.13569	0.285619	-0.1388	-1.22376
AMPN	-0.0262629	-0.135728	-0.397685	0.412799	1.68806	-2.22041	-0.48725	0.0562868	0.643793	0.466398
AMPQ
AMRA1	1.14504	-1.44676	0.174322	1.92993	-0.0754805	-0.694879	-0.94189	0.0335461	0.415723	-0.53955
AMRP	0.236769	-0.125315	-0.369929	-0.0904404	1.95578	-0.838137	-0.743555	0.802365	0.751686	-1.57923
AMYP
AMZ2	1.17708	0.931199	-0.164404	0.43225	-0.0924442	-0.769407	-1.67037	1.41466	-0.211209	-1.04735
AN13A	1.17973	-0.290213	0.306529	-0.404125	0.995307	-0.345154	-1.80562	0.927861	0.686487	-1.2508
AN13D	0.932203	-0.0472188	-0.594196	-0.449449	1.63675	-0.309673	-1.60159	0.768224	0.723392	-1.05844
AN32A	0.865312	-0.644682	0.263339	1.2863	-0.374637	-0.789124	-1.38637	0.549591	1.35973	-1.12946
AN32B	0.69536	-0.701014	0.0762175	1.0847	0.667299	-0.768374	-1.58145	0.0310567	1.50944	-1.01323
AN32E	0.36445	-1.00858	0.100536	1.75256	0.515824	-0.801941	-1.37192	0.541866	0.869879	-0.962667
AN33B
ANAG	0.478803	-0.41646	0.935761	1.08585	1.44659	-1.01067	-1.47915	-0.716082	0.418705	-0.743335
ANC2	1.65116	-0.61139	0.326333	0.835166	0.658731	0.137364	-0.688566	-0.767673	0.323076	-1.8642
ANCHR	1.48125	0.205674	0.564789	0.879423	0.489966	0.0181511	-1.65145	-0.180206	-0.183595	-1.624
ANDR
ANF	0.156372	-0.204432	0.00430919	-0.114613	2.57756	-0.879048	0.135566	-0.0166643	-1.06317	-0.59588
ANFB	0.154702	-1.30807	-1.53469	-0.325062	1.43743	-0.290409	-0.384747	1.35927	0.084912	0.806659
ANFY1	0.674944	-0.130892	0.436608	1.02266	0.712294	-1.04772	-1.52774	0.315616	1.02677	-1.48254
ANGE1
ANGE2	1.18557	0.00434949	0.780039	0.682817	0.216115	0.293997	-1.41931	0.292007	0.0346067	-2.07019
ANGI	-0.575756	-0.392651	-0.0695435	-0.614003	1.66931	-0.700794	-1.70587	0.723065	0.70317	0.963072
ANGL1
ANGL2	-0.707559	-0.197874	-0.663841	-0.27466	1.77558	-1.1039	-1.15406	0.632469	1.29771	0.396135
ANGL3
ANGL4
ANGL5
ANGL6
ANGL7
ANGL8
ANGP2
ANGT	-0.0976993	0.0352142	-0.934237	-0.0278278	0.698261	-1.07748	-1.75843	0.93472	1.21496	1.01252
ANK1	-0.622737	0.163809	-1.63008	-0.56181	0.0979226	-0.309902	0.00176775	-0.327145	1.19554	1.99264
ANK2	0.67823	-0.470871	0.945586	0.657879	0.0602875	0.893575	0.57289	-0.365176	-0.676848	-2.29555
ANK3	0.898151	-0.293123	0.35115	1.51119	-0.64705	0.345408	0.0894423	0.0837619	-0.0712599	-2.26767
ANKH	0.993785	-0.14435	0.812686	-0.248113	0.290894	-0.327811	-1.01047	0.173237	1.44481	-1.98467
ANKH1	1.12284	-0.240893	0.486846	1.35282	-0.314043	-0.0422988	-0.872315	0.293446	0.345957	-2.13235
ANKL2	1.07562	-0.577216	0.501432	1.3918	0.492544	-0.415417	-1.14017	0.242179	0.290212	-1.86099
ANKMT	1.55233	0.415845	0.888145	0.636397	0.0781716	0.156502	-0.362479	-0.303119	-1.15514	-1.90665
ANKR1	0.453527	0.671655	-2.06756	0.190731	0.316571	0.566204	-0.720844	1.43407	-1.00466	0.160307
ANKR2	1.59905	0.872153	0.0656646	0.240346	-1.224	-0.245295	-0.810949	1.22341	-0.397735	-1.32265
ANKR9
ANKS3
ANKY2	1.56015	0.498148	-0.323008	0.343266	1.00502	-0.985224	-1.54379	0.63352	-0.0352505	-1.15283
ANKZ1	1.21901	-0.062222	0.655948	0.741356	0.111646	0.292677	-0.310893	0.0872531	-0.229763	-2.50501
ANLN
ANM1	0.727977	0.0574464	0.73572	1.04238	0.53318	0.0213832	-0.40139	0.218813	-0.458655	-2.47686
ANM2
ANM3	0.894874	0.325293	0.975621	1.12977	0.354984	-0.105963	-0.911806	-0.24724	-0.228486	-2.18705
ANM5	1.36815	0.663864	0.225007	0.491079	0.648817	0.0960228	-0.750649	0.161957	-0.691048	-2.2132
ANM6
ANM7	0.970359	1.10952	0.425209	0.405709	0.437152	0.0798652	-1.71427	0.334132	-0.269639	-1.77804
ANM9	0.852778	0.137266	0.785104	0.340321	1.27862	-0.831725	-1.43437	0.0814426	0.490655	-1.70009
ANO1	0.375817	-0.51355	-0.512224	-0.638803	1.69944	-0.594467	-1.77632	0.75412	0.943488	0.262506
ANO10	0.427409	0.469113	-0.777056	-0.590168	1.90409	-0.867358	-1.07287	1.1146	0.283156	-0.890914
ANO5	1.60376	0.452926	0.0777787	0.142357	0.277832	0.246505	0.106887	0.172762	-0.743031	-2.33777
ANO6	0.226538	-0.833027	-0.202777	0.906231	1.37039	-0.723829	-1.70279	0.436161	1.20068	-0.677574
ANO8	1.39131	-0.669612	0.305243	0.912048	-0.14554	0.20706	-1.67475	0.682493	0.457115	-1.46537
ANPRA	0.149509	0.296329	0.914443	-0.520838	0.60245	0.0551889	-2.17139	-0.364931	1.52665	-0.487411
ANPRB	0.589372	-0.710123	-0.916795	0.965192	-0.0160405	0.689929	-0.608608	0.552664	1.32021	-1.8658
ANPRC
ANR10
ANR11
ANR12
ANR16
ANR17	0.961146	-0.144297	0.519126	1.22392	-0.0636817	0.407205	-0.233798	0.0674811	-0.293162	-2.44394
ANR22
ANR26	1.77915	-0.162071	-0.237996	1.4149	0.388065	-0.439426	-1.49072	-0.439835	0.168716	-0.980779
ANR27	0.736793	0.188871	0.424895	0.871953	0.053855	0.235646	-0.373292	0.589501	-0.0964879	-2.63173
ANR28	1.17873	0.154039	0.982005	1.10043	-1.02936	0.413265	-0.621872	-0.00135971	-0.243168	-1.93271
ANR29	0.902171	0.892671	-0.0472268	-1.48787	1.65219	-0.727891	-1.2364	0.467769	-0.00781784	-0.407592
ANR35	0.019436	-0.430087	-0.457528	-0.440194	2.42803	-0.489819	-0.848982	0.130568	0.920233	-0.831655
ANR39	1.61713	0.468533	0.906344	0.45062	0.247886	-0.862132	-1.82803	0.271421	-0.399181	-0.872599
ANR40	0.612436	-0.0720743	0.105572	0.541427	1.22247	-0.0207085	-2.03815	0.654702	0.427814	-1.43348
ANR44	1.0511	-0.117657	0.212494	0.944996	1.68286	-0.977898	-0.983043	-0.531705	0.0960039	-1.37716
ANR49
ANR50	-0.0737003	-1.34471	0.162411	0.564301	1.05546	0.110847	-1.7414	0.93898	1.09861	-0.770787
ANR52
ANR54	1.13861	0.349237	-0.349279	1.17688	0.50859	-1.54458	-0.53635	0.285465	0.610884	-1.63945
ANR61
ANS1A	1.48821	0.129762	0.52416	0.790627	0.394718	-0.188205	-1.12553	-0.100491	0.176992	-2.09024
ANT3	-0.0139587	0.0813524	-0.513672	-0.506194	1.09489	-1.16485	-1.71139	0.335719	1.21317	1.18493
ANTR1	-0.281309	-0.918044	-0.586598	-0.765362	1.26204	-0.900746	-1.01773	0.714624	1.45845	1.03468
ANTR2	1.02517	-0.607758	-0.201375	0.337478	0.733465	-1.27912	-1.43952	0.702482	1.46449	-0.735313
ANX11	1.29724	0.531092	0.235824	-0.265143	0.713731	-0.368573	-1.86073	1.07651	-0.08082	-1.27914
ANXA1	-0.171996	-0.569705	-0.55294	-0.547113	1.70026	-0.962776	-1.33455	0.380804	1.32835	0.729656
ANXA2	-0.201826	-0.891406	-0.488504	-0.447618	2.03672	-0.548507	-1.33362	0.238685	1.04465	0.59142
ANXA3	0.801706	0.910277	0.684758	0.75079	0.118453	0.153486	-1.1069	0.528011	-0.742049	-2.09853
ANXA4	0.0359633	-0.419729	-0.767586	-0.593732	1.6778	-1.1477	-1.24628	0.494378	1.07463	0.892263
ANXA5	0.326851	-0.379786	-0.048934	-0.308883	1.08221	-0.851467	-2.09611	0.726016	1.33752	0.21258
ANXA6	1.18889	0.363997	0.58373	-0.0282709	0.602347	0.0510924	-2.2875	0.145596	0.496624	-1.1165
ANXA7	1.24494	-0.102472	0.28449	-0.0169691	0.727686	-0.291249	-2.34978	0.851572	0.293215	-0.641441
ANXA8
ANXA9
AOAH
AOC1
AOC3	0.0667694	-0.340759	-0.471309	-0.676249	1.96423	-0.809138	-1.46228	0.0222272	1.06802	0.638489
AOFA	0.901157	0.401001	0.298093	-0.233823	0.38637	0.202681	-0.296556	1.26207	-0.526051	-2.39494
AOFB	1.38458	0.662509	0.472273	-0.71405	-0.248966	0.549449	-0.20664	0.56911	-0.201053	-2.26721
AOXA	-0.555538	-0.361772	-0.630387	-0.106451	2.08679	-0.718436	-1.4744	0.673014	0.721282	0.365898
AP180	0.660863	0.441417	1.39209	0.131243	-0.602875	0.934221	0.590664	-0.98579	-0.744786	-1.81705
AP1AR
AP1B1	0.816681	-0.467264	0.213123	1.05272	1.2908	-0.379731	-0.908068	0.105258	0.327737	-2.05125
AP1G1	1.31226	-0.352599	0.203156	1.10404	0.657059	-0.399087	-1.23912	0.281333	0.325549	-1.89259
AP1G2	1.0117	0.277359	0.0972076	0.250086	1.8968	-0.524436	-1.30703	0.233165	-0.567338	-1.36752
AP1M1	0.977401	-0.457129	0.260478	0.939455	0.89662	-0.140078	-0.759303	0.312757	0.274577	-2.30478
AP1M2
AP1S1	0.88008	-0.499824	0.760429	0.261659	0.914487	-0.602409	-2.27309	-0.171545	0.942493	-0.212277
AP1S2	1.04142	-0.21929	0.127534	1.32272	0.700657	-0.355638	-0.945746	0.221957	0.225266	-2.11888
AP2A1	1.21847	-0.709327	0.519342	1.04638	0.441898	-0.253552	-0.511934	0.118259	0.362225	-2.23176
AP2A2	0.651779	-0.586147	-0.0222878	1.0243	1.56277	-0.695073	-0.992826	0.173626	0.586002	-1.70215
AP2B1	1.19132	-0.552766	0.494748	0.77992	0.554632	-0.120251	-0.461788	0.272517	0.240567	-2.3989
AP2M1	1.25054	-0.537236	0.344671	1.06686	0.773315	-0.669698	-0.544506	0.134709	0.289773	-2.10842
AP2S1	0.830211	-0.32427	0.49343	0.734957	0.663682	-0.616603	-0.969013	0.518777	0.835608	-2.16678
AP3B1	0.972188	0.0209897	0.308497	0.148511	1.30945	0.0881863	-1.16477	0.149802	0.339749	-2.1726
AP3D1	1.11946	-0.0653566	0.502227	0.687597	0.915013	0.124843	-1.0013	-0.11849	0.102615	-2.26661
AP3M1	1.01333	-0.117878	0.364615	0.403416	1.22765	0.142484	-0.939989	-0.158604	0.327725	-2.26275
AP3M2	1.08103	-0.0905088	-0.0921795	-0.602055	1.46227	-0.547105	-0.954507	0.604103	0.867156	-1.7282
AP3S1	0.743975	-0.147002	0.359717	-0.0171138	1.57398	-0.383582	-1.52677	-0.0218542	0.968322	-1.54967
AP3S2	1.23901	0.0457438	0.704053	1.10783	-0.221092	0.176331	0.190465	0.072211	-1.90745	-1.4071
AP4A	1.15858	0.894385	0.757953	0.946345	0.267993	-0.829117	-1.85975	0.16026	-0.63854	-0.858108
AP4AT	-0.593587	0.6963	1.25694	-1.14283	0.264029	0.495597	1.62965	-0.981091	-0.705469	-0.919543
AP4B1	1.24009	0.5762	0.609145	0.682509	0.631602	0.369652	-0.615016	-0.412151	-1.06134	-2.02069
AP4E1	1.1408	0.205716	0.631985	0.629481	1.01111	0.262286	-0.61303	-0.210355	-0.948601	-2.1094
AP4M1	1.11569	0.471163	0.734582	0.789365	0.73758	0.317702	-0.606169	-0.493036	-1.07946	-1.98742
AP4S1	1.73509	0.142151	0.485981	0.854124	0.297402	-0.240011	-1.64349	0.0632636	-0.248605	-1.44591
AP5B1	1.17877	-0.359782	0.370636	1.58029	0.517056	-0.449671	-0.66916	-0.105986	-0.0846214	-1.97753
AP5M1	0.806271	0.556476	0.649527	0.793582	0.46548	0.242878	-0.484004	-0.18106	-0.332086	-2.51707
AP5S1	0.974465	0.00417587	0.159016	0.878356	0.928968	-0.00540106	-1.68514	0.380097	0.200222	-1.83475
AP5Z1	1.11302	-0.634041	0.409512	0.857934	1.20637	-0.562472	-1.27628	0.448399	0.12243	-1.68487
APAF	0.74719	-0.529933	-0.644408	0.444821	1.27386	-1.06277	-1.44228	0.343862	1.48815	-0.618486
APBA1	0.784979	-0.603907	0.473086	0.174345	1.62734	0.126592	-1.29938	0.216402	0.308869	-1.80832
APBA3
APBB1	0.635829	0.157098	0.868119	1.1534	0.292106	0.336613	-0.437873	-0.329499	-0.240587	-2.43521
APBB2	0.755345	-0.250213	-0.0825266	0.466694	1.37278	-0.777676	-1.81596	0.410861	1.00516	-1.08447
APBP2
APC	1.52094	-0.347549	0.498899	1.44812	0.0444758	-0.344368	-1.02277	-0.13233	0.0753377	-1.74075
APC1	1.22041	-0.829476	0.453328	1.28762	0.456584	-0.0722459	-0.461981	-0.0893991	0.156367	-2.12121
APC10	0.693289	0.0747639	0.129696	1.35549	0.291152	0.669442	-0.64341	-0.00228838	-0.185191	-2.38294
APC15
APC16	0.962932	0.187769	-0.520597	0.596056	0.383029	-0.326969	-2.0258	0.418693	1.35106	-1.02617
APC4	1.10263	-0.58862	0.603584	1.45187	0.0350806	-0.246259	-0.317963	0.309287	-0.188257	-2.16135
APC5	1.40016	-0.26759	0.175461	1.27007	0.171624	0.0386739	-0.557347	0.048098	-0.0480354	-2.23112
APC7	0.554056	-0.608713	0.539987	1.72072	0.00807013	0.22801	-0.130335	-0.277138	0.177301	-2.21196
APEX1	0.618849	-0.373108	0.664548	1.91285	-0.340547	0.0723405	-0.234504	-0.296147	0.00383621	-2.02812
APH1A	0.671675	1.21327	-0.446559	0.0873075	-0.236789	0.458217	-1.2658	0.418455	1.03699	-1.93676
API5	0.957983	-0.872471	0.479433	1.74612	-0.311254	-0.377863	-0.652608	0.0479236	0.686572	-1.70383
APJ
APLP2	1.38398	0.76192	0.288126	0.379336	1.09281	-0.376564	-0.90787	-0.217427	-0.434273	-1.97004
APMAP	0.442685	-0.931966	-1.10287	0.50386	1.55117	-1.04041	-1.27232	0.805062	0.808716	0.236071
APOA	0.635899	0.453807	-1.21327	-1.19252	0.777259	0.181637	-1.32063	-0.423399	0.44747	1.65375
APOA1	-0.261784	0.0867595	-0.924845	-0.575021	1.10468	-1.08789	-1.28926	0.330632	1.04472	1.572
APOA2	0.422786	0.441414	-0.983712	-0.574426	1.15739	-0.996919	-1.49536	-0.2504	0.917002	1.36222
APOA4	-0.613631	-0.0856621	-0.964268	-0.467746	1.06645	-1.07108	-1.12611	0.592267	1.34631	1.32347
APOA5
APOB	-0.371382	-0.0460555	-1.11245	-0.374155	1.24739	-0.89276	-1.22414	0.0930551	1.21833	1.46216
APOBR	0.430349	0.117172	-0.949231	-0.286108	1.5857	-0.635747	-0.730123	-0.386631	1.81508	-0.960459
APOC1	-0.402584	0.264835	-1.07861	-0.697823	1.08791	-1.04831	-1.07031	0.257188	1.26859	1.41912
APOC2	-0.24284	0.659693	-0.664646	-0.0433422	1.12731	-1.16433	-1.87306	0.367313	1.1524	0.681498
APOC3	-0.517774	0.231461	-1.18028	-0.0163274	1.10609	-1.05822	-1.14274	-0.0185868	0.934218	1.66216
APOC4
APOD	-0.0372503	0.0813498	-1.24534	-0.53507	1.34277	-0.816826	-1.42443	0.460409	0.887681	1.28671
APOE	-0.246605	0.034102	-0.781194	-0.374312	1.21971	-1.15342	-1.47594	0.292859	1.1468	1.338
APOF
APOH	-1.50289	-0.308443	-1.08678	0.157698	1.55299	-0.964081	-0.234207	0.581439	1.10005	0.704223
APOL1	-0.317086	0.242407	-0.916884	-0.5504	1.13293	-1.01426	-1.33079	0.214604	0.855415	1.68406
APOL2	2.04055	1.04835	-0.197054	-0.590737	-0.0975646	0.406534	-0.472956	-0.271105	-0.179247	-1.68677
APOL3	0.889869	0.664713	0.64041	0.103207	0.611675	-0.0968984	-1.94439	0.0700418	0.700283	-1.63891
APOM	-0.436697	0.114519	-0.905092	-0.290132	1.19341	-1.1425	-1.25621	0.135834	0.961147	1.62572
APRV1
APT	0.409292	0.706114	0.275996	0.544447	0.689894	-0.716951	-2.58743	0.21467	0.479757	-0.0157831
APTX	0.966672	-0.910225	1.0352	1.46386	-0.667271	0.116665	-0.0994562	0.140697	-0.17436	-1.87178
AQP1	1.17885	0.37145	0.365019	0.524867	-0.0526004	1.06857	-1.04248	-1.56569	0.581319	-1.42931
AQP7	1.70608	-0.64876	0.246228	0.803949	-0.895579	-0.963643	-0.313448	-0.077922	1.31979	-1.17669
AQR	0.96868	-0.829848	0.379337	1.68941	-0.24896	-0.0506025	-0.13173	-0.0822155	0.346992	-2.04106
AR2BP	0.773722	0.348358	0.176975	0.245156	0.74808	-0.89224	-2.42165	0.440981	0.840507	-0.259885
AR6P1	0.207771	-0.353921	0.0221728	0.386786	1.13268	-0.133216	-2.48655	0.373739	1.01537	-0.164841
AR6P4	0.557597	-0.225075	0.828844	1.5564	0.06158	-0.431399	-0.847106	0.0678822	0.516893	-2.08562
AR6P6	0.482732	-1.10322	1.24838	1.20508	0.180555	-1.29062	-0.26635	0.0507073	0.895012	-1.40226
ARAF	1.01652	0.519354	0.707913	0.995857	0.204232	0.0939705	-1.02385	0.211478	-0.54223	-2.18324
ARAID	-0.525892	0.538743	0.73576	1.48955	-0.0815814	0.541956	0.700948	-0.537477	-0.932521	-1.92949
ARAP1	0.0941656	-0.217281	-0.0243136	-0.480308	1.89206	-0.926492	-1.74808	0.715852	0.829392	-0.134996
ARAP3	1.15864	-0.148064	0.625063	1.45834	-1.09222	0.114278	-1.10414	0.407903	0.16152	-1.58132
ARB2A	1.05621	-1.1025	0.202218	1.6303	0.245503	-1.04846	-1.29039	0.389563	0.662473	-0.744902
ARBK1	1.41404	0.0737766	0.641838	0.361853	0.55846	-0.192376	-1.02187	0.319399	0.070211	-2.22533
ARBK2
ARC1A	1.30352	0.605382	0.247838	0.583832	0.679423	-0.0887028	-1.78825	0.335737	-0.236843	-1.64193
ARC1B	0.516121	-0.617479	0.0553942	0.436289	1.5366	-1.09731	-1.83265	0.645125	0.793306	-0.435391
ARCH	1.19113	0.338081	0.519619	0.254655	0.454273	-0.502619	-2.47162	0.335713	0.411745	-0.530977
ARF1	1.11015	0.387668	0.0195721	-0.27495	1.07564	-0.407964	-1.76735	0.639839	0.699277	-1.48188
ARF4	0.582844	0.308323	-0.170813	-0.0699178	1.57454	-0.42718	-2.2399	0.449097	0.566874	-0.573858
ARF5	1.77916	-0.829568	0.2643	1.20602	-0.0304219	-0.407769	-1.3307	0.169316	0.40192	-1.22225
ARF6	0.513219	-0.313737	-0.615097	1.09021	1.13083	-0.876012	-0.754119	0.100152	1.34693	-1.62238
ARFG1	0.808777	-0.463274	-0.667621	1.0842	0.78016	-0.463794	-1.70556	0.478274	1.20082	-1.05198
ARFG2	1.28495	-0.0165154	0.516718	1.04941	0.33607	-0.134843	-0.720445	-0.333397	0.284755	-2.26671
ARFG3	0.653638	0.0584016	-0.00914379	0.629041	0.865468	-0.456499	-1.99084	0.802267	0.832106	-1.38444
ARFP1	0.416872	0.463079	-0.447767	0.207872	1.36686	-0.398178	-1.81392	0.389258	1.10847	-1.29254
ARFP2	0.433395	-0.884652	0.478283	1.16475	1.05138	-0.590955	-1.53003	0.153393	0.999556	-1.27511
ARFRP	0.600533	0.279168	0.191936	1.61213	0.300945	0.340634	0.377941	-0.512458	-1.26158	-1.92924
ARGAL	1.61899	-0.308295	0.464599	0.624877	0.806027	-0.142617	-0.99826	0.414719	-0.622093	-1.85795
ARGI1	-0.757548	0.437816	-0.974111	0.182479	0.0704751	-0.484724	-0.785443	-0.874206	1.06432	2.12094
ARGI2
ARGL1	1.0869	-0.591077	0.578375	1.27393	-0.629115	-0.455425	-0.569112	0.0703192	1.08174	-1.84653
ARH	0.931075	0.502279	0.3365	-0.423569	-0.362369	-0.107706	-1.66354	0.706829	1.48508	-1.40458
ARH37	0.597574	0.492614	-0.190145	0.476853	1.49109	-0.367609	-1.18231	-0.291576	0.859429	-1.88593
ARH40	0.509105	-1.4902	0.385773	1.29829	0.89059	-0.604796	-1.2274	0.172741	1.03002	-0.964122
ARHG1	1.00471	-0.393361	0.470356	1.02144	0.753178	-0.456533	-1.343	0.0523556	0.744281	-1.85343
ARHG2	1.19447	-0.352539	0.112089	1.33128	0.478549	-0.207759	-1.29382	0.0636079	0.527641	-1.85351
ARHG3
ARHG6	1.38421	0.387221	0.858761	-0.296158	-0.110466	0.428449	-0.618102	0.624358	-0.432481	-2.22579
ARHG7	1.23836	-0.357619	0.523779	1.38489	0.255965	0.12593	-1.07775	-0.186375	0.0588397	-1.96601
ARHG9	0.967583	0.354378	0.148287	0.866578	0.600775	0.234566	-0.154755	-0.113021	-0.335317	-2.56907
ARHGA	0.99504	-0.620819	0.209518	0.661404	1.04039	0.169523	-1.63703	0.121239	0.733761	-1.67302
ARHGB	1.31243	0.0953017	0.241875	1.03472	0.633166	0.148964	-1.36849	-0.00754616	-0.134593	-1.95583
ARHGC	0.748108	-0.569635	0.247828	1.02897	0.120965	-0.6149	-1.25902	1.0134	1.00864	-1.72437
ARHGF	1.37247	0.128029	1.0235	0.429233	-1.0672	0.786679	-0.834951	0.290218	-0.334314	-1.79367
ARHGH	1.10989	-0.166098	0.178954	1.11531	0.450417	-0.131836	-0.45375	0.0256967	0.309089	-2.43768
ARHGI	1.56533	-0.322455	-0.211364	-0.0780265	1.24081	-0.952417	-0.757554	0.314462	0.81644	-1.61522
ARHGP
ARHGQ
ARHL1	1.1148	1.01053	0.533305	0.280075	-0.698181	0.053868	-1.68293	1.05217	-0.302833	-1.36081
ARI1	1.1161	0.49901	0.597123	0.824126	0.309052	-0.418059	-1.76047	0.551433	-0.0468567	-1.67146
ARI1A	1.03518	-0.584241	0.327663	1.74753	-0.60005	-0.15892	-0.290364	0.0335558	0.431094	-1.94145
ARI1B	1.18987	-0.664987	0.297148	1.3997	-0.203707	-0.265839	-0.704393	-0.309735	1.06588	-1.80393
ARI2	1.17992	1.38999	0.434849	0.118936	-0.292422	0.0382143	-1.7111	0.572526	-0.303412	-1.42751
ARI3A
ARI3B	1.59829	-0.203214	0.508652	0.197757	0.848952	0.165388	-1.79477	-0.460898	0.451605	-1.31176
ARI4A	1.04821	0.481394	1.05382	1.11574	-0.153415	-0.647094	-0.940748	-0.084895	0.118379	-1.99139
ARI4B	1.15321	-0.911608	0.258159	1.66431	-1.05978	-0.914433	-0.775361	0.717436	0.61174	-0.743677
ARI5B
ARID2	1.4162	-1.73952	0.341514	1.45066	-0.181565	-0.189056	-0.780368	-0.251932	0.675587	-0.741518
ARIP4
ARK2N	1.25571	0.171386	0.0948533	1.11213	0.0649435	0.0271885	-0.838716	0.333969	0.0852194	-2.30668
ARK72	1.0522	0.300943	0.203348	0.366448	0.666508	-0.218788	-2.27128	0.61637	0.460603	-1.17635
ARK73	0.336552	0.329798	1.0804	1.18667	-0.0837187	0.463589	-0.266029	0.185824	-1.04694	-2.18614
ARL1	1.07148	0.0513116	0.144807	0.815491	0.788459	-0.627489	-1.54661	0.825737	0.216675	-1.73986
ARL10
ARL11
ARL15	1.64809	-0.00263172	-0.344631	0.851152	-0.743611	-0.0352491	-0.455078	-0.529001	1.27581	-1.66485
ARL2	1.30163	0.0318725	0.725154	-0.148814	0.538729	0.250473	-1.44238	0.772422	-0.101282	-1.92781
ARL3	0.854795	0.620554	-0.12967	-0.307467	1.11593	-0.520239	-2.3041	0.604519	0.571574	-0.505895
ARL5A	0.80553	-0.457433	0.321542	0.478961	1.31592	0.128394	0.21902	-0.392575	0.00114315	-2.42051
ARL5B
ARL6	1.23228	-0.140217	0.239645	0.4856	0.713236	-0.946894	-2.34103	0.125793	0.499607	0.131983
ARL8A	1.38043	-0.253455	0.0467789	1.54373	-0.0557066	-0.691594	-1.51699	0.073672	0.663388	-1.19026
ARL8B	1.44651	-0.693929	0.492288	1.3212	-0.24406	-0.48435	-0.819054	-0.018861	0.719353	-1.7191
ARLY	1.33594	0.383235	0.106391	-0.385867	0.237435	-0.414241	-2.19277	0.618329	1.00463	-0.693082
ARM10	1.68539	-0.603155	0.352792	0.583597	0.2479	0.182291	-0.599054	0.717065	-0.552454	-2.01437
ARMC1	0.948132	-0.0321616	0.554172	1.09197	-0.195652	0.467001	-0.691503	0.666012	-0.54374	-2.26423
ARMC5
ARMC6	1.36341	0.567964	0.816321	0.346591	0.713041	-0.777225	-1.89348	0.0837412	-0.0704561	-1.14991
ARMC8	1.48536	-0.664359	0.42249	1.14795	0.00713448	0.136376	-0.422571	0.428796	-0.481238	-2.05994
ARMC9
ARMD3	1.79257	0.284806	0.250415	0.716292	0.399454	-0.162963	-1.33188	-0.167336	-0.0088673	-1.77249
ARMT1	1.12753	1.04525	0.551439	0.122114	0.640884	0.150954	-1.80137	0.267103	-0.631169	-1.47274
ARMX1	1.29961	0.623756	0.351835	0.946155	-0.197364	0.276681	-0.402976	0.159325	-0.847707	-2.20931
ARMX2	1.38262	0.693465	0.225204	0.759382	0.145972	0.226425	-0.571833	0.226784	-0.927098	-2.16092
ARMX3	1.34942	0.16823	0.0795868	1.60637	-0.104247	0.105435	-0.283539	-0.210628	-0.745575	-1.96504
ARMX4
ARMX6	1.33304	1.2402	0.716493	0.768213	-1.05616	0.0299463	-1.29279	-0.650942	0.0797402	-1.16774
ARNT	1.2918	-1.0403	0.0947022	0.902776	0.409551	-0.169401	-1.3135	0.567449	0.833716	-1.57679
AROS	1.09679	0.887442	0.279851	1.63318	-0.529487	-0.639094	-0.285949	-0.116732	-0.540684	-1.78532
ARP10	1.17679	-0.386679	0.549138	1.16197	-0.0598757	0.409229	-0.6291	0.101032	-0.0343379	-2.28817
ARP19	1.157	1.27669	0.108054	-0.283528	0.317114	-0.247897	-2.29	0.121235	0.42364	-0.582296
ARP2	0.568032	-0.268687	0.179667	0.788339	1.64766	-0.586437	-1.73993	0.137033	0.526896	-1.25258
ARP3	0.271518	-0.246531	0.274803	0.853873	1.62372	0.381426	-1.39955	-0.0547228	0.113264	-1.8178
ARP3B	1.30494	-0.581487	-0.0461321	0.572578	1.18295	-0.696205	-1.8272	0.447733	0.577064	-0.934246
ARP5	0.844765	-0.557231	0.253918	1.45385	-0.0289555	0.0373018	-0.66864	-0.261882	0.997059	-2.07019
ARP5L	1.13181	0.708565	-0.378598	-0.416153	0.937286	-0.0829946	-2.39061	0.465236	0.216734	-0.191283
ARP6
ARP8	0.575063	-0.00854775	0.529282	1.30411	-0.0497472	0.0496155	-0.468447	0.340109	0.236983	-2.50842
ARPC2	1.24176	0.0086709	-0.0885826	0.29218	1.28447	-0.72829	-1.91669	0.394448	0.542177	-1.03014
ARPC3	1.20807	-0.297448	-0.0927132	0.393744	1.20442	-0.465266	-1.8267	0.288216	0.822537	-1.23486
ARPC4	1.16202	0.12025	0.136611	0.402255	1.1312	-0.720421	-1.64028	0.571537	0.408993	-1.57216
ARPC5	0.140532	-0.392084	-0.624836	0.171001	1.39642	-0.913887	-1.72508	0.177572	1.60877	0.161587
ARPIN	0.503801	0.0451214	-0.0786407	0.117248	0.596953	-0.975093	-2.12684	0.68718	1.52744	-0.297164
ARRB1	0.180219	0.316636	-0.483736	0.450333	0.781949	-1.07723	-2.17785	0.96776	0.987958	0.0539705
ARRB2	0.91598	0.0580118	-1.50924	-0.0853823	1.02328	-1.21698	-1.1562	1.06846	0.930147	-0.0280855
ARRD1	0.500219	-0.235526	0.42739	1.48174	0.841821	-0.465806	-0.489716	0.186169	0.0155097	-2.2618
ARSA	-1.34042	0.227505	0.443645	-1.44387	1.5545	0.426586	0.264554	1.16567	-0.641586	-0.656584
ARSB	1.03235	1.00198	-0.0399416	-0.335136	-0.33778	-0.234652	-1.54452	1.38285	0.517582	-1.44274
ARSD	2.10438	0.454991	0.51497	0.491465	0.104964	-1.04254	-0.020203	-0.636436	-1.43907	-0.532522
ARSK	1.81588	-0.203386	0.896196	0.620234	-0.487468	-0.434112	-1.11096	-0.912042	0.898851	-1.08319
ARSL
ARVC	1.03102	-0.0538897	0.849122	1.18497	-0.76781	-0.165889	0.132533	0.4853	-0.539501	-2.15586
ARY1	0.402025	1.12613	0.264537	-0.68955	1.57751	-0.11706	-2.09937	0.0127009	-0.263267	-0.213657
AS3MT	1.17072	1.28735	0.794328	-0.627963	0.223154	0.0761472	-1.68068	0.232757	-0.0584334	-1.41739
ASAH1	0.914221	-0.479816	0.798273	0.663682	-0.0983649	0.495138	-1.54915	0.470027	0.666518	-1.88053
ASAP1	0.847299	-0.428432	-0.59792	0.138701	1.2025	-1.27154	-1.6328	0.0640004	1.37792	0.300288
ASAP2	0.551657	-0.774646	-0.332135	0.00715039	1.82795	-0.580894	-1.8603	0.123947	0.900982	0.136285
ASAP3	1.27213	0.343318	0.362932	0.925248	0.542906	-0.468396	-1.16768	-0.146027	0.390877	-2.05531
ASB1	1.17374	0.355793	1.27558	0.0165711	0.0093718	-0.201084	-1.15222	0.916894	-0.567872	-1.82677
ASB10	0.86434	0.222903	0.724008	1.02911	-1.13726	0.175498	0.658714	0.291962	-0.792438	-2.03684
ASB11
ASB14
ASB15
ASB18
ASB2	0.284997	0.273705	0.440274	1.26981	-1.65105	0.829743	0.850673	-0.141692	-0.551784	-1.60468
ASB3	1.11341	0.8295	0.600562	0.317403	-0.333476	0.628312	-0.144121	0.0189921	-0.651724	-2.37886
ASB4
ASB5	1.42548	1.04676	0.884118	-0.068965	-0.619914	0.493598	-0.956033	-0.229435	-0.110365	-1.86524
ASB6	1.23274	1.28637	-1.05086	0.375657	0.786736	-0.253761	-0.810546	0.716117	-0.894004	-1.38844
ASB8	1.20073	0.220346	-0.107037	0.862422	-0.636029	0.0167654	-0.601213	1.62537	-1.20496	-1.37639
ASB9	0.236912	0.488896	0.837178	-0.690971	2.01217	-0.967224	-0.250676	0.448333	-0.911468	-1.20315
ASC	0.287838	0.323565	-0.829478	-0.327942	1.28966	-1.23722	-1.5937	0.301696	1.43955	0.346037
ASCC1	1.42015	-0.264306	0.763982	0.360855	0.510435	-0.449023	-1.02232	0.0192865	0.708009	-2.04707
ASCC2	1.13372	-0.250423	0.280174	-1.11417	1.67045	-0.322039	-0.875507	0.464752	0.498592	-1.48555
ASCC3	1.0658	-0.281374	0.23683	-0.623983	1.4732	0.00126208	-0.997035	0.795686	0.200868	-1.87125
ASF1A	1.64889	0.368332	0.58551	0.986312	0.0372188	-0.822729	-0.900483	-0.51035	0.330893	-1.72359
ASGL1	0.310635	0.0683653	-0.24587	1.20675	0.151667	0.484647	0.0954591	0.154671	0.405548	-2.63187
ASH2L	0.926334	-1.01397	0.41188	2.06111	-0.41083	-0.422504	-0.391973	-0.0780014	0.354385	-1.43643
ASHWN	0.702119	-0.613981	0.464502	1.28153	0.0731766	-0.912406	-1.2428	0.265512	1.37301	-1.39066
ASM	0.000745398	0.279124	1.05076	1.3673	-0.378815	0.686437	0.0878238	-0.275448	-0.609013	-2.20891
ASM3A
ASM3B
ASML	0.763014	0.185664	0.173868	0.431454	1.01784	-0.0236989	-2.12199	1.15591	-0.649653	-0.932409
ASND1
ASNS	0.53047	0.875844	-0.534103	-0.857263	1.83502	-0.226652	-1.39402	0.602282	0.240295	-1.07187
ASPC1	1.07022	0.548327	0.962378	1.12705	-0.443848	0.107444	-1.11005	-0.152393	-0.140953	-1.96818
ASPG	0.16856	0.871542	0.463883	0.569843	0.981717	-0.040866	0.00369868	0.331117	-0.972093	-2.3774
ASPH	0.24993	-0.878132	-0.266392	0.150872	1.87269	-0.948104	-1.20609	-0.282564	1.45301	-0.145222
ASPN	-0.390628	-1.39039	-0.548519	-0.542326	0.288989	-0.544344	-0.761658	0.892253	1.68977	1.30685
ASPP1	1.50388	0.784762	0.323986	0.322525	-0.128967	0.426386	-0.546915	0.0473662	-0.450262	-2.28276
ASPP2	1.10612	0.00795969	0.0733725	0.234105	0.924242	-0.0163998	-1.67021	0.0447235	1.0305	-1.73442
ASSY	1.3304	1.24666	0.0101936	0.0377813	-0.0978406	-0.815809	-1.99047	0.763544	0.168212	-0.652664
ASTE1
ASTN1
ASTN2
ASTRA	1.08752	0.438758	0.358185	0.522334	-0.164577	0.0367453	0.444587	-0.589129	0.411405	-2.54583
ASTRB
ASURF	0.53592	0.829712	0.0880926	0.934872	0.34366	-0.744158	-0.576218	-0.0660394	0.943977	-2.28982
ASXL2
AT11A	0.891335	-0.278564	0.419967	1.67347	-1.45423	-0.0864616	-0.172602	0.738901	-0.175471	-1.55635
AT11B	1.31759	-0.454987	0.459043	1.08129	0.542953	-0.430177	-0.781478	-0.0740382	0.43539	-2.09558
AT11C	-0.354299	0.608822	0.216093	-0.0789637	1.68014	-0.738827	-1.75645	0.30184	1.03513	-0.913477
AT131	0.957759	-0.943965	0.0830995	1.47759	0.918093	-0.38151	-0.176923	-0.197532	0.23504	-1.97166
AT132
AT133	1.07219	-0.242726	1.14987	1.11146	-0.24482	0.112354	0.351331	-0.467498	-0.796392	-2.04577
AT1A1	0.680548	-0.378532	0.863525	1.37908	-0.534125	0.327728	0.424809	-0.934888	0.23218	-2.06033
AT1A2	1.46371	-0.184256	-0.182008	1.37109	-0.950052	-0.478299	-0.927416	0.499661	0.807768	-1.4202
AT1A3	0.726943	0.105125	0.760461	1.14496	-0.831949	0.762864	0.333751	-0.396086	-0.399396	-2.20667
AT1B1	0.763295	-0.0131271	0.721805	1.26099	-0.812302	0.472263	0.125991	-0.364671	0.138191	-2.29244
AT1B2	0.787345	-0.0906486	-0.157044	-0.228107	-0.232942	-0.479957	-1.91166	0.63415	1.96741	-0.288539
AT1B3	-0.0479774	-0.327153	-0.027591	0.972633	1.90119	-0.96403	-0.791407	0.14081	0.664258	-1.52073
AT1B4
AT2A1
AT2A2	0.140415	-0.115916	0.532092	0.711981	1.16188	0.543602	0.412306	-0.533413	-0.424678	-2.42826
AT2A3	0.314703	-0.307458	0.116772	0.715681	1.22719	-0.200777	1.14593	-0.518156	-0.236261	-2.25762
AT2B1	0.95046	-0.855259	0.12864	1.71916	0.470245	-0.647478	-0.79711	0.359451	0.362154	-1.69026
AT2B4	1.11465	-0.435381	0.0330453	1.54868	-0.125312	-0.708461	-1.21846	0.854628	0.435383	-1.49876
AT2C1	1.27601	0.43526	-0.689595	0.75366	0.789768	0.00031512	-0.818939	0.399105	0.0188458	-2.16443
AT2L1
AT2L2	1.01454	0.6213	0.19833	0.0547867	0.981157	-0.539539	-2.44585	0.212245	0.309761	-0.406731
AT5F1	1.20563	0.322789	0.719782	-0.010034	0.147403	0.711813	0.226257	0.074991	-1.1685	-2.23013
AT5G2	1.46115	1.32	0.529763	0.0341205	0.0900385	-0.366128	-1.13895	0.212997	-0.343507	-1.79948
AT5G3
AT5L2	1.65677	0.436222	0.548495	-0.472692	0.192433	0.441314	-0.550085	0.424207	-0.549679	-2.12698
AT8A1	0.699335	-0.038026	1.05254	-0.379693	0.449859	1.06123	0.446984	-0.305814	-0.72632	-2.2601
AT8B2
ATAD1	1.04099	-1.19713	0.841351	0.383637	0.850331	0.609248	0.433884	-0.214671	-0.861552	-1.88608
ATAD2
ATAT	1.29725	-0.959372	-0.621103	0.250367	0.680766	-0.0894313	-1.94276	0.983222	0.772977	-0.371911
ATD2B
ATD3A	0.921711	0.268399	0.57106	0.605969	-0.307206	0.832119	0.0987715	0.202712	-0.745848	-2.44769
ATD3B	0.985253	0.197455	0.808185	0.882364	-0.463612	0.331077	0.493592	-0.073928	-0.876315	-2.28407
ATE1	0.957553	0.549766	0.414812	0.426375	0.972935	-0.242673	-1.63745	0.339206	0.119702	-1.90023
ATF1	1.01564	-1.08876	-0.147814	1.22108	-0.0543937	-0.512604	-0.378566	0.429267	1.26801	-1.75187
ATF2	0.399541	-0.386806	-0.513273	1.30045	1.13399	-0.691221	-1.14865	0.540545	0.939589	-1.57416
ATF3
ATF6A	0.743089	-1.05861	0.0825245	0.907009	-0.229152	0.505691	0.0725911	0.212094	1.02194	-2.25718
ATF6B
ATF7	0.234475	-0.817167	0.227763	0.58966	0.913066	-1.16822	-1.54781	0.176625	1.76446	-0.372857
ATG10
ATG12	0.984762	0.882145	-0.67872	-0.200748	1.01665	-0.129504	-2.30677	0.327378	0.417708	-0.312904
ATG13	0.964579	0.124275	0.436231	0.883651	0.81849	-0.269835	-0.272632	0.0928606	-0.293427	-2.48419
ATG2A	1.12033	-0.43616	0.445461	1.29651	0.798895	-0.0182027	-0.11833	-0.777823	-0.220443	-2.09024
ATG2B	1.10773	-0.516939	0.22444	0.887471	1.10002	-0.412255	-1.4137	0.247216	0.501337	-1.72532
ATG3	1.00819	0.575833	0.092964	-0.0309819	1.04063	-0.762872	-2.27903	0.668746	0.222164	-0.535654
ATG4A	0.617706	1.11621	0.420614	-1.25805	1.85514	-0.472993	-0.601077	0.0386926	-0.621362	-1.09488
ATG4B	0.705427	0.664911	0.118705	0.250881	0.56544	-0.287018	-2.40886	0.94288	0.330836	-0.883202
ATG4C	0.131992	-0.243144	-0.490946	0.193168	0.46878	0.601016	-1.44249	-0.845125	2.21801	-0.591261
ATG4D
ATG5	1.33765	0.560442	0.104245	0.348885	1.18269	-0.523845	-1.48217	0.296231	-0.15624	-1.66789
ATG7	1.38225	0.281285	-0.143612	0.139209	1.38065	-0.577094	-1.91601	0.286939	0.144489	-0.978115
ATG9A	0.950049	0.130491	0.33714	1.67971	-0.203307	0.413836	0.199767	-1.11409	-0.569521	-1.82407
ATGA1	1.25537	-0.315576	-0.905898	1.17882	1.11726	-0.303168	-0.931876	0.308728	0.253457	-1.65712
ATIF1	1.43688	0.126209	-0.14728	-0.631032	1.35765	-0.643069	-1.23289	1.25233	-0.782773	-0.736027
ATL1	1.6079	-0.597772	0.843028	0.670383	-0.683153	0.617467	0.713556	-1.26109	-0.705084	-1.20524
ATL2	-1.40211	-0.353932	-0.507655	-0.100316	1.36864	-0.990325	-0.860005	0.764308	1.42623	0.655169
ATL3	-1.09344	-0.72675	0.047445	-0.387136	1.85961	0.230763	0.255335	-0.528431	1.4381	-1.0955
ATL4	-0.326146	-0.911689	-0.932325	0.153241	2.25862	-0.545712	-0.494379	0.729626	0.738457	-0.669694
ATL5	0.515282	-0.686695	-0.919785	0.247858	0.239415	-1.80283	-0.669546	1.56397	0.827275	0.68506
ATLA1	-0.160752	-0.60516	-0.295253	-0.658099	2.09035	-0.828622	-1.31118	0.275521	0.993148	0.500048
ATLA2	0.485143	0.0716923	0.624665	1.30271	0.534697	0.219426	0.270382	-0.382306	-0.778443	-2.34797
ATLA3	0.110292	-0.83135	-0.361913	-0.11676	2.38677	-0.837874	-1.20986	0.135541	0.427186	0.297968
ATM	0.906387	-0.446653	0.558511	1.27499	-0.168977	0.210073	-0.91117	0.0228975	0.707434	-2.15349
ATN1	-0.335633	-1.04689	-0.730474	1.37739	0.657925	-0.685897	-1.44295	0.474574	1.43611	0.295843
ATOX1	0.368144	0.90002	0.085233	0.000242875	0.848245	-0.582713	-2.38168	0.969529	0.317372	-0.524394
ATP23	-0.542164	-0.620939	0.724146	1.31853	0.54277	1.31048	-0.297257	-0.35615	-0.126351	-1.95306
ATP4B	0.861181	0.570859	0.711986	0.346702	-0.15764	0.96091	-1.03047	0.575007	-0.735157	-2.10338
ATP5E	0.664934	0.349484	0.845451	0.544718	-0.0425841	0.819572	0.537623	-0.160038	-1.55347	-2.00569
ATP5H	1.26472	0.47946	0.374277	-0.472548	0.913537	0.723951	-0.221881	0.0595111	-1.04798	-2.07304
ATP5I	1.10115	0.0228188	0.633632	0.226662	0.470413	0.832348	0.170232	-0.0961696	-1.07502	-2.28606
ATP5J	1.984	0.580737	0.285521	-0.334453	0.470495	0.46255	-0.257561	-0.485714	-1.09255	-1.61303
ATP5L	1.18419	0.487246	0.389692	0.0403027	0.341529	0.979098	0.0430457	-0.0583358	-1.30137	-2.1054
ATP5S	1.32118	0.326803	0.439439	0.173789	-0.0493652	0.661241	0.0987147	0.522444	-1.96749	-1.52676
ATP6	1.83217	0.570736	-0.0670942	-0.24745	0.279554	0.664809	-0.268654	0.198025	-1.13962	-1.82247
ATP68	1.10845	0.586929	0.813622	-0.019939	0.185667	0.754629	0.0241151	-0.088371	-1.18747	-2.17763
ATP7A	0.980562	-1.42471	0.120553	1.5239	1.18508	-0.548459	-1.1119	0.106421	0.0163467	-0.847798
ATP7B
ATP8	1.89517	0.638748	0.682534	-0.431003	0.243456	0.202893	-0.900232	0.0510747	-0.645064	-1.73757
ATP9A	0.810137	-0.352934	-0.140236	0.844723	0.851014	-1.83347	-1.27087	0.456945	1.14642	-0.511718
ATP9B	0.510743	0.0744687	0.795383	1.07728	0.575762	-1.07091	-1.04709	0.60668	0.430243	-1.95256
ATPA	1.0647	0.346552	0.769904	-0.0051919	0.242844	0.847699	0.0899793	0.107206	-1.30887	-2.15482
ATPB	1.1632	0.28136	0.69548	0.0432596	0.318645	0.760982	0.259305	-0.0619915	-1.31546	-2.14478
ATPD	1.0652	0.706857	0.402105	-0.213128	0.482422	0.916267	0.0719606	-0.16647	-1.03153	-2.23369
ATPF1	1.15797	0.450167	0.781488	-0.109904	-0.283733	0.841261	0.125118	0.0670537	-0.667186	-2.36223
ATPF2	1.29741	0.73678	-0.409173	-0.281699	0.198786	0.934554	0.506376	0.0924502	-0.980989	-2.09449
ATPG	1.43999	0.327538	0.80163	-0.156999	0.121919	0.782266	0.0037271	-0.0494177	-1.34034	-1.93031
ATPK	0.790178	-0.187303	0.507255	0.327917	0.31966	1.07445	0.575265	0.0710118	-1.33097	-2.14747
ATPMK	1.03564	0.768775	0.540122	0.218425	0.0955907	0.920237	0.0344665	-0.228965	-1.26748	-2.11681
ATPO	1.19592	0.124502	0.762704	0.136123	0.0653014	1.04616	0.153847	-0.179942	-1.24059	-2.06403
ATRAP	0.103903	0.736956	-0.692504	-0.475645	1.30699	-1.12045	-1.77824	1.14761	0.387507	0.383865
ATRN	-0.343148	-0.202288	-0.7926	-0.111981	1.30501	-1.043	-1.40323	0.00174095	1.08513	1.50436
ATRX	0.723267	-0.365787	0.563389	1.43486	-0.0691772	-0.0384585	-0.358504	-0.166655	0.608239	-2.33117
ATS1	1.37529	-0.0804766	0.0889408	0.571526	-0.198007	-0.542459	-1.6516	1.66811	-0.327878	-0.903443
ATS15	0.431209	-0.807597	1.05735	1.23738	0.508029	0.400045	0.772056	-1.23698	-0.88066	-1.48083
ATS2
ATS4
ATS5	-1.50838	0.364592	1.1107	0.282869	1.09978	-0.865968	-0.705884	0.878631	0.629199	-1.28554
ATS7
ATX1	0.576743	-0.527551	0.245667	1.19562	-0.115538	0.822605	-0.910143	-0.0878967	0.92564	-2.12515
ATX10	1.496	0.424349	0.530005	0.794719	0.0823249	-0.269847	-1.22483	0.508291	-0.431892	-1.90912
ATX1L	1.23972	-0.903447	-0.132435	0.385011	0.574085	-0.738996	-1.95854	0.517109	1.21035	-0.192861
ATX2	1.35969	0.220378	0.517063	1.01176	-0.275091	0.120495	-0.746149	0.144177	-0.0859212	-2.2664
ATX2L	1.43077	-0.159153	0.329913	1.12632	-0.146567	-0.18366	-0.667728	0.162964	0.324598	-2.21746
ATX3	0.637691	0.0671129	0.0500483	0.265597	0.519188	-0.523337	-2.56359	0.895711	0.76499	-0.113412
AUHM	1.53886	0.480557	0.71168	0.0444525	-1.12272	0.719594	-0.132561	0.328821	-0.697203	-1.87147
AUP1	-0.200869	-0.353036	0.975943	1.37274	1.27911	0.0196217	-0.488608	-0.771135	0.0440731	-1.87784
AUTS2
AUXI	1.45562	0.237477	-0.170432	0.788935	1.59929	-0.438241	-1.28706	-0.467401	-1.04942	-0.66877
AVEN	0.860859	1.15967	-0.180841	-0.0499851	1.39002	-0.16763	-1.00504	0.218452	-0.280763	-1.94473
AVIL	1.36206	-1.22941	0.109302	0.682153	0.782904	0.563143	-0.185281	-0.0208128	-0.0168794	-2.04718
AVL9	1.43287	0.631536	0.317125	-0.119385	1.4477	-0.808435	-1.31339	0.0594978	-0.276894	-1.37063
AVR2A
AXA81
AXIN1
AZI2	-0.0476276	0.0621847	0.319997	0.758659	0.832154	-0.436934	-1.8532	-0.239512	1.67295	-1.06867
B2CL1	0.993143	-0.115349	-0.173553	1.71052	-0.337624	-0.535008	-1.25648	1.25568	-0.382847	-1.15848
B2CL2	0.553549	-0.188813	0.313125	-0.106203	1.10378	-1.01643	-2.24027	1.07105	0.277978	0.232232
B2L11
B2L13	1.12435	1.00935	0.49651	0.0524374	-0.495955	0.511089	-0.169091	0.360424	-0.542183	-2.34694
B2MG	0.86112	0.36057	0.159322	0.275659	0.241445	-1.20739	-2.14106	0.0890885	1.38505	-0.0238026
B3A2	0.426645	-0.0253597	1.04296	1.09843	0.912193	-0.0823229	-0.303637	-0.832559	-0.0231468	-2.2132
B3A3	0.661871	0.393371	0.802727	0.443285	0.197833	0.623496	0.35504	-0.808783	-0.151862	-2.51698
B3AT	-0.48627	0.171044	-1.98559	-0.537079	0.213064	-0.123969	-0.00380614	-0.133293	1.08205	1.80385
B3GA3	0.390037	-0.177204	-0.742329	1.02976	1.51122	-0.0270694	-0.498149	0.294487	0.334384	-2.11514
B3GL1	1.25793	-0.414335	0.587178	1.28997	-0.142756	-0.559952	-0.529651	-0.250095	0.758076	-1.99636
B3GL2	1.44394	-0.872139	-0.00731254	0.851016	0.183435	0.419206	-1.51214	1.08352	-0.296323	-1.2932
B3GLT	1.97488	-0.664489	-0.0112385	0.434182	0.193334	-0.221703	-1.39893	0.746959	0.283986	-1.33699
B3GN2	0.444061	-1.33896	-0.934354	1.19265	0.147543	-0.872851	-1.26068	0.693605	0.969517	0.95947
B3GN8
B3GN9	0.485599	-1.34495	-0.696569	0.871323	1.1379	-0.976936	-1.35726	0.601029	1.10857	0.171301
B3GT2	0.501068	-0.340926	1.17555	0.637092	0.101858	0.425933	-0.160669	-0.872838	0.813927	-2.281
B3GT6	0.660864	-0.530266	0.0406823	0.9853	1.36346	0.0593122	0.0189985	-0.0433169	-0.233305	-2.32173
B4GA1	1.50803	-0.942207	0.841067	1.26597	0.0337492	-0.0264579	-0.423151	-0.502797	0.00484442	-1.75906
B4GN3	1.18782	-0.537241	0.180249	1.98607	-0.298637	-0.0784528	-0.105544	-0.15722	-0.447234	-1.72981
B4GT1	0.732352	-0.224664	0.316936	0.0373875	1.30915	-0.575076	-2.32938	0.117754	0.872312	-0.256775
B4GT2
B4GT3
B4GT4
B4GT5
B4GT7	1.39342	-0.581825	-0.233832	1.36342	0.460726	-0.430065	-1.1077	0.524129	0.291681	-1.67995
BABA1	1.41934	0.102163	0.464837	0.49751	0.870274	-0.6899	-1.42118	0.544938	-0.0684828	-1.71951
BABA2	1.54936	0.593127	0.414882	0.133913	0.539114	-0.0588998	-1.23752	0.105315	0.015146	-2.05444
BACD2	0.479546	-1.09207	-0.904286	0.313895	-0.910405	-0.162076	-0.809164	1.50649	1.69364	-0.11558
BACD3	0.163241	0.181136	-0.177581	-0.195713	0.315589	-0.560934	-2.15971	1.4575	1.25994	-0.283459
BACE1
BACE2
BACH	0.654483	0.454976	0.903029	0.787699	1.31555	-0.924513	-1.54865	-0.00730778	-0.266317	-1.36895
BACH1	0.917304	1.10681	-0.773243	-0.795261	0.443966	-0.822734	-1.41311	1.24244	0.848235	-0.754411
BAD	0.668672	0.618294	-0.593066	1.02383	0.543987	-1.02791	-1.02428	1.63393	-0.926727	-0.916728
BAF	0.640583	-0.773599	0.571314	2.07046	-0.247245	-0.357104	-0.490609	-0.115062	0.373375	-1.67212
BAG1	0.673188	-0.588246	-0.0791538	1.23558	1.26438	-0.562898	-1.55229	0.418991	0.554258	-1.36381
BAG2	0.256825	-0.0674685	-0.639443	-0.0836222	2.33267	-0.22304	-1.49488	0.598969	-0.0254769	-0.654536
BAG3	1.38364	0.420206	0.13276	0.257825	0.631009	-0.177163	-0.944608	0.637795	-0.0855991	-2.25586
BAG4	0.042812	-0.32097	0.33209	0.892964	0.512938	-0.671557	-1.77951	0.00435878	1.83875	-0.851881
BAG5	1.03522	-0.218971	0.429934	1.18098	0.510829	-0.724644	-2.09478	0.495179	0.281821	-0.895566
BAG6	1.42372	-0.124345	0.688086	0.323379	1.00287	-0.443205	-1.38889	0.572739	-0.390754	-1.6636
BAIP2	1.30755	-0.0698462	-0.593668	0.606763	1.75168	0.217489	-1.00562	-0.793921	-0.0782633	-1.34217
BAK	0.819888	0.431473	0.437443	0.626745	0.355306	0.893504	-0.34754	-0.0232775	-0.756479	-2.43706
BAKOR	0.326642	-0.147228	0.681993	0.738825	1.13532	-0.143011	-0.0454514	0.147639	-0.143913	-2.55082
BANK1
BANP	1.27268	-1.25739	0.254706	1.52521	-0.684407	-0.622803	-0.740518	0.164597	1.03706	-0.949141
BAP1	0.712536	-0.526531	0.802851	1.28653	-0.033646	0.191124	-0.210573	0.0696069	0.119375	-2.41127
BAP18	0.368555	-0.674267	0.818762	1.90877	-0.287672	-0.150257	-0.0271341	-0.064917	0.101924	-1.99376
BAP29	1.29603	-0.236454	0.149532	0.511733	0.872206	-0.441076	-1.06241	0.983402	-0.0929443	-1.98001
BAP31	0.864203	-0.840546	-0.619839	0.370971	1.79721	-1.08671	-1.2654	0.40472	0.811561	-0.436175
BASI	0.747463	0.0887031	0.813069	1.03318	-1.08219	0.601649	0.327597	0.0420521	-0.348654	-2.22286
BASP1	0.211045	-1.01959	-0.821203	-0.258299	1.56675	-0.744548	-1.05571	-0.142327	1.61587	0.648015
BAX	1.00952	-0.705482	0.0829414	1.53917	0.918512	-0.500661	-0.467394	0.123816	-0.0572732	-1.94315
BAZ1A
BAZ1B	0.774845	-0.652441	0.461519	1.30974	-0.0799257	-0.120829	-0.347306	0.161635	0.786171	-2.29341
BAZ2A
BAZ2B
BBIP1
BBS1	0.739926	-0.508075	-0.379375	0.0268848	1.81744	-0.41899	-2.00695	0.323434	0.624947	-0.219243
BBS10
BBS2	1.24979	-0.644878	-0.353222	-0.0856078	1.43404	-0.824368	-1.69039	0.575267	0.843512	-0.504146
BBS4
BBS5	-0.130917	0.503708	1.18031	-1.17927	0.53255	0.7384	-1.87859	0.0603146	0.972383	-0.798885
BBS7	-0.21201	-0.0619246	-1.02484	-0.422941	1.59219	-0.545501	-1.72222	0.728747	0.846637	0.821864
BBX	1.0531	-0.559378	0.287067	1.30088	-0.285601	-1.12602	-0.461583	0.869237	0.666254	-1.74395
BCAM	0.161761	-0.518979	-0.168174	1.75801	-0.334668	-0.0843592	-0.234496	0.373214	1.07607	-2.02837
BCAP	0.308224	1.19375	0.568833	1.11644	0.218838	0.00899229	-0.712748	-0.463544	0.028003	-2.26679
BCAR1	1.02004	0.554981	0.838263	0.965922	0.214763	-0.0306132	-1.56018	-0.322143	0.163951	-1.84498
BCAR3	1.82353	0.432454	0.30275	0.0599411	0.15123	0.650564	-0.773402	-1.66004	0.249918	-1.23695
BCAS3	1.51382	0.163463	0.31431	0.311388	0.601596	0.0455735	-1.82216	0.0352422	0.448872	-1.61211
BCAT1	0.104138	0.169613	-0.628385	0.095931	1.03167	-0.879639	-2.01849	0.365208	1.57346	0.186497
BCAT2	1.25198	0.275046	0.497691	0.505662	-0.701172	0.50898	0.348847	0.110925	-0.385452	-2.41251
BCCIP	0.621416	-0.0400192	0.6122	1.24872	0.276199	-0.550818	-1.28409	0.571905	0.549594	-2.00511
BCD1
BCDO2	0.090154	0.611738	0.391561	0.711678	0.470925	0.755267	-0.0359666	-0.147366	-0.181596	-2.66639
BCKD	1.17401	0.303567	0.784559	0.378045	-0.882924	0.833418	0.107153	0.104941	-0.580798	-2.22197
BCL10	0.566814	0.00233324	0.109654	0.224333	0.944908	-1.13246	-2.25645	0.709796	0.915698	-0.0846246
BCL2	-0.486747	-0.874296	-0.830217	-0.0245493	0.492518	-0.854934	-0.928613	1.79265	0.228525	1.48566
BCL3
BCL6
BCL7A
BCL7B	0.874585	-0.060835	0.316408	0.916687	0.675505	-0.13625	-1.59896	0.353998	0.601199	-1.94234
BCL7C	0.356438	-1.09219	-0.0947366	1.26451	-0.662377	-0.367947	-0.0183512	-0.172496	1.99951	-1.21236
BCL9
BCL9L
BCLA3
BCLF1	0.761934	-0.703869	0.201579	1.51541	0.0624322	-0.521794	-0.821324	0.301571	1.05607	-1.85201
BCOR
BCR	1.39763	-0.100824	0.352168	1.13762	-0.0268901	-0.126265	-1.31603	0.10371	0.482987	-1.90411
BCS1	1.10756	0.382862	0.770277	0.119078	-0.510509	0.833052	0.255379	0.239155	-0.953351	-2.24351
BD1L1	0.770452	-0.484083	0.291454	1.1592	0.0170786	-0.472822	-0.725118	0.305994	1.23151	-2.09367
BDH	1.15123	0.738993	0.894401	0.256783	-0.204572	-0.80967	0.299771	0.550948	-0.721059	-2.15683
BDP1	1.61075	1.06311	0.570891	-0.306368	0.124913	0.106707	-1.50713	0.36748	-0.590407	-1.43995
BECN1	1.55702	-0.705639	0.240585	0.641478	0.89171	-0.176329	-1.58714	0.159159	0.416056	-1.4369
BEND3
BEND5
BET1	-0.95198	-0.400635	0.336585	0.848309	0.0666606	0.933293	-0.467721	-0.422974	1.7359	-1.67744
BET1L	-0.396863	0.0434428	-0.666651	-0.234634	1.59033	-1.26469	-1.46392	0.770771	1.09358	0.528634
BGAL	0.999796	-0.696765	-0.318794	1.64294	1.16949	-0.0728304	-0.104351	-0.168112	-0.840161	-1.61121
BGH3	-0.65737	-0.75172	-0.463699	-0.710393	1.69661	-0.623242	-1.15825	0.712247	1.3348	0.621017
BGLR	1.11258	-0.307852	-0.350476	0.600652	1.1113	-0.368954	-1.24573	1.40092	-1.41907	-0.533377
BHA15
BI1	0.537554	-1.10601	0.470201	0.661298	1.64103	-0.889826	-1.26032	0.287874	0.727692	-1.06949
BI2L1	1.1061	-0.676797	0.109467	0.015354	0.52352	0.627491	0.299445	-0.78077	0.999051	-2.22286
BICC1	-0.958646	-0.515903	-0.440431	-0.29344	1.22678	-0.87849	-1.3222	1.07317	1.31326	0.795904
BICD1	0.520795	1.27243	-0.744448	-0.702237	0.232149	0.532752	-2.21741	0.341375	0.828894	-0.0642983
BICD2	1.26311	-0.0983037	0.0269174	0.542919	0.777753	-0.111784	-1.08904	0.15546	0.714891	-2.18192
BICRA
BICRL
BID	0.724598	0.995527	-0.0686172	-0.428498	0.447875	-0.858398	-2.33013	0.483965	0.799823	0.233853
BIEA	1.06816	1.0675	-0.105086	-0.250162	0.796047	-0.699404	-2.30711	0.291786	0.298876	-0.160608
BIG1	1.34133	-0.0770212	0.827139	1.04784	0.196791	0.0379755	-1.37209	0.0523201	-0.197328	-1.85696
BIG2	1.08449	-0.147265	0.615288	1.04386	0.379171	0.322564	-0.981847	0.258765	-0.354825	-2.2202
BIG3
BIN1	1.29975	-0.139123	-0.920173	0.484746	0.609005	-1.08373	-1.77566	0.428309	1.15104	-0.0541668
BIN2	0.445055	0.0017636	-1.45938	-0.0349698	1.16662	-1.38002	-0.971017	0.0235874	1.21277	0.995597
BIN3	1.02839	-0.319571	-0.850796	0.418658	1.09159	-0.628593	-0.631407	-0.175055	1.60229	-1.53551
BIP	1.29131	-0.656097	-0.528876	0.474692	1.27789	-0.370521	-0.575076	0.540289	0.487194	-1.94081
BIRC1	-0.153014	1.50872	-0.200388	1.13136	0.914505	-0.655779	-1.90566	-0.249489	0.219537	-0.609791
BIRC2	1.21038	0.549841	0.0903104	1.06461	0.395896	0.0972611	-0.95474	-0.0948325	-0.12518	-2.23354
BIRC6	1.26465	-0.0446348	0.50265	0.789169	0.376849	0.0927153	-0.696265	0.283188	-0.163996	-2.40432
BL1S1	0.0368024	0.238379	-0.459556	0.571669	0.504183	-0.0411381	-2.24105	0.33171	1.63739	-0.578387
BL1S2	-0.373901	-0.387652	-0.775571	0.580141	1.8242	-0.264864	-1.89795	0.072222	0.707184	0.516192
BL1S3	-0.761944	-0.35414	-0.38393	0.0323659	1.55821	-1.10583	-1.32431	0.558245	1.53979	0.241536
BL1S4	-0.201721	0.136317	-0.673155	0.369615	1.46948	-0.824918	-1.57677	0.283919	1.61019	-0.592952
BL1S5	0.701316	-0.0783961	-0.7014	0.0455763	1.1694	-0.983595	-1.72638	0.55708	1.47405	-0.457652
BL1S6	1.42726	-0.630524	-0.193797	1.34933	-0.322152	-0.644427	0.218688	-0.197713	0.837283	-1.84394
BLMH	0.846425	0.493458	0.284326	0.882015	0.506763	-0.309425	-2.54679	-0.00598841	0.331541	-0.482329
BLNK
BLT3A	0.921125	1.00215	0.56719	0.513138	0.333487	0.194908	-0.681799	-0.0858193	-0.352644	-2.41173
BLT3B	0.977963	0.00225482	0.722436	1.08176	0.872991	-0.564147	-1.54142	0.130072	0.01456	-1.69647
BLTP1	1.44832	0.197005	0.205198	0.959492	-0.142069	0.179466	-0.323977	-0.126008	-0.00419451	-2.39323
BLTP2	1.23898	-0.378502	-0.147116	1.42799	0.548471	0.0566346	-0.660392	0.00768582	0.0321946	-2.12594
BLVRB	0.275649	0.20789	-0.0101849	-0.273705	0.157397	-0.751383	-2.28126	0.408411	0.762513	1.50467
BMAL1	-0.885815	-0.352594	-0.00418328	2.4165	0.912217	-0.597354	-0.985792	-0.116517	-0.157656	-0.228803
BMI1	1.26121	-1.19689	0.135107	1.90677	0.0138339	-0.70229	-0.779522	0.0015692	0.393212	-1.033
BMP1
BMP15	1.30542	0.256931	0.747933	0.629451	-0.510386	0.423001	-0.213691	0.281391	-0.609553	-2.3105
BMP2K	0.997761	-0.585691	-0.289056	0.424083	2.00363	-0.910351	-1.11324	0.271085	0.280368	-1.07859
BMPER
BMPR2	0.845523	-0.10073	-0.61265	0.0232894	-0.4006	-0.316747	-1.5436	1.17486	1.77723	-0.846575
BMR1A	0.591199	-0.445366	-0.182741	1.29159	0.521567	-0.15752	-0.199479	0.843085	0.12263	-2.38497
BMS1	0.691218	-0.662246	0.734436	1.54269	0.345589	0.0106415	-0.564884	-0.043607	0.116476	-2.17031
BMX	0.800179	0.387136	0.430311	1.19665	0.170979	-0.489912	-2.06797	-0.0518067	0.805634	-1.1812
BNI3L	1.12832	-0.758718	-0.559783	-0.0461257	1.14342	-0.6095	-0.64014	-0.192262	1.77854	-1.24375
BNIP2	0.91872	-0.0834749	0.423231	0.61604	0.917783	0.0557511	-1.07046	0.655219	-0.16511	-2.2677
BNIP3	1.23551	0.565249	0.553673	0.387697	-1.25248	0.791974	0.0226749	-0.470057	0.222512	-2.05675
BOD1	0.62955	0.872913	-0.0918404	-0.0707258	0.989396	-1.46215	-1.95264	0.737061	0.558086	-0.209652
BOK
BOLA1	1.43388	0.719587	0.464574	0.423464	0.635771	-0.501908	-1.94328	-0.155898	0.167302	-1.2435
BOLA2	1.16545	0.678995	0.219083	0.8504	0.429669	-0.415132	-2.09938	0.223481	0.195268	-1.24784
BOLA3	0.826563	0.730046	0.450899	-0.336807	1.02058	0.70846	0.0492416	-0.429495	-0.742266	-2.27722
BOP	0.933527	0.0899877	-0.468103	0.614847	-1.95858	-0.594654	-0.525603	0.776975	1.51802	-0.386416
BOP1	0.443412	-0.788785	0.55771	2.02716	0.260913	-0.435609	-0.682427	-0.312511	0.553021	-1.62288
BORC5	1.40465	-0.407942	-0.325078	0.587513	0.0141526	-0.532069	-2.14019	1.12366	0.488003	-0.212705
BORC6	0.931423	0.387716	-0.534537	0.402005	0.585215	-0.285377	-1.53863	0.641386	1.14737	-1.73657
BORC7	1.16889	0.836313	-0.713261	-0.113319	0.391065	-0.226074	-1.52724	0.444759	1.2193	-1.48043
BORC8	0.984812	0.652673	-0.0261602	0.128903	0.262598	0.536449	-2.37062	0.160202	0.710371	-1.03923
BORG1	0.245965	-0.117978	-0.345726	-0.0591313	0.431007	-0.4891	-2.35477	0.67644	1.42402	0.589267
BORG2	0.921187	-0.902156	-0.188214	0.787543	-0.578603	-0.639007	-1.70499	1.63671	0.588862	0.078674
BORG3	0.502522	-0.9881	0.201621	-0.0172702	0.800561	-0.376812	-2.13642	0.400558	1.48532	0.128015
BORG4	0.735763	0.19787	-0.235067	0.617961	0.901327	-1.15914	-1.07211	0.534439	1.19817	-1.71922
BORG5	0.72054	-0.226705	0.145704	-0.0804758	1.09145	-0.390792	-1.49642	0.0396881	1.64729	-1.45029
BPHL	0.962264	0.0807112	0.409262	0.521554	-0.350694	0.903772	0.626444	0.192052	-1.09684	-2.24852
BPI
BPIB1	1.49752	0.990108	0.678533	-0.258676	0.0974999	-0.156871	-1.82988	0.369205	-0.07387	-1.31357
BPL1	1.25465	-0.0522572	0.541852	0.645731	1.20498	-0.79072	-1.8933	-0.388992	0.356767	-0.878718
BPNT1	1.10247	0.782831	0.418532	0.479603	0.317337	-0.2374	-2.14103	0.725457	-0.248964	-1.19884
BPTF	0.881766	-0.513476	0.177023	1.68744	-0.390477	0.0426606	-0.525653	0.0145488	0.674244	-2.04808
BRAF	1.13086	0.0759942	0.11747	0.206447	0.544549	-0.572541	-1.59056	0.931459	0.859026	-1.70271
BRAP	1.71118	0.416152	-0.397056	0.61868	0.325346	-0.578453	-1.52164	0.0860707	0.760046	-1.42033
BRAT1	0.94167	-0.766673	0.686106	1.02682	0.899234	-0.545302	-1.1872	0.134222	0.580348	-1.76922
BRCC3	1.21236	0.277233	0.473893	0.817493	0.537912	-0.0898208	-1.16611	0.132891	0.0144371	-2.21029
BRD1	0.64391	-1.18725	-0.032038	1.15854	-0.232433	-0.101669	-0.994612	0.172537	1.80061	-1.2276
BRD2	0.54541	-1.25616	0.22398	1.91298	-0.608788	-0.458571	-0.470877	0.07042	1.16239	-1.12079
BRD3	0.635528	-0.953168	0.183872	1.66726	-0.171889	-0.555532	-0.394263	0.15688	1.16377	-1.73246
BRD4	0.836647	-1.0662	0.217876	1.29981	-0.329601	-0.447505	-1.08898	0.578262	1.34095	-1.34125
BRD7	0.91424	-0.413506	-0.423882	2.04803	-0.195457	-0.229943	-1.24533	-0.0932042	0.795065	-1.15601
BRD8	0.786418	-0.81936	-0.25541	1.84398	-0.399799	-0.736603	-0.0737114	-0.539334	1.36718	-1.17336
BRD9	0.897151	-1.01804	-0.529663	1.29824	-0.369326	-0.880456	-0.405861	0.852783	1.37704	-1.22186
BRE1A	0.98338	-1.05353	0.407419	1.74534	-0.15281	-0.376567	-0.830704	0.17098	0.654881	-1.54839
BRE1B	0.628022	-1.16689	0.376576	1.5593	0.27911	-0.151137	-0.650644	-0.033376	0.956459	-1.79742
BRF2
BRI3	1.41022	0.0729829	0.0537189	0.393192	-0.135128	0.168172	-1.93037	1.02464	0.327636	-1.38505
BRI3B	1.45993	-1.18611	-0.174681	0.256971	1.23733	-0.873704	-0.488931	-1.08132	1.23175	-0.381238
BRK1	1.56821	0.188769	0.250005	0.425369	0.746929	-0.442012	-1.59306	0.00966574	0.496545	-1.65042
BRM1L	0.768105	-0.851381	0.310292	1.45963	0.0914044	0.0190984	-0.560882	0.149868	0.747749	-2.13388
BRMS1
BRNP2
BROX	1.03674	0.654634	-0.103999	-0.0789541	0.133847	-0.548963	-2.52291	0.640783	0.586103	0.202723
BRPF1
BRPF3	0.812691	-0.635627	0.296897	1.54415	0.683861	-0.702927	-0.399744	0.162426	0.294549	-2.05627
BRWD1	0.486112	-0.552325	0.227349	1.37638	0.140482	0.181782	-0.758014	0.241296	0.897713	-2.24077
BRX1	0.549106	-0.861452	0.546874	1.73845	0.123663	-0.166001	-0.628188	0.161864	0.51269	-1.97701
BSCL2	0.872038	-0.580502	0.507064	0.301143	1.00796	-0.0136363	-0.648498	0.114078	0.783629	-2.34328
BSDC1	1.38839	0.284259	-0.273272	0.70693	1.25886	-0.478202	-1.3157	0.34172	-0.27599	-1.63699
BSPRY
BST1	-0.293625	-1.09556	-0.760626	1.02366	0.874527	-0.918916	-1.20091	0.245171	1.66108	0.465202
BST2	1.62188	0.418102	-0.160406	-0.197606	-0.572944	0.360334	-1.14511	0.221884	1.16953	-1.71566
BT2A1	1.64821	-0.232207	0.591855	0.96025	-0.979586	-0.25735	-0.236153	-0.127844	0.525673	-1.89284
BT3A1	1.06511	0.486188	-0.199904	-1.24989	-0.185672	-0.43156	-1.47574	0.585666	1.77465	-0.368851
BT3A2	0.156712	0.381965	0.227716	-0.895699	-0.283971	0.101502	-1.00884	0.469545	2.19811	-1.34704
BT3A3	1.04406	-0.716405	-0.406662	0.28216	0.968571	0.214352	-1.32499	-0.431197	1.62686	-1.25676
BT3L4	0.739713	-0.305463	-0.223133	0.626238	0.857865	-0.56039	-1.80114	0.819067	1.13625	-1.28901
BTAF1	1.09278	-0.355008	0.457328	1.32382	0.353144	-0.170093	-1.21518	-0.121512	0.570569	-1.93585
BTBD1	2.238	-0.228756	0.246982	0.569833	-0.497681	0.0511167	-0.933872	0.379002	-0.354344	-1.47028
BTBD2	1.88618	-0.902749	0.544914	0.745494	0.098711	-0.19467	-0.326095	0.334177	-0.344725	-1.84124
BTBD7	0.350136	-2.16824	0.510596	0.164959	0.635461	-0.522791	-1.13464	0.449076	1.21173	0.503712
BTBD8
BTBD9	-0.230012	0.912683	-0.29634	0.452496	-1.44282	1.22298	0.516589	0.00521701	0.719282	-1.86007
BTBDA
BTBDJ
BTD	-0.428353	0.0651882	-0.591147	-0.678764	0.677786	-1.14969	-1.16066	0.196705	1.28357	1.78537
BTF3	1.00381	0.132938	0.0443064	1.00467	0.239079	0.138382	-0.545647	0.212869	0.308988	-2.5394
BTG1
BTG2
BTK
BTNL9	0.67293	0.171361	0.42705	1.01811	-1.344	0.52366	0.683643	0.337622	-0.368847	-2.12154
BUB1
BUB3	0.627291	-0.994336	0.558134	1.84379	-0.356192	-0.308892	-0.227798	-0.0498589	0.685528	-1.77767
BUD13	1.29813	-1.00322	-0.00901618	1.44308	-0.363286	-0.765297	-1.3849	0.221788	1.11284	-0.550125
BUD23	0.880816	0.127222	0.787319	1.66194	-0.0830722	-0.577532	-1.07447	-0.00692151	0.106705	-1.822
BUD31	0.947919	-0.843643	0.519765	2.15872	-0.31383	-0.428609	-0.3968	-0.114006	-0.117788	-1.41173
BYST	0.56149	-0.713876	0.675799	1.70956	0.189128	0.0397597	-0.744717	0.12992	0.190283	-2.03735
C10	1.89103	0.309235	0.745221	0.542767	0.165125	0.0634515	-0.907658	-0.537325	-0.521947	-1.7499
C102A	-0.403534	-0.64496	-1.08585	-0.304113	1.6323	-0.647082	-0.746994	0.101793	1.85433	0.244112
C11B2	0.374717	0.41314	-0.282685	0.00202864	2.20058	-0.59717	-1.56788	-0.227945	0.494562	-0.809342
C144A
C163A	-0.105442	0.383755	0.335644	1.23447	1.1019	0.31283	0.480712	-0.581965	-1.1782	-1.9837
C163B
C170B	0.789476	-0.360261	-0.0878562	-0.972032	1.56987	-0.477572	-1.14989	0.5135	1.31225	-1.13749
C19L1	-0.0330733	-0.453787	1.09629	1.59934	0.488071	-0.36652	-0.707975	-0.0107239	0.390159	-2.00178
C19L2
C1D	0.602025	-0.815045	0.712433	1.97611	-0.410631	-0.760201	-1.35817	-0.497753	0.809395	-0.258163
C1GLC	1.59507	-0.802764	0.296319	0.749413	0.482545	-0.601098	-0.686214	0.578673	0.303712	-1.91566
C1GLT	2.01828	-0.276259	0.677479	0.651871	-0.334724	-1.29423	-0.4857	0.701969	-0.635749	-1.02293
C1QA	-1.06772	-0.466979	-1.00575	-0.387643	2.29511	-0.497909	-0.207005	-0.0188122	0.65471	0.702
C1QB	-0.654524	-0.340662	-0.838821	-0.566928	2.10426	-0.805616	-0.654937	-0.171948	0.833765	1.09541
C1QBP	1.29686	0.634656	0.443415	0.430137	0.295551	0.577244	-1.04641	0.296723	-0.897063	-2.03112
C1QC	-0.569003	-0.0202424	-0.899205	-0.868229	1.92842	-0.761746	-0.843882	-0.0164579	1.02332	1.02702
C1QR1	-0.575741	0.516129	1.59167	-0.090963	-0.536161	1.11964	0.483886	-0.899107	0.190767	-1.80012
C1QT1	0.160962	-1.21066	0.409855	-0.395628	1.51977	1.1178	0.603301	-0.686944	0.145206	-1.66366
C1QT2	0.810744	-2.56297	0.696666	0.466282	0.863967	0.00983158	0.0420711	-0.48895	0.26898	-0.106617
C1QT3
C1QT5	0.420046	-0.255959	0.00473962	0.27926	0.419345	-1.86367	-1.54993	0.354446	1.32077	0.870952
C1QT7	0.727423	-2.41875	0.513575	-0.0985968	1.27858	-0.134024	-0.246279	-0.491002	0.520893	0.348185
C1R	-0.661749	0.0482711	-0.807851	-0.579742	1.79233	-0.91179	-1.1709	0.250829	0.945256	1.09535
C1RL	-0.0605097	0.221535	-1.02272	-0.652142	1.11677	-0.83987	-1.54989	0.354361	1.07969	1.35278
C1S	-0.450718	0.0607393	-0.909634	-0.515138	1.62714	-1.06135	-1.23381	0.355222	0.978303	1.14925
C1T9A
C1T9B
C1TC	1.27837	0.666103	0.723829	0.262987	0.212863	0.227619	-1.95628	0.249627	-0.141107	-1.52401
C1TM	-0.0344573	0.0950442	-0.0169449	1.14197	1.23429	0.144384	1.03955	-0.908494	-0.798766	-1.89658
C2AIL	-0.0678851	-0.277496	0.716325	1.22596	0.63146	0.485619	0.442592	-2.02137	0.251397	-1.3866
C2C2L	0.77035	-0.0457399	0.0551782	0.672322	0.63163	0.608605	-0.899931	0.345192	0.339447	-2.47705
C2CD2	0.82953	-0.762557	-0.109854	-0.489435	0.959538	-0.694938	-1.42047	0.786259	1.68231	-0.78039
C2CD3
C2CD5	0.852059	-0.167881	0.627108	1.29298	-0.0780227	0.215862	-0.411335	-0.211807	0.29496	-2.41392
C2D1A	1.0197	0.723299	0.681176	0.670396	0.248141	-0.455454	-1.23451	0.456721	0.0169664	-2.12644
C2D1B	1.48704	0.311845	-1.65829	0.32642	0.708716	-0.144765	-0.998642	0.840431	0.346976	-1.21973
C2D2A
C3AR	0.683211	0.478628	0.0763556	0.887495	1.5267	-1.9948	0.0596565	-0.231415	-0.602111	-0.883722
C42S1
C42S2	1.647	-0.275877	0.608901	0.502566	0.0983413	-1.45737	-1.3907	0.142646	0.92602	-0.801529
C4BPA	-1.0973	0.113917	-1.00929	-0.0475665	1.97815	-0.760625	-0.378564	-0.287662	0.0604226	1.42852
C4BPB	-1.10931	0.0336761	-0.977857	-0.0961436	2.07796	-0.934576	-0.486062	0.0144977	0.362696	1.11511
C560	1.12637	0.793225	0.780067	-0.0848406	-0.0947401	0.949475	-0.908556	0.317048	-0.934891	-1.94316
C56D2	0.99993	-1.17668	-0.441085	-0.248046	1.18699	-0.236353	-1.81545	0.748567	1.01841	-0.0362804
C5AR1	0.54859	-0.225853	-0.287582	0.601582	2.0475	-0.062392	0.463398	-1.12619	-0.429384	-1.52967
C99L2	1.42142	0.418853	-0.378131	0.184215	0.933779	-0.4903	-1.88824	0.45702	0.543518	-1.20214
CA021	1.7548	0.728123	-0.0609611	-0.372777	0.0467933	-0.362196	-1.46094	0.44941	0.76078	-1.48303
CA043	0.968884	-0.837708	0.404962	1.19581	0.398503	-0.0358326	-0.759198	0.226532	0.58978	-2.15173
CA050	1.38439	0.861897	0.327386	-0.129288	1.19065	-0.693663	-1.22228	0.429653	-0.6677	-1.48105
CA052	1.42999	-0.951489	0.229093	0.345665	0.619249	-0.519147	-0.89926	-1.51674	1.44328	-0.180638
CA053
CA122	1.31044	0.453139	-0.165192	-0.177854	1.72236	-0.76415	-1.40709	0.418011	-0.277818	-1.11185
CA162
CA174
CA198	0.171291	-0.528329	-0.617742	0.262796	1.5813	-0.750247	-1.63514	0.733756	1.30204	-0.519724
CA226	1.17514	0.0632538	0.536686	1.1194	0.088004	-0.203657	0.135966	-0.448823	-0.0573267	-2.40864
CA2D1	0.473379	-0.845537	-0.301514	-0.0212847	1.20001	-1.11632	-1.60274	1.46996	0.744238	-0.000191847
CA2D2	-0.0801394	-0.64739	-0.297437	0.256751	2.56832	-0.654855	-1.02593	-0.45565	0.365986	-0.0296539
CAAP1	0.610325	-0.266011	0.409909	1.58641	0.594283	-0.443864	-1.28943	0.597262	0.0182921	-1.81718
CAB39	1.15813	0.535446	0.0599292	0.3633	1.09827	-0.50656	-2.02616	0.393139	0.14615	-1.22165
CAB45	0.513019	-0.397681	-0.328788	-0.642721	1.50662	-0.927	-1.7582	0.649669	1.16986	0.215232
CABIN	0.966875	0.0423703	0.190622	1.2376	1.23415	-0.947168	-0.916052	-1.1036	0.588256	-1.29305
CABL1	0.618003	-1.4762	0.00791143	1.17215	1.4496	-1.28337	-0.928763	0.227186	0.542369	-0.328883
CABL2	1.16677	-0.195996	1.35531	0.566656	-1.78717	0.193284	-0.344415	-0.114896	0.509394	-1.34894
CAC1C	0.929181	0.0156694	0.475958	1.38291	-0.662452	0.251866	0.00904111	0.192819	-0.275036	-2.31996
CAC1D	1.02686	0.0232527	0.559893	1.46235	-0.950985	0.200016	-0.215863	0.197319	-0.199682	-2.10316
CACB1	1.46861	-0.674727	0.0953707	1.36698	-0.840299	-0.505315	-1.10037	1.2138	-0.0995555	-0.924505
CACB2	0.843027	-0.110884	0.645543	1.19177	-0.662122	0.178594	-0.149658	0.242376	0.236439	-2.41508
CACB3
CACL1	0.943664	0.201608	0.124464	0.495028	0.702708	0.0530189	-2.22266	0.895958	0.0573911	-1.25118
CACO1	1.44061	0.730967	0.424861	0.653238	0.448309	0.0425701	-0.831899	-0.585963	-0.200242	-2.12245
CACO2	0.928407	0.147201	0.671736	0.154581	0.767651	0.916058	0.243076	-0.724786	-0.915078	-2.18885
CACP	1.22893	0.386054	0.850367	0.656888	-0.282563	0.523583	0.0459263	-0.0755409	-1.30099	-2.03265
CAD11	-0.185449	-0.152305	-0.41313	-0.450915	1.522	-1.27326	-1.17529	-0.169025	1.68809	0.609276
CAD13	1.47019	0.624033	0.636504	0.452723	-0.953409	0.0177567	-0.157809	0.0074356	0.11429	-2.21172
CAD19	0.730295	-0.445805	0.339539	-0.622	1.657	-0.780784	-1.29531	0.620184	0.977195	-1.18031
CADH1
CADH2	1.06261	0.13893	-0.201932	0.708772	-1.62974	-0.628737	-0.624775	1.23944	1.04669	-1.11128
CADH4
CADH5	1.31331	-0.0450528	-0.211623	0.0728852	-1.29467	0.0608091	-1.36366	0.322484	1.78179	-0.636279
CADH6	-0.394589	-0.37658	-0.892345	-1.20246	1.31829	-0.171081	0.0935041	-0.161163	2.1307	-0.344286
CADH9
CADM1	-0.194107	-0.717814	-1.36647	1.91685	1.28333	-0.866664	-0.0273228	-0.161136	0.552386	-0.419058
CADM2	0.640137	-0.297631	-0.367442	-0.707543	2.35616	0.0140853	-0.0704291	-0.0831709	0.0328511	-1.51702
CADM3	0.346661	-0.408918	0.0209263	-0.234353	2.49749	0.0088938	0.106181	-0.426203	-0.507329	-1.40335
CADM4	0.376774	-0.780751	-0.0254589	0.17059	2.32806	-0.762845	-1.05865	-0.06303	0.640854	-0.825539
CAF17	0.792706	0.782037	0.377633	0.562813	0.429228	0.342773	-0.18943	0.533225	-1.60728	-2.02371
CAH1	-0.253526	0.424832	-2.06443	-0.49038	0.394486	-0.455824	-0.328389	0.118718	0.977708	1.6768
CAH13	0.0543944	0.341369	0.478248	-0.104865	2.39056	-0.13899	-1.21275	-0.627074	-0.174841	-1.00605
CAH14	0.254262	-0.0164488	0.554475	1.76924	-0.0220464	0.0921595	0.553987	-0.803965	-0.269131	-2.11253
CAH2	0.161631	0.393738	-0.863945	-0.764562	0.0951193	-0.726789	-1.34028	-0.0922137	1.23366	1.90364
CAH3	0.0513947	-0.0655911	-0.563899	-0.939986	0.329123	-1.29548	-1.18051	1.03079	1.11786	1.5163
CAH4	0.955918	0.188722	0.474447	0.360072	-0.45351	0.889007	0.245683	-0.794894	0.528046	-2.39349
CAH5B	-0.14272	-0.617346	-0.612269	-0.0330133	1.9667	-1.30839	-0.644256	1.2808	-0.4838	0.594293
CAH8	-0.414719	-0.894446	1.49796	0.234765	1.37083	0.7888	-0.16411	-0.715452	-0.0651679	-1.63846
CAH9
CAHD1	1.12628	-0.763256	-0.549798	-0.586123	0.886584	-0.6569	-1.00539	1.10334	1.43883	-0.993561
CAHM2	0.0606391	-0.562065	0.152703	-0.596927	1.46387	-0.286561	-2.05512	0.150721	1.3003	0.372443
CAHM5	0.782683	-0.0742521	-0.00276013	0.396641	1.41192	0.123108	-1.33278	0.340245	0.396436	-2.04124
CAHM6
CALB2	-0.557838	-0.390445	-1.23987	-1.45352	1.62748	-0.372076	-0.0732867	0.773409	1.03568	0.650461
CALD1	0.402745	-0.0990182	-0.251813	-0.58746	1.93094	-1.04786	-1.53753	0.266207	1.06663	-0.142841
CALL5	-0.611367	1.38566	0.335277	0.158956	-0.788257	1.41021	-0.711173	0.175593	0.44147	-1.79637
CALR	0.567978	-0.404048	-0.93225	0.331518	1.32107	-0.933306	-1.29321	0.806855	1.37498	-0.839585
CALRL	1.47189	0.450261	0.918674	0.612536	-0.662517	-0.0901642	-0.40831	0.650911	-1.61781	-1.32547
CALU	1.91759	-0.160474	0.28419	-0.344795	0.72142	-1.2836	-1.24164	0.0502606	0.860253	-0.803208
CALX	0.892833	-0.473863	-0.307593	-0.0329661	1.58656	-0.687256	-1.39167	1.34286	0.136246	-1.06515
CAMLG	0.46987	-0.816157	0.268372	1.41063	0.761417	-0.753915	-1.36745	0.856106	0.57468	-1.40356
CAMP	-0.507157	-0.682248	-1.62292	-0.173424	1.6846	-0.184699	-0.0163724	-0.313657	1.61293	0.202936
CAMP1	1.59381	-0.115108	0.406627	1.06017	-0.00866597	-0.187201	-0.989313	0.457123	-0.249684	-1.96775
CAMP2	0.733948	-0.635362	-0.00912692	0.80948	1.02448	-0.767597	-1.95997	0.701265	0.895534	-0.792643
CAN1	1.05831	0.63667	0.304883	0.18839	1.17753	-0.477996	-1.92332	0.311452	0.110708	-1.38662
CAN2	0.553926	0.282476	0.35852	-0.0133727	1.55134	-0.303331	-1.7074	0.682616	0.197081	-1.60186
CAN5	-0.509375	-0.979596	-0.670575	-0.188102	2.2566	-0.718422	-0.814875	0.29317	0.826083	0.505095
CAN7	1.36767	-0.0734199	0.665621	0.325119	0.274899	-0.0917528	-1.94283	0.855952	0.0270645	-1.40833
CANB1	1.7744	0.137781	0.295775	0.125403	-0.1581	-0.159826	-0.987	0.170992	0.806708	-2.00614
CAND1	0.868796	-0.244146	-0.3189	0.771665	1.1372	-0.813175	-2.16069	0.157265	0.875199	-0.273209
CAND2	1.42851	0.48682	0.737716	-0.118875	0.592565	-0.719212	-1.31962	0.745113	-0.104395	-1.72862
CANT1	0.89408	-0.557548	0.242062	0.918835	0.842367	-0.883477	-0.0128324	1.04859	-0.442334	-2.04974
CAP1	0.394907	-0.457735	-0.248649	-0.0988218	1.9155	-1.15085	-1.4173	0.350093	1.12583	-0.412967
CAP2	1.2781	0.109449	0.282638	1.16573	-0.0619146	-0.591282	-1.69344	0.745791	0.211787	-1.44686
CAP7	-0.854291	-1.06743	-1.11077	-0.181038	1.96283	-0.269894	0.233888	-0.33177	1.29098	0.327509
CAPAM	0.937847	-0.922282	0.349467	1.98758	-0.162762	-0.599218	-0.853894	0.0733128	0.530144	-1.34019
CAPG	-0.290563	-0.210408	-0.493718	-0.880184	2.00789	-0.999382	-0.762245	0.201923	1.48241	-0.0557228
CAPON	1.45298	-0.0848856	0.27855	1.03421	-0.241179	0.17536	-0.175779	0.120644	-0.202098	-2.3578
CAPR1	1.01681	-0.424729	0.33118	1.2113	0.0392358	-0.72246	-0.568266	0.284909	0.932442	-2.10042
CAPR2	1.3561	0.653519	0.886342	0.229044	-0.155125	0.108449	-0.296036	-0.536212	0.0940027	-2.34009
CAPS1	0.653079	0.84961	0.213878	0.518065	1.26336	0.358956	-0.363426	-0.70412	-0.590223	-2.19917
CAPS2	0.652029	0.0999436	1.01721	-0.0115956	1.12063	0.500492	-0.0597733	-1.00236	-0.0784352	-2.23814
CAPZB	0.994533	0.128677	0.760082	0.635242	0.612001	0.600076	-0.951976	0.086494	-0.638765	-2.22636
CAR10
CAR16	0.707482	0.731832	-0.577174	-0.66662	0.103229	-0.881355	-1.82306	0.916943	1.49485	-0.00612607
CAR19	-0.833972	0.726668	-0.023948	1.32841	-0.473125	1.20382	0.0624773	0.317628	-0.267969	-2.03999
CARD6	0.182108	-0.689927	1.56864	0.92581	1.13344	-0.070664	-1.10875	-0.426331	0.0570124	-1.57133
CARD8	0.92141	0.181377	0.603881	0.633316	0.332986	-2.18007	-0.655794	-0.316569	1.19982	-0.720354
CARD9
CARF	0.826321	-0.570082	0.20873	1.7534	-0.44215	-0.343076	-0.351517	-0.100884	0.914323	-1.89507
CARL1	0.377692	-0.42611	0.613535	-0.151548	1.53822	-0.943967	-1.93909	0.549415	0.855894	-0.474039
CARL2
CARM1	1.00219	0.66644	0.300594	0.143738	0.977637	-0.598732	-2.32096	0.156151	0.411565	-0.73863
CARME	0.575742	0.196627	0.775509	0.950812	1.33875	-1.35651	-0.903822	-0.254174	0.270049	-1.59299
CASC3	1.14836	0.374426	-0.236229	1.08341	0.392837	-1.1361	-1.81213	0.0249702	0.965987	-0.805533
CASD1
CASL
CASP1	0.595107	0.727088	-0.183656	-0.25081	0.278793	-1.07947	-1.93152	0.763271	1.51007	-0.428879
CASP2	0.997348	-0.010948	0.344522	0.521281	0.0224359	-0.403801	-2.35276	0.680674	0.946832	-0.745584
CASP3	0.448663	-0.0572245	-0.516269	0.699021	0.58185	-1.18512	-2.07893	1.25322	0.287088	0.567695
CASP4	0.109252	0.333224	0.170137	0.0284265	1.04366	-0.850969	-2.42521	0.449816	0.956992	0.184673
CASP6	0.247699	0.112165	-0.249362	-0.540471	1.49239	-0.561233	-2.1199	0.598397	1.0833	-0.0629898
CASP7	0.681541	-0.398674	-0.492	2.18412	0.377416	0.746777	-0.847797	-0.674854	-0.436756	-1.13977
CASP8	-0.183881	-0.00400541	-0.194233	-0.641108	1.36672	-1.40674	-1.54664	0.890004	0.920542	0.799349
CASP9	1.36195	1.45849	-0.140459	-0.337929	-0.035281	0.747041	-0.992097	-0.0828837	-0.160053	-1.81877
CASPA	0.704604	0.471295	0.94885	0.455062	-0.436593	-1.15859	-1.28508	0.681484	1.12338	-1.50441
CASPE	-0.781308	0.690866	-0.121139	0.627214	-0.614083	0.145476	-0.224905	-2.06515	1.32251	1.02052
CASQ1
CASQ2	1.19437	-0.382603	0.40533	0.0957306	0.337266	-0.702296	-1.21928	1.71337	0.0487629	-1.49065
CASS4
CAST1	1.31346	0.14613	0.410755	-0.207379	0.940158	-0.618275	-2.37945	0.305655	0.135089	-0.0461496
CAST2	1.48708	0.402296	0.463509	0.292872	1.39491	-0.967637	-1.59028	-0.157515	-0.584701	-0.740535
CASZ1	0.883802	-0.337	0.516514	1.66289	-0.730759	0.193648	0.120004	-0.132487	-0.0633528	-2.11326
CATA	0.170641	-0.579356	-0.739978	-0.277888	-0.0959532	-0.569574	-0.822685	-0.541421	1.12223	2.33398
CATAC
CATB	-0.204041	0.665243	-0.00275479	0.500129	1.44579	0.164163	0.648434	-0.234782	-0.708099	-2.27408
CATC	-0.806267	0.0557208	-0.336651	1.26855	1.95842	-0.683821	0.497961	0.010647	-0.714509	-1.25006
CATD	0.497106	0.944364	0.0834071	0.0791461	0.0483298	0.540878	-0.176386	0.849813	-0.273417	-2.59324
CATF	-0.0754066	1.0608	-0.0644932	-1.58697	0.914157	0.142872	-1.4805	0.0216676	1.46338	-0.395505
CATG	-0.288566	0.0552705	-0.809339	-1.44964	1.96498	-0.614548	-0.468315	0.224221	1.27964	0.106293
CATH	0.247	-0.825541	0.192302	0.857556	1.55279	0.464605	0.47865	-0.767806	-0.199665	-1.99989
CATIN
CATK
CATL1	0.53202	0.156371	0.316509	1.15557	-0.0758928	-0.16188	-0.315303	0.898827	0.00726753	-2.51349
CATO
CATS	0.25344	0.252528	-0.92655	0.0996218	1.65266	-0.81692	-0.80415	0.309155	1.3798	-1.39959
CATW
CATZ	-1.39109	0.397703	0.190969	0.923142	1.49843	0.213888	-0.166894	0.21119	0.0340415	-1.91138
CAV1	1.19697	0.0542329	0.38923	0.107093	0.884956	0.0453633	-1.19249	0.315877	0.416988	-2.21821
CAV2	0.652401	0.423943	0.260378	1.16177	0.376778	0.374554	-0.292272	-0.222693	-0.179969	-2.55489
CAV3	0.682241	0.0510586	0.909949	1.00716	-0.235349	0.454978	-0.00361512	-0.008059	-0.347056	-2.5113
CAVN1	0.769042	-0.339012	0.312752	0.593814	0.606711	0.260747	-0.373551	0.0113465	0.748096	-2.58994
CAVN2	0.773657	0.177747	0.313108	-0.460551	1.3366	0.326178	-0.785831	0.0744547	0.537074	-2.29244
CAVN3	0.704664	-0.683489	0.0418632	1.32301	0.803172	-0.623994	-1.48202	-0.00598539	1.19637	-1.27358
CAVN4	0.358097	-0.111798	-1.33088	-0.183385	0.848432	0.0758919	-0.657188	1.73566	0.775909	-1.51074
CAYP1	0.483723	0.582876	0.109154	-0.746502	2.04793	-0.619989	-1.38029	0.0713278	0.506308	-1.05454
CAZA1	-0.00986344	-0.221013	-0.0716274	0.823981	1.96267	-0.457089	-0.884479	0.215309	0.429075	-1.78696
CAZA2	0.647422	0.392347	0.756058	0.788396	-0.0437526	0.709788	-0.166734	0.168669	-0.794418	-2.45777
CB068	1.04453	0.00824883	0.785769	1.54534	-0.846196	-0.271752	-0.188677	-0.254534	0.17305	-1.99578
CB069	1.43116	0.746347	0.270847	0.455059	0.93392	-1.18286	-1.29694	0.430855	-0.460561	-1.32784
CB076	1.09495	0.695348	-0.103043	0.127404	0.57461	-0.132487	-2.20212	-0.034449	1.0127	-1.03291
CB39L	0.926217	1.26267	-0.0666746	0.131426	0.764845	-0.0904768	-1.89351	-0.218655	0.583776	-1.39962
CBAR1	1.35936	0.461182	-0.133328	1.43655	0.119782	0.0678902	-0.8461	-0.770364	0.175555	-1.87053
CBARP
CBG	-0.310556	0.142232	-0.862544	-0.61994	0.852732	-1.00927	-1.45238	0.608671	1.23804	1.41302
CBL	0.737709	0.150298	-0.00285981	0.786145	1.05829	-0.428811	-1.79242	0.555941	0.568564	-1.63285
CBLB	1.1877	0.726479	0.421346	0.94291	-0.292808	0.476549	-0.409516	-0.624551	-0.170859	-2.25725
CBLN1
CBP	0.974712	-1.24541	0.638891	1.68983	0.086401	-0.622856	-0.820713	-0.0123312	0.637837	-1.32636
CBPA3	0.110119	0.60692	-0.0258398	-2.31704	1.21291	-0.275625	-0.834109	0.561472	0.141405	0.81979
CBPB2	-0.18069	-0.0239161	-0.974396	-0.624311	1.14129	-1.02774	-1.26652	0.278759	1.30367	1.37384
CBPC1	0.89674	1.18651	0.859257	-0.443824	0.332107	0.671862	-0.68452	-0.405226	-0.271787	-2.14112
CBPD	1.06405	-0.860903	0.699034	1.38611	-0.683343	-0.226905	0.042922	-0.291766	0.753297	-1.8825
CBPE	0.532159	-0.414282	-0.17018	-0.652882	2.43632	-0.0463026	-1.3161	-0.379053	0.376846	-0.366531
CBPM	0.880951	-1.56816	-1.03604	0.755452	1.66713	-1.00306	-0.283564	-0.0960928	0.263882	0.419497
CBPN	-0.322962	0.333438	-0.386047	-0.685879	1.35789	-0.937375	-1.67197	0.137654	0.725552	1.44971
CBPQ	-0.260161	0.104857	-0.309425	-1.41628	1.78646	-0.712215	-1.17282	0.65255	1.13214	0.194895
CBPZ
CBR1	0.419587	0.595424	-0.242429	-0.453091	1.17629	-0.54415	-2.32608	0.468404	0.945512	-0.0394614
CBR3	-0.0678613	-0.0948562	-0.257947	-0.492147	1.03934	-0.596263	-2.10109	0.839659	1.42407	0.307089
CBR4	1.16587	-0.0333626	1.15956	-0.463069	-0.133888	0.38946	-0.345836	0.970951	-0.587566	-2.12213
CBS
CBX1	0.674299	-1.67122	0.058883	1.7236	-0.0822458	-0.784194	-0.777892	0.342962	1.06431	-0.548495
CBX3	0.403915	-0.678415	0.231887	2.00763	-0.291181	-0.349404	-0.146426	-0.119698	0.79175	-1.85006
CBX4	1.06319	-1.3987	0.739835	1.47794	0.113968	0.206776	-0.618592	0.207282	-0.155869	-1.63583
CBX5	0.704591	-1.12547	0.619069	2.09302	-0.503794	-0.481074	-0.684931	-0.470097	0.726241	-0.87755
CBX6
CBX7	1.3879	-1.02007	-0.23362	1.2362	0.0519927	-0.142061	-1.39618	0.767265	0.590072	-1.24149
CBX8	0.325591	-1.17541	0.492938	1.9949	-0.834536	0.0758171	0.244429	-0.126874	0.505286	-1.50214
CBY1
CC018
CC033	-0.0631826	0.502938	1.08825	0.100272	0.840213	0.815699	0.171797	-0.43424	-0.676061	-2.34569
CC038	1.63089	-0.187928	0.409381	0.84607	0.629062	-0.927314	-1.45671	-0.168815	0.538778	-1.31341
CC106
CC107	1.13663	-0.560683	0.0245163	-0.285324	1.14334	-0.0678449	-1.23243	0.500386	-1.74593	1.08734
CC115	0.993656	-0.204994	0.387496	1.77615	0.418372	-0.567285	0.114643	-0.697701	-0.334279	-1.88606
CC117	0.430001	-0.730117	0.347476	1.4654	0.0166084	-1.51446	-1.60172	0.787881	0.727037	0.0719026
CC124	1.05157	0.255041	0.0106734	0.920286	0.506451	-0.527621	-0.892797	0.467519	0.487829	-2.27895
CC126	1.30558	-0.8114	-1.29939	0.472646	1.00033	0.622111	-0.406571	-1.55953	0.843853	-0.167635
CC127	0.889683	0.445147	0.366454	0.297878	0.240819	0.907876	0.0125121	0.185732	-0.87549	-2.47061
CC134	0.359093	-0.972619	0.432805	1.42922	0.515109	-0.987256	0.035176	-0.425808	1.25595	-1.64167
CC136
CC137
CC141	0.806937	-0.264801	0.393432	0.910464	-0.598026	0.33613	0.0145219	0.448776	0.48074	-2.52817
CC149
CC167	1.48085	0.545793	-0.789716	1.00647	-1.67532	-0.359585	0.994642	-0.190835	-0.0597928	-0.952508
CC174	1.21845	0.194763	0.00447405	0.698844	0.0692635	-1.28204	-1.70673	0.398628	1.24789	-0.843542
CC186	1.32852	-0.594673	0.0794278	0.510168	0.948008	-1.17444	-1.3773	0.382495	1.01854	-1.12076
CC28A	0.629531	-0.0685065	0.430343	-0.0587598	0.625353	-0.811321	-0.293713	0.643583	1.22084	-2.31735
CC28B	0.573583	0.423624	1.06788	0.716667	-0.416695	0.135549	0.319705	0.0902519	-0.383018	-2.52755
CC50A	1.30139	-0.418744	0.242036	1.31148	-0.327392	-0.14287	-1.03404	0.868572	0.0432924	-1.84373
CC71L
CC85A	1.55247	-0.232473	-0.133259	0.412099	-0.896079	1.63838	-0.485172	-0.0884176	-0.157262	-1.61029
CC85B	1.99384	-0.320487	0.539256	0.205445	0.860184	-0.0701905	-1.52183	-0.880968	-0.865097	0.0598517
CC85C	1.32238	0.817472	0.314613	0.358869	0.28912	0.0704285	-0.426618	-0.0660298	-0.224654	-2.45558
CC88B	0.637641	0.500515	-1.6308	0.540939	0.907089	-0.445133	-1.84482	0.740299	0.644873	-0.0506038
CC90B	1.43914	0.496344	0.0323333	-1.00519	1.20577	0.270067	-0.344209	0.479702	-0.795546	-1.77842
CCAR1	0.725923	-0.809401	0.55021	1.80312	-0.00581141	-0.0681308	-0.215467	-0.298865	0.323188	-2.00476
CCAR2	1.11029	-0.861281	0.394434	1.75219	-0.49834	-0.214724	-0.492119	-0.0889071	0.599989	-1.70153
CCD12	1.01525	-0.609737	0.248309	1.19028	-0.167675	-0.476404	-1.55604	0.358394	1.28611	-1.28849
CCD22	0.922253	0.109282	-0.016254	0.61051	0.816597	-0.119316	-1.67562	0.807333	0.405252	-1.86004
CCD25	0.991466	1.09154	0.183794	0.321036	0.751303	-0.954262	-1.98884	0.528085	0.06341	-0.987536
CCD32
CCD43	1.05446	0.590289	-0.160475	-0.0131896	-0.0359951	-0.580785	-2.26461	1.25109	0.563742	-0.404532
CCD47	0.817473	-0.26572	0.281554	1.04492	1.11221	-0.29273	-0.155738	-0.24623	0.0864821	-2.38221
CCD50	1.17057	0.431361	-0.307522	0.219565	0.412699	-0.619724	-2.325	0.817862	0.671046	-0.470854
CCD61	1.07454	-0.213509	0.514764	1.28718	0.336541	-0.0579452	-0.1211	-0.535833	0.0513684	-2.33601
CCD62
CCD69	1.0338	-0.120889	0.373721	-0.159471	1.43177	-0.678804	-1.81532	0.00268212	0.951927	-1.01942
CCD71
CCD77
CCD80	-0.605018	-0.506739	-0.635178	-0.832393	1.53985	-0.452692	-1.32661	0.495127	1.15825	1.1654
CCD82
CCD83	0.739887	-0.0216001	0.182906	-0.67464	1.95703	-0.252489	-0.13148	-0.367723	0.486584	-1.91847
CCD86	0.756842	-0.875999	0.597868	1.17936	-0.103431	-0.115306	-0.0494896	-0.171473	0.989785	-2.20816
CCD91	1.16615	0.484322	0.0123121	-0.225969	1.32156	-0.0549394	-1.31851	0.291539	0.251738	-1.9282
CCD92	1.52646	0.0819551	0.593297	-0.55736	0.770124	0.432365	-1.40145	-0.360261	0.583916	-1.66905
CCD93	1.0156	0.58371	0.00645909	0.550311	0.325972	-0.107004	-1.54112	0.602864	0.592433	-2.02923
CCD97	1.15279	-0.631643	0.554719	1.56952	0.218665	-0.878714	-0.942574	-0.214736	0.682273	-1.5103
CCD9B	1.07869	1.45757	0.166032	-0.239273	0.394735	-0.467952	-1.70815	0.69821	-0.0209601	-1.3589
CCDB1	1.36466	1.24653	0.787837	-0.0714873	-0.340046	-0.158423	-1.1877	0.708991	-0.908747	-1.44161
CCDC3
CCDC6	0.70796	0.241363	-0.147476	-0.649803	1.84767	-0.94969	-1.64021	0.635981	0.517908	-0.563697
CCDC8	1.01329	-0.468069	0.524543	1.20649	0.120661	-0.26789	-0.276508	-0.161922	0.638839	-2.32944
CCDC9	0.599345	0.434269	-0.20264	0.305166	1.12839	-0.81391	-1.77243	0.632909	1.02594	-1.33703
CCHCR
CCHL	1.30106	0.356521	0.593277	0.232737	0.517527	0.418529	-0.365478	0.389553	-1.481	-1.96273
CCL14
CCL16
CCL18
CCL19
CCL2
CCL21
CCL5
CCM2	0.642349	-1.44624	-0.700358	0.865978	0.814374	-0.87613	-1.10435	0.595955	1.47589	-0.267456
CCM2L
CCN1	0.822724	-0.569449	-0.192423	0.286137	0.307839	-0.60201	-1.81559	1.45053	1.1495	-0.837259
CCN2
CCN3
CCN5
CCNB2
CCNB3
CCNC
CCND1
CCND2	1.21577	0.633266	-1.08495	0.462552	-0.381987	-0.257355	-1.93938	1.26859	-0.226258	0.309752
CCNH	0.327998	-0.034521	0.540873	1.12167	0.234159	-0.0792502	-0.616651	0.421857	0.604848	-2.52098
CCNK	-0.564962	0.233107	0.323201	1.869	0.161629	0.0507092	0.143187	-0.312739	0.287564	-2.1907
CCNL1	1.57342	-0.247293	0.15711	0.430048	0.151883	-0.242609	-0.0208132	0.0526945	0.564254	-2.41869
CCNL2
CCNQ
CCNT1	1.1045	-0.285038	-0.00412354	1.56502	0.306637	-0.104506	-0.432583	-0.330721	0.353998	-2.17319
CCNT2	1.00004	-0.192031	0.651191	1.88233	-0.266465	-0.175633	-0.789068	0.135236	-0.517942	-1.72766
CCNY	1.29576	-0.557222	0.619788	1.74615	-0.664669	-0.385566	-0.433986	0.325478	-0.34053	-1.6052
CCPG1	1.28206	-0.140665	0.2403	0.368266	0.688139	0.116911	-0.47901	-0.0579011	0.471962	-2.49006
CCR1
CCRL2
CCS	0.568372	0.697299	-0.152086	-0.228746	0.890752	-0.6794	-2.48154	0.412734	0.657871	0.314744
CCSAP
CCSE2	0.308582	-0.279287	-0.424521	1.80217	-0.557735	0.125089	-1.11593	1.45939	-0.0152032	-1.30256
CCYL1	1.5767	-0.880227	0.13849	1.56886	0.520295	-0.853768	-1.24228	-0.0112246	0.0286775	-0.845519
CD003	1.14828	0.146875	1.03034	0.565105	0.303257	0.428982	0.136129	-0.403721	-1.36732	-1.98793
CD033
CD054
CD109	0.850693	-0.620778	0.193165	0.412497	1.90672	-1.17265	-1.3828	-0.268363	0.626139	-0.544618
CD11A
CD11B	0.830791	-0.621414	0.594982	1.57607	-0.176547	-0.0654055	-0.436919	-0.115085	0.546093	-2.13256
CD123	1.26271	0.313678	0.377724	0.549201	0.492319	-0.0970156	-1.79326	0.681053	-0.0759489	-1.71046
CD14	-0.888394	0.809574	-0.646439	-0.831116	1.95233	-1.36508	-0.262041	0.234555	0.773433	0.223175
CD151	-0.504805	-0.0738143	-0.322478	0.476628	0.620559	-0.0432923	-0.19506	1.66892	0.578658	-2.20531
CD166	1.04655	-0.755088	1.00787	1.33697	-0.197197	0.420001	0.25409	-0.92932	-0.383718	-1.80016
CD177
CD180
CD1B
CD1C
CD2
CD20
CD209	-1.20368	1.5296	-0.789232	0.30782	0.768772	-1.0575	-0.519489	1.52639	-0.166219	-0.39645
CD226
CD248	-0.59037	-0.604664	0.21694	-0.937909	1.65521	-0.917568	-1.2008	0.261747	1.17117	0.946244
CD276	0.12549	-1.87229	-0.31385	1.76753	1.1315	-0.695758	-0.162953	-0.305637	0.562151	-0.236186
CD2AP	0.845156	0.404918	-0.1513	0.800789	0.166619	-0.22317	-1.69239	0.475193	1.11786	-1.74368
CD2B2	1.10933	0.343711	0.0461583	0.746416	0.54024	-0.405826	-1.56682	0.0270629	0.963108	-1.80338
CD302	-1.49602	0.299219	-0.795174	1.234	1.52216	-0.00940013	0.406448	-0.422738	0.520603	-1.2591
CD320
CD33
CD34	-0.191199	0.00342599	0.00786334	-0.187894	1.51718	-0.205254	-1.16777	0.84726	1.15586	-1.77948
CD36	0.826567	-0.0217023	0.712944	0.880792	0.502929	0.575391	0.655455	-0.986455	-1.35263	-1.79329
CD37
CD37L	1.18409	0.37071	0.510835	0.0521569	0.986367	-0.478575	-1.89454	0.900694	-0.45319	-1.17854
CD38	0.909196	0.93171	1.08144	0.341779	-0.684784	0.13273	0.54884	-0.691368	-0.432737	-2.1368
CD3D
CD3E
CD3G
CD3Z
CD4
CD40L
CD44	-0.563929	-0.317949	-0.828857	-0.890019	1.71534	-0.825909	-0.909609	0.534083	1.34931	0.737534
CD47	0.449292	-0.936262	-0.589492	0.163303	1.65078	-1.54757	-1.03772	0.266681	0.912149	0.668843
CD48	0.215197	-0.738153	1.71922	-0.609976	-0.463874	-1.41824	-0.240478	0.0660038	1.66018	-0.18988
CD5	-0.421083	-1.32698	-0.31796	-0.344931	1.80524	-1.47938	0.185146	0.589692	0.377734	0.932523
CD53	0.799523	0.0521995	-0.230252	0.166926	1.80793	-1.21286	0.310028	-0.364783	0.436923	-1.76563
CD59	-0.312161	0.476921	0.281431	0.735453	0.537119	0.488617	0.323142	0.267091	-0.087569	-2.71004
CD5L	-0.628728	0.116352	-0.718878	-0.385875	1.77546	-1.26902	-1.0073	0.360201	0.392326	1.36546
CD6
CD63	-0.243216	-0.502671	0.0234691	-1.16824	2.11094	-0.795063	-0.31896	0.454894	1.1759	-0.737045
CD68	-0.590749	0.606004	-0.727154	0.705019	1.95817	0.172984	0.263872	0.123492	-0.977779	-1.53385
CD69
CD72
CD79B
CD81	-1.67233	-0.571041	0.181861	1.21348	1.54119	-1.10808	0.0200175	0.478627	0.47561	-0.559334
CD82	-0.0507336	0.732586	0.489189	0.42919	0.65658	0.459176	-0.463561	-0.297695	0.632183	-2.58691
CD8A
CD8B
CD9	-0.0607591	0.341854	-0.443037	-0.0637737	1.50362	-0.574949	-2.05745	0.56058	1.17963	-0.38571
CD99	0.324558	-1.14428	-0.604391	0.683212	0.481732	-0.660486	-0.7071	1.04645	1.7601	-1.17979
CDA7L
CDAN1	0.326925	-0.290731	-0.277598	1.08947	1.3764	-1.86209	-0.461347	0.33833	0.83604	-1.07539
CDC16	1.46266	-0.363222	0.418054	1.21797	0.532552	-0.170658	-0.890725	-0.195484	-0.0299254	-1.98122
CDC23	1.02404	-0.0815706	0.548354	1.36484	0.140773	-0.288461	-0.510568	-0.0416843	0.165555	-2.32128
CDC26	2.06875	-0.370253	-0.0987701	-0.416036	-0.228671	0.192714	-1.46152	0.00763347	1.18457	-0.87842
CDC27	1.30578	-0.50319	0.213225	1.51109	-0.0875649	-0.0248782	-1.20498	0.329071	0.220862	-1.75942
CDC37	1.22755	0.622753	0.175633	-0.0906535	0.80028	-0.420227	-1.94865	0.344295	0.664474	-1.37545
CDC42	1.04218	-0.280309	0.118531	0.521624	1.15588	-0.228841	-1.37564	0.671695	0.304727	-1.92985
CDC5L	0.918343	-0.884985	0.556048	1.78973	-0.111428	-0.293819	-0.467062	-0.192091	0.492204	-1.80695
CDC73	1.08638	-0.801523	0.435244	1.67447	-0.579879	-0.087483	-0.394469	0.0730323	0.457097	-1.86287
CDD
CDHR2
CDIN1	1.45196	-0.0879542	0.500377	1.30664	0.187489	0.0828687	-0.85554	0.0470297	-0.731539	-1.90133
CDIP1
CDIPT	0.441659	-0.238038	-0.0404137	0.908304	1.45798	0.0374976	-1.32294	0.585282	0.0924561	-1.92178
CDK1
CDK12
CDK13	0.784705	-1.10176	-0.125959	1.67816	-0.0373402	0.0699253	-1.67156	-0.77657	0.935291	0.245103
CDK14	0.465307	-0.920549	-0.257018	-0.046348	0.961482	-0.685597	-1.80414	0.46713	1.72979	0.0899457
CDK16	1.48569	0.284727	0.581005	0.859226	-0.110966	0.021475	-1.29604	0.283313	-0.148588	-1.95984
CDK17	1.5173	-0.220327	0.803597	0.961124	-0.341079	0.0458415	-1.25305	-0.230633	0.480042	-1.76282
CDK18	1.0392	1.08576	0.839364	0.408765	0.256172	0.155219	-0.750054	-0.141153	-0.735354	-2.15792
CDK19	1.12207	-0.648769	-0.0430887	1.59881	-0.800319	0.144709	-0.904701	0.377615	0.7561	-1.60243
CDK2	1.33341	-0.141284	0.559386	1.84718	-0.517649	-0.438354	-1.3295	-0.117427	-0.0876352	-1.10813
CDK4	0.819841	-0.218124	-0.191547	0.427794	0.446629	-1.18382	-2.10176	1.22546	0.734048	0.0414711
CDK5	1.39209	0.997722	0.0457636	0.36442	0.475483	-0.328734	-2.02806	0.397909	-0.178969	-1.13763
CDK6	0.582716	0.378968	-0.87554	0.405076	1.16776	-0.0315035	-2.13022	1.14162	-0.0225139	-0.616356
CDK7	0.733165	-1.2346	0.183172	1.81607	0.305063	-0.243096	-0.294852	0.0420004	0.467189	-1.77411
CDK9	0.864209	-0.53676	0.547189	1.52148	-0.0262452	-0.218116	-0.699838	0.0659447	0.593174	-2.11104
CDKA1	0.552234	-1.16152	0.570893	1.14444	0.559213	-1.20071	0.172311	0.0396242	1.02113	-1.69761
CDKAL	1.00339	-0.46581	1.10568	1.46904	-0.174381	-0.464509	-0.180196	0.0438854	-0.336685	-2.00042
CDKL5	0.981246	-1.00544	-1.05815	2.15749	-0.409909	-0.274594	-0.112215	0.199998	0.409381	-0.887803
CDN1A
CDN1B	1.07164	-0.307782	-0.02109	0.451577	0.334578	-0.455722	-1.75328	0.315328	1.59533	-1.23058
CDN1C	-0.408974	0.0698095	0.0426298	0.0786273	-1.34571	0.591063	0.236779	0.0304435	2.13506	-1.42972
CDN2A
CDN2C	0.596436	0.616714	-0.636516	0.404047	0.897331	-1.14665	-1.9122	0.665072	1.07755	-0.561785
CDNF	-0.0860535	0.852805	1.79198	-1.67484	0.419549	-0.24897	-0.976405	-0.284725	0.79444	-0.587776
CDON
CDR2
CDR2L	0.384208	0.0214486	-0.385814	-0.340505	1.46343	-1.19981	-1.73959	1.2664	0.608231	-0.0780059
CDS2	1.51214	0.369108	-0.590119	-0.032831	0.883781	-0.597826	-1.39049	1.17229	0.00872275	-1.33478
CDSN
CDV3	1.01417	0.776111	0.0587444	-0.154741	0.694974	-0.865551	-2.23272	0.85054	0.371424	-0.512953
CDYL	0.922193	-0.7891	-0.134495	1.51888	-0.640384	-0.0945188	-0.656703	0.603908	0.999022	-1.7288
CE022	0.865176	-0.0119386	-0.184474	1.17317	0.712641	-0.256218	-0.783167	0.372209	0.422759	-2.31016
CE024	0.849052	-1.14925	0.533538	1.8259	0.464151	-0.80242	-0.989174	0.311355	0.134534	-1.17769
CE104
CE112	0.568161	-1.8204	0.256251	1.15919	-0.934733	-0.411717	-0.83805	0.88188	1.19482	-0.055398
CE120	0.930987	-0.920609	0.360999	1.4131	-0.0801936	-0.281118	-1.21054	0.377955	0.987377	-1.57796
CE126
CE128
CE164
CE170	1.08675	0.0692774	0.14269	0.683087	0.289967	-0.466227	-1.21234	0.6165	0.88582	-2.09553
CE192	1.19814	-0.958993	0.738495	0.794007	-0.394476	-0.196386	-0.16477	0.153915	0.921622	-2.09155
CE290
CE350	0.775594	-1.14398	-0.340961	1.56933	0.737518	0.31349	-0.217817	-0.239578	0.436643	-1.89024
CE85L
CEA18
CEAM1	0.318117	-0.0243821	-0.528007	0.325444	1.52669	0.678601	-0.814728	-1.17109	1.19352	-1.50416
CEAM4
CEAM6
CEAM8
CEBOS	0.751694	1.11997	0.577934	0.367001	0.0428648	0.753999	-0.493404	0.115604	-1.04774	-2.18792
CEBPB	0.842558	-0.525538	0.11119	0.993112	2.00721	-0.740537	-0.438538	-1.35169	-0.360593	-0.537171
CEBPD
CEBPZ	0.670434	-0.892879	0.51105	1.58523	-0.0147915	-0.161984	-0.442183	0.189548	0.633897	-2.07832
CEFIP	0.938559	-0.0899024	-0.244808	1.26516	-1.44108	-0.135529	-1.11237	1.45581	0.313143	-0.948976
CEIP2	0.669777	0.940055	0.492973	1.3191	-0.0475834	0.324832	-0.519169	-0.893269	-0.170004	-2.11672
CELF1	0.461091	-0.442455	0.789114	1.84408	-1.01697	0.211948	0.097346	0.138639	-0.237835	-1.84496
CELF2	0.967556	-1.00096	0.363726	1.56995	0.375808	-0.24919	-0.135043	-0.0426688	0.20053	-2.04971
CELR2
CELR3
CEND
CENPA	0.613864	-1.5122	0.263779	2.01248	-1.09908	-0.162449	-0.139948	0.0748063	0.66571	-0.716962
CENPB	0.865847	-0.798714	0.150219	2.11126	-0.250112	-0.181822	-0.972188	0.0455293	0.414741	-1.38476
CENPC	0.735916	-0.949344	0.453453	1.53694	-0.583572	-0.227868	-0.210381	0.218277	0.933015	-1.90643
CENPI	1.1588	1.35743	0.721022	0.408688	-0.765412	0.520892	-0.402256	-0.144066	-1.3497	-1.5054
CENPV	0.828745	-0.25743	0.508953	1.78029	-0.125523	-0.403435	0.0694812	-0.336232	0.0607964	-2.12564
CEP41	1.20218	0.118452	0.508502	0.876945	0.470617	-1.06116	-1.58873	0.303792	0.634525	-1.46513
CEP43	0.94679	-0.319687	-0.13831	1.91939	-0.322911	-0.906859	-0.0185079	-0.0703711	0.632673	-1.7222
CEP44	1.06304	-0.772218	-0.00158839	0.552979	1.48053	-0.302698	-1.14622	0.292738	0.557841	-1.7244
CEP57	0.291501	-0.591048	-0.10457	1.5536	0.570308	0.0987878	-1.11119	-0.0688859	1.15769	-1.7962
CEP63
CEP68	1.12114	-0.322995	-0.148165	0.13986	-0.337231	-0.0803234	-1.22518	1.24581	1.27777	-1.67069
CEP76	0.791349	-0.163449	0.615843	1.27754	0.849058	-0.301838	-0.182423	-0.10079	-0.497853	-2.28744
CEP78
CEP85	0.534344	1.41768	-0.0635905	0.129476	-0.879909	-0.465423	-1.98668	-0.204165	0.233859	1.28441
CEP89
CEP97	-0.0219556	2.07168	0.299516	0.787195	-0.503106	0.202154	-0.170928	-0.233031	-0.639302	-1.79222
CEPT1	0.411356	-0.738759	-0.330604	1.05674	1.00702	0.185497	-1.25032	0.740766	0.746294	-1.82799
CERK1	0.61176	-0.849795	-0.989221	1.99461	-0.22203	0.391475	-0.970221	-0.113232	1.01649	-0.869835
CERS1
CERS2	0.505088	-0.864186	0.207123	1.77877	0.454429	0.0720615	-0.981394	0.35044	0.319283	-1.84162
CERS4	1.02761	-0.883943	-0.0802604	1.61742	-0.769717	-1.39287	-0.89565	0.940294	0.554537	-0.117421
CERS6	1.18525	-0.124455	0.755305	0.99764	-0.323604	0.482891	-0.0897056	0.181856	-0.848038	-2.21714
CERT	0.813059	0.106049	-0.290163	0.491887	0.958034	-0.785285	-1.94783	1.35432	0.194835	-0.894907
CERU	-0.223036	0.129979	-0.993591	-0.504602	0.888796	-1.05535	-1.4426	0.644765	1.16526	1.39038
CETN2	0.861605	-0.213525	-0.653194	0.219372	1.79373	-0.586167	-1.60623	0.175652	0.889064	-0.880302
CETN3
CETP
CF047	1.11325	0.810637	0.00232534	-0.198636	0.849623	-0.177136	-1.53364	0.719425	0.252005	-1.83786
CF089	1.65822	-0.138363	0.629927	1.1137	-0.193519	0.146674	-0.932891	-0.024886	-0.383469	-1.8754
CF120	0.0641971	-0.443892	0.0606294	0.199413	0.96299	-0.916714	-2.14831	1.2149	0.944799	0.061989
CF136	1.11063	0.675741	0.890831	0.0845258	-0.0796495	0.666707	-0.0602385	0.145846	-1.45656	-1.97783
CF251
CF298	-0.46451	0.623554	0.333744	0.826363	1.02658	-0.778328	-2.0649	-0.19745	1.1833	-0.488353
CF410	0.237729	0.558132	0.0227241	-0.195289	1.9028	-0.447531	-0.604207	0.225648	0.356513	-2.05652
CF418
CFA20	0.913296	0.180983	0.336349	0.769145	0.452524	-0.62947	-2.1962	0.414982	0.828598	-1.07021
CFA36	0.998768	0.649294	0.280503	0.0466855	0.444766	-0.438983	-2.46413	0.535652	0.585786	-0.63834
CFA43
CFA91	-0.206206	-0.771401	0.0757345	1.46711	1.18186	-0.456047	-0.833256	0.158015	1.05052	-1.66632
CFA97	1.32868	-0.29712	-0.312111	0.498996	1.42766	-0.980435	-1.71438	0.67981	0.000743791	-0.631834
CFAB	-0.343399	0.0857834	-1.19271	-0.255099	1.07215	-1.04704	-1.37686	0.732427	1.22085	1.1039
CFAD	-0.964264	-0.282573	-0.480912	-0.659779	1.09188	-0.819388	-1.16957	0.519802	1.37964	1.38516
CFAH	-0.976466	0.14851	-0.666609	-0.135768	1.79891	-0.913112	-1.26295	0.076182	1.07962	0.851683
CFAI	-0.389285	0.329521	-1.02216	-0.300643	1.1383	-1.07721	-1.53814	0.830262	1.14549	0.883863
CFDP1	0.861695	-1.21703	0.225491	0.982249	0.114934	-0.910133	-1.46335	0.378972	1.53988	-0.512711
CFLAR	1.25553	1.11692	0.491214	0.728232	0.450804	-0.101953	-1.23633	-0.281822	-0.641875	-1.78072
CG025	1.53495	0.61608	0.133965	0.358653	0.526118	-0.302635	-2.21219	0.128694	0.123945	-0.907579
CGAS
CGAT1	0.995247	-0.255133	0.0933988	-0.159666	0.675022	0.753772	0.821356	-1.37249	0.47413	-2.02563
CGAT2	1.42775	0.626757	0.26783	0.211878	1.46931	-0.303598	-0.837868	-1.1577	-0.2579	-1.44645
CGBP1	0.62922	-0.636993	0.196762	1.65839	-0.484557	-0.651392	-1.17922	-0.113159	1.55105	-0.970108
CGL	0.513228	-0.597505	-0.43856	0.167614	1.37878	-1.32041	-1.71198	0.294077	0.973787	0.740964
CGNL1	0.62496	-0.165865	-0.765231	-0.390541	1.98929	-0.359122	-1.66087	-0.197133	0.978426	-0.0539091
CGRE1
CGRF1
CH033	0.0332847	-0.160096	0.563363	1.01576	0.667679	-1.06469	-1.6781	0.781454	1.06205	-1.22071
CH082	0.228207	0.264936	0.668788	0.121594	0.582975	1.28396	0.390656	-0.158936	-1.1764	-2.20578
CH088
CH10	0.990333	0.26096	-0.0950845	0.276906	1.90338	-0.0779328	-0.760423	0.0772722	-0.877869	-1.69754
CH3L1
CH60	1.10811	0.0508381	0.18982	0.152108	0.854177	0.570533	0.00560194	0.283138	-0.767791	-2.44653
CHAC2	1.52851	0.930809	0.7772	0.425304	0.0753115	0.0935238	-1.24261	-0.562567	-0.275839	-1.74964
CHAD
CHAP1	0.753519	-0.785153	0.339172	1.69726	-0.340396	-0.240192	-0.33345	-0.0413414	0.886486	-1.9359
CHC10	1.13828	-0.228553	0.887327	0.424031	0.658873	-0.265327	0.411549	0.331583	-1.31568	-2.04208
CHCH1	0.360808	0.2532	1.34953	0.088175	0.409677	0.771967	0.0656776	-0.192111	-0.733328	-2.37359
CHCH2	0.161689	-1.02004	0.768509	1.3328	0.987611	0.216329	0.716926	-0.464228	-1.05751	-1.64208
CHCH7	0.650642	0.906333	0.786505	0.332688	-0.326201	0.871929	0.479677	-0.426324	-1.19955	-2.0757
CHD1	0.787233	-0.21533	0.745004	1.24107	0.435983	-0.120178	-0.389489	-0.776378	0.52827	-2.23619
CHD1L	0.419454	-0.84078	0.411295	0.910412	1.43126	-0.440205	-1.96826	0.257094	0.588273	-0.76854
CHD2	0.522015	-0.544128	0.620894	1.29568	0.0466954	0.0724879	-0.557638	0.2236	0.67482	-2.35443
CHD3	0.807637	-0.799659	0.531968	1.32321	0.168358	-0.442324	-0.588501	0.167844	0.897825	-2.06635
CHD4	0.930523	-0.555185	0.53944	1.46133	-0.17402	-0.107933	-0.504141	-0.126146	0.685099	-2.14897
CHD6	0.690502	-0.238093	0.0669313	0.776351	0.403646	0.368232	-2.09701	0.197876	1.16278	-1.33121
CHD7	0.772237	-0.819145	0.557324	1.38077	-0.489863	0.0158122	-0.0470807	-0.389202	1.03282	-2.01367
CHD8	1.37577	0.0277549	0.462462	1.26624	-0.63001	-0.242173	0.0714802	-0.375083	0.199503	-2.15594
CHD9
CHDH	0.563304	0.923433	-0.14695	0.394451	1.16611	0.689379	0.313753	-0.834254	-1.13886	-1.93037
CHERP	0.903428	-0.390321	0.48252	1.92646	-0.278217	-0.243071	-0.512342	-0.284443	0.275268	-1.87929
CHIC2	1.11586	-0.446074	-0.834093	0.268677	-0.476188	0.0318573	1.1676	1.268	-0.213172	-1.88246
CHID1	1.64199	-0.375318	0.433958	1.2307	-0.675387	-0.0652063	-0.69233	0.498299	-0.198782	-1.79792
CHIN	0.998228	0.337004	-0.363389	-0.0762527	-1.70262	-0.426348	-1.25093	1.58568	0.756276	0.142359
CHIO
CHIP	0.559457	-0.391037	0.774673	1.43194	0.0969651	0.133655	-0.183964	0.449025	-0.569247	-2.30147
CHIT1
CHK1
CHKB	0.26633	0.436213	1.10765	0.721669	0.494984	-0.611783	-2.29083	0.486934	0.28604	-0.897206
CHLE	-0.131363	-0.080817	-0.37622	-0.398663	1.66228	-0.988375	-0.608637	-1.31387	0.705579	1.53009
CHM1A	0.811828	0.211876	0.0517038	-0.214267	0.986494	-0.965662	-2.26454	0.704318	0.832869	-0.154618
CHM1B	1.15179	0.226711	0.367607	-0.524845	0.748437	-0.584235	-2.15351	0.810578	0.690906	-0.733438
CHM2A	1.24622	0.708609	0.404484	0.625661	0.132485	-0.24386	-1.93939	0.659851	-0.146814	-1.44725
CHM2B	1.04997	0.752973	0.326791	-0.313506	0.648504	-0.208413	-1.9639	0.500611	0.66168	-1.45471
CHM4A	0.597973	0.849587	-0.435808	-0.476971	0.596547	-1.10288	-2.03727	0.881157	0.99294	0.134723
CHM4B	1.08311	0.356182	-0.257149	-0.582089	0.958956	-1.25257	-1.77223	0.762913	0.998227	-0.295345
CHM4C
CHMP3	0.799182	0.469898	-0.143754	-0.532102	1.49324	-0.22319	-2.03474	0.359377	0.702963	-0.890875
CHMP5	1.04993	0.25248	0.362433	0.341138	0.296012	-0.728317	-2.13307	1.01481	0.573714	-1.02914
CHMP6	0.950598	-0.184995	-0.120329	0.636961	0.136415	0.382841	-0.859129	0.409999	1.0055	-2.35786
CHMP7	1.38616	0.294115	0.483805	0.983387	0.405832	-0.148143	-1.74145	-0.0281744	-0.0324793	-1.60306
CHODL
CHOLN	0.405512	-1.02921	0.441911	2.0811	-0.635786	-0.742476	0.107293	-0.160672	0.802467	-1.27014
CHP1	1.56298	0.109577	0.180447	0.814369	0.0693414	-0.214797	-0.168697	0.414188	-0.443196	-2.32421
CHP3	0.85192	0.455449	1.02047	1.08914	-0.397511	0.15632	-1.05774	-0.74668	0.547217	-1.91858
CHPF2	1.53296	-0.681614	-1.02289	0.679474	1.32912	-1.56701	0.464291	-0.0940033	-0.206257	-0.434082
CHPT1	0.396776	0.594274	1.41493	0.745119	-0.29341	0.329365	0.100935	-0.154361	-0.936826	-2.1968
CHRC1	0.639917	0.16193	0.573033	0.640629	0.392001	0.306654	-2.54854	-0.0219863	0.660291	-0.803933
CHRD	-0.47537	-0.176414	-0.311194	-0.48241	1.82972	-0.856919	-0.930693	0.0492977	1.80524	-0.451261
CHRD1	1.07001	0.561046	0.0819055	-0.0113709	1.10617	-0.232077	-2.01466	0.458268	0.346988	-1.36629
CHSP1	0.551469	0.381241	-0.854329	0.40298	0.613185	-0.964278	-2.01253	0.26656	1.48824	0.127471
CHSS1
CHSS2	1.99831	0.413689	0.249831	0.362098	0.0495524	0.518406	-0.573102	-0.580305	-0.614005	-1.82447
CHSS3
CHST3
CHST6
CHST7	0.0759157	0.309141	-0.14307	0.777009	1.99014	-0.387769	-0.081263	-0.220696	-0.317596	-2.00181
CHSTB
CHSTC	0.190301	-1.17133	-1.09279	-0.398234	1.99248	-0.472759	-0.606182	-0.0630977	1.23463	0.386977
CHSTE	-0.136661	-0.763475	-0.111415	1.05589	1.98497	-0.532193	-0.881778	-0.320059	0.882948	-1.17823
CHSTF
CHTOP	0.699648	-0.350384	0.475647	1.13268	-0.401908	0.242032	0.181083	-0.0308704	0.56348	-2.51141
CHUR
CI040
CI072	1.05835	-0.0682906	0.672938	1.09419	0.187881	0.218849	-0.0354067	-0.67398	-0.0709693	-2.38357
CI114
CIA2A	1.63626	0.840397	0.384814	-0.414865	1.09472	-0.370569	-1.55021	-0.376225	-0.0557794	-1.18854
CIA2B	1.12486	0.494158	0.477114	1.11739	-0.117597	0.0554756	-0.529241	0.189893	-0.476679	-2.33538
CIA30	1.18662	0.962361	0.950085	0.746735	-0.367754	-0.244821	0.313961	-0.704198	-0.988741	-1.85425
CIAO1	0.778707	0.928419	0.454086	0.90351	0.504261	0.160223	-1.21565	-0.000885273	-0.363416	-2.14926
CIAO3	1.03129	0.553569	0.722318	0.455468	0.593123	-0.106216	-2.18373	0.246289	-0.00507075	-1.30704
CIB1	1.26796	-0.161201	-0.544392	0.335241	0.249269	-1.1595	-1.39534	1.44542	0.851342	-0.888803
CIC	0.75389	-1.28037	0.128477	1.15707	-0.144782	-0.35577	-1.11239	0.646369	1.44776	-1.24025
CIKS
CILK1
CILP1	-0.359777	0.0768462	-0.89888	-1.5827	1.45133	-0.905889	-0.463533	0.80982	0.950516	0.922265
CILP2	0.473071	-0.932505	-0.178245	-0.419563	0.183725	-0.278252	-1.32762	-0.265253	0.375281	2.36936
CINP	0.826391	-0.210122	-1.02986	0.87769	1.0121	-0.240547	-1.35406	0.358822	1.1776	-1.41802
CIP2A
CIP4	0.638477	-0.558093	0.245016	0.881145	0.211168	-0.388905	-1.94808	0.606728	1.38847	-1.07593
CIR1	0.643517	-0.214086	0.104032	1.44994	0.646255	-1.05683	-1.18968	0.323205	0.896448	-1.6028
CIRBP	1.0848	-0.041886	0.896561	0.783172	0.749921	-1.66054	-1.21563	0.426166	0.160401	-1.18297
CISD1	0.841263	0.413421	0.677579	0.243602	-0.107045	0.801138	0.197434	0.458029	-1.26948	-2.25594
CISD2	1.38017	-0.298694	0.287393	0.846217	0.636376	-0.32197	-0.906356	0.410413	0.132358	-2.16591
CISD3	0.56751	0.847673	0.500999	0.283845	-0.0868006	1.2723	-0.629947	0.492555	-1.41564	-1.8325
CISY	0.988617	0.229803	0.487268	0.114425	-0.156478	1.09741	0.349169	0.344504	-1.3516	-2.10311
CITE2
CIZ1	0.758674	-0.122907	0.0154416	0.914844	-0.408498	-0.564246	-1.92779	0.431891	1.62957	-0.726973
CK054	0.933722	1.06466	0.0333514	-0.160044	0.367701	-0.651333	-2.35677	0.673376	0.492724	-0.39739
CK068	0.858701	0.623687	0.234131	-0.30615	0.626228	-0.137485	-2.5482	0.724202	0.345484	-0.420601
CK096	0.329631	-0.144678	-0.101785	0.416081	2.14272	-0.852182	-1.31031	0.104431	0.56571	-1.14961
CK098	0.567764	-0.279289	0.390152	0.846888	-0.171882	0.445983	0.0317517	-0.0117662	0.799751	-2.61935
CK5P1	0.977128	0.212584	0.780621	0.922688	0.292002	0.287616	0.0699329	-0.22891	-1.01501	-2.29865
CK5P2	0.734693	0.197046	0.280431	0.958624	0.305251	0.253188	-0.496236	0.213939	0.187337	-2.63427
CK5P3	1.38513	-0.739862	0.354386	0.27434	1.52829	-0.320795	-0.283736	-0.0610915	-0.194347	-1.94231
CKAP4	1.32255	-0.748793	-0.48179	-0.111572	1.46986	-0.869711	-0.86716	0.475337	1.03103	-1.21975
CKAP5	1.28613	-0.254551	0.328217	1.15326	0.555347	-0.0542	-0.758756	0.212527	-0.268156	-2.19982
CKLF3	-0.16099	-0.337056	0.886679	-0.149613	1.91464	-1.11946	-1.64322	0.364099	0.48997	-0.245053
CKLF4	1.11058	-1.62663	-0.326815	1.11338	1.37282	-0.0118124	-1.10617	-0.659221	0.400377	-0.266491
CKLF5	-0.283749	-0.715198	0.120232	-0.862698	1.97697	0.321266	-1.08275	-1.04137	0.507409	1.05989
CKLF6
CKLF7	-0.121024	-0.885638	0.596517	-0.0072113	0.909073	-1.67506	-0.991857	0.435764	1.74332	-0.00388675
CKLF8	0.54188	0.0423484	1.1275	0.496386	0.931895	-0.10607	-0.918157	0.554429	-0.442961	-2.22725
CKS1
CKS2
CL060
CL12A
CL16A	1.4347	0.321699	0.544768	0.445307	0.0317218	0.418872	-1.26199	0.366943	-0.205041	-2.09698
CLAP1	1.37191	0.0241255	0.299713	0.641808	-0.314974	0.154391	-0.858153	0.8616	0.0579613	-2.23838
CLAP2	1.17373	-0.159424	0.548635	0.928606	-0.293788	0.045866	-0.566985	0.343678	0.37994	-2.40026
CLASR
CLC11	-0.219982	-0.425188	-0.972378	-0.670624	0.154147	-1.01586	-0.761711	0.696464	1.81497	1.40016
CLC14	-0.00875485	-0.0322073	0.394085	1.17301	-0.378538	1.04225	0.541672	-0.319876	0.0054495	-2.41709
CLC1A
CLC1B
CLC2L
CLC4E
CLC4G
CLC5A
CLCA	0.503247	-0.171544	-0.527974	-0.230269	1.26975	-1.37825	-1.48585	-0.1192	1.49534	0.64474
CLCB	1.57061	-0.0852346	-0.909366	-0.00500105	1.28047	-0.721906	-1.18531	-0.0872272	1.09993	-0.956961
CLCC1	0.450116	0.281908	-0.0294227	0.274872	1.61266	-0.137476	-1.33166	0.786328	-0.00198719	-1.90533
CLCN3	0.990044	0.561698	0.791058	0.412855	0.034134	0.659442	0.0548514	-0.672948	-0.413436	-2.4177
CLCN4	1.28586	0.968508	1.13791	0.377053	-0.273844	0.372716	-0.722707	-0.463578	-0.880485	-1.80144
CLCN6	1.41299	-0.0157904	0.0849795	1.60857	0.223883	-0.100719	-1.06267	-0.204864	-0.172314	-1.77406
CLCN7	1.01155	-0.0965398	0.407332	1.29212	0.453002	0.123952	-0.312316	-0.155882	-0.341419	-2.3818
CLD11
CLD18
CLD3
CLD5	0.885639	-0.398044	1.14883	0.172305	-1.58202	0.856147	0.244711	-1.45627	0.865304	-0.736596
CLDN1	0.718584	-0.765128	0.235069	0.967501	0.0847574	0.537044	-0.901806	-0.563536	1.49173	-1.80422
CLGN	0.299067	-0.371979	0.961125	1.40605	0.481574	-0.116457	0.250376	-0.538499	-0.0761599	-2.2951
CLH1	1.18587	-0.404552	0.192418	0.970443	0.998361	-0.2534	-0.670599	0.324093	-0.148673	-2.19396
CLH2	0.826117	-0.524356	0.182754	0.984584	1.13293	0.0532731	-0.539767	0.487153	-0.342759	-2.25993
CLIC1	0.45561	0.771713	-0.647092	0.0757202	1.21711	-1.00788	-1.99595	0.879822	0.618341	-0.367398
CLIC2	1.15707	0.896641	0.430428	0.51202	0.716515	-0.405835	-1.68857	0.237533	-0.185598	-1.6702
CLIC3
CLIC4	1.0771	0.4198	0.420049	0.681932	0.35614	-1.03453	-1.92403	0.948232	0.151266	-1.09596
CLIC5	0.91925	1.21408	-0.0435272	-0.763712	-0.306898	0.369431	-1.28852	1.55793	-0.380014	-1.27802
CLIC6
CLIP1	1.32526	0.713839	-0.0470076	0.109193	1.09517	-0.24099	-1.1895	0.203274	0.0320812	-2.00131
CLIP2	0.795583	-0.027173	-0.778323	0.316437	0.925379	-1.09833	-1.5801	0.583241	1.5244	-0.661118
CLIP4
CLK1
CLK2
CLK3	0.0649677	0.320897	0.0260414	1.35671	-1.397	1.13812	0.0511285	-0.566751	0.724935	-1.71906
CLK4
CLM1
CLM8
CLM9	1.3666	-0.213969	0.564525	0.887393	0.0976901	0.707152	0.504396	-1.26098	-1.09434	-1.55846
CLMN	0.84973	-1.20047	0.280272	0.229248	0.670343	-0.362526	-1.22831	0.0865397	1.81758	-1.1424
CLMP	-0.949011	-0.874374	-0.926685	0.360505	1.39693	-1.03306	-0.737057	0.549591	1.23533	0.977832
CLN3
CLN5	0.261866	0.585306	-0.615601	0.550682	1.89102	-0.70144	-1.25227	0.802953	-0.278203	-1.24432
CLN6	-0.101042	-0.606753	-0.242589	1.25428	0.741645	-1.32211	0.254513	0.902794	0.868044	-1.74879
CLN8	0.915531	-1.16252	0.808853	0.417154	0.679282	0.494204	0.153271	0.748961	-1.41271	-1.64202
CLOCK	0.282423	-1.27882	-0.674836	1.68586	0.888484	0.31873	-1.52913	-0.121257	-0.356506	0.785051
CLP1	1.09309	-0.260507	0.561738	1.63053	-0.414535	0.0572853	-0.402159	-0.351119	0.154282	-2.06861
CLP1L	1.09776	-0.198187	-0.0310805	0.898931	0.885509	0.00666812	-0.144874	0.226656	-0.290762	-2.45062
CLPB	1.39024	0.440824	0.494813	0.690858	-0.27968	0.430484	0.0278583	0.123519	-1.23308	-2.08584
CLPP	1.72499	-0.671231	0.076976	1.26377	0.0296827	0.359435	-0.344392	-0.325704	-0.225327	-1.8882
CLPT1	0.348908	-0.0456204	0.546365	1.10778	0.395882	0.542893	0.419109	-0.144826	-0.669708	-2.50078
CLPX	1.16831	0.196284	0.610732	1.01128	-0.534003	0.377199	0.199547	-0.167314	-0.53381	-2.32823
CLU	1.23482	0.539992	0.747416	0.598978	-0.58763	0.385244	0.0115624	0.122499	-0.785728	-2.26715
CLUA1
CLUS	-0.196466	-0.0688404	-1.16121	-0.615702	1.51709	-0.931356	-1.11073	0.243922	1.34621	0.977077
CLYBL	0.172218	0.821884	1.31932	0.033703	0.828369	-0.180874	-1.75412	0.361465	0.0185998	-1.62057
CMA1	0.00517782	0.497644	0.138711	-2.41084	1.25492	-0.110315	-0.669926	0.615917	-0.0317592	0.710476
CMBL	0.942826	0.9968	0.280197	0.34398	-0.493105	-0.255081	-2.36109	0.956866	-0.0688523	-0.342539
CMC4	0.199502	1.12927	-0.0904583	-0.665834	-0.295315	1.47666	1.01291	-1.35601	-1.44895	0.0382298
CMGA
CMIP
CMKMT
CML1	-0.54478	-0.941557	-0.262906	0.426994	2.25891	-0.971933	-0.728022	0.206274	-0.350069	0.907092
CMPK2	1.05016	1.00317	0.48965	1.05354	-0.73532	-0.30511	-0.340353	-0.0708122	0.0424693	-2.18739
CMS1	-0.199852	-0.422566	-0.172374	2.14	0.0776172	-0.0123638	-0.374033	0.220924	0.633635	-1.89098
CMTA2
CMTD1	0.497426	0.210653	0.54871	0.573343	-0.390117	0.896361	0.582068	0.534323	-1.20791	-2.24486
CMTR1	1.23696	-0.218067	0.492721	1.22056	0.175707	-0.648127	-0.944528	0.126997	0.561594	-2.00381
CMTR2	1.39327	0.446493	0.704523	1.17807	0.0464661	-0.0900137	-2.00198	-0.476783	-0.530428	-0.669615
CMYA5	0.998837	0.277894	0.896244	1.19857	-0.402261	0.190726	-0.45831	-0.117632	-0.311094	-2.27298
CN093
CN119
CN37	0.532396	-0.801527	0.00554235	0.891211	1.54401	-0.018699	-0.952972	-0.0433689	0.709461	-1.86605
CNBP	-1.4169	-0.129355	0.77959	1.34078	1.15414	0.288098	-0.542968	-0.156307	0.333564	-1.65065
CNBP1	1.15137	0.626386	0.727903	1.17848	-0.483231	0.144265	-0.436542	-0.573632	-0.20228	-2.13272
CND1
CND2
CND3
CNDD3
CNDG2	0.217354	0.183252	-0.10475	0.843203	-0.364455	-0.531925	-1.34334	-0.21524	-0.933397	2.24929
CNDH2
CNDP1
CNDP2	1.20071	1.23557	-0.332412	-0.093284	0.476571	-0.587517	-1.97479	0.750725	0.231684	-0.907254
CNEP1	1.15883	-0.474521	0.448202	1.26411	0.470327	-0.109196	-0.542333	0.448759	-0.508819	-2.15536
CNIH4	0.00488962	-0.755303	-0.133233	0.970514	1.60868	-0.096836	-0.0772992	0.805173	-0.293865	-2.03272
CNIPF	1.26776	-0.606836	0.303234	1.25643	-1.07609	-0.667944	-0.150563	1.05902	0.214842	-1.59985
CNKR3
CNN1	0.230797	-0.112826	-0.114985	-0.342594	2.53945	-0.898385	-1.14818	0.128425	0.153266	-0.434968
CNN2	0.34301	0.0222913	-0.856987	0.205968	1.26984	-0.566496	-2.00938	0.401647	1.39019	-0.200076
CNN3	0.128352	-0.541109	-0.855942	0.0392525	2.11178	-0.823987	-1.1576	0.455311	1.05112	-0.407174
CNNM2
CNNM3	1.09602	-0.290922	0.472646	1.30818	0.15833	-0.317113	-1.06261	-0.0627061	0.704326	-2.00614
CNNM4	0.992357	0.0933304	0.0745377	0.815024	0.393292	0.118944	-0.721552	0.907898	-0.276666	-2.39717
CNO10	1.09624	-0.644383	0.629015	1.44241	-0.131564	-0.141033	-0.718017	0.307186	0.21304	-2.05289
CNO11	1.01235	-1.12379	0.167334	1.58746	-0.350109	0.395076	-0.15281	0.35314	0.0440988	-1.93275
CNO6L	1.47315	-1.35341	0.284266	1.32083	0.250098	-0.441037	-0.506464	0.591081	-0.102153	-1.51635
CNOT1	0.913636	-0.484268	0.49476	1.46379	0.110567	-0.24977	-0.613855	0.0679722	0.497177	-2.20001
CNOT2	0.573436	-0.424605	0.563947	1.52923	0.403077	0.10305	-0.650321	-0.239557	0.385089	-2.24335
CNOT3	0.713836	-0.740765	0.434252	1.7675	0.325061	-0.465685	-0.558018	-0.27518	0.664069	-1.86507
CNOT4	1.47118	0.175294	0.38571	0.51398	0.32166	-0.0569151	-1.34982	0.477524	0.116079	-2.05469
CNOT7	0.567462	-1.37592	0.424071	1.82019	0.577787	-0.54943	-0.37405	0.062924	0.384612	-1.53766
CNOT8	0.991769	-0.850565	1.0592	1.45274	0.194572	-0.158364	-0.464419	-0.456465	0.118221	-1.88669
CNOT9	0.943464	-1.38489	0.45374	1.49804	0.00389679	-0.616017	-0.641792	0.347808	0.848315	-1.45257
CNPY2	-0.10888	-0.451401	-0.0809688	1.33462	1.16641	-0.581267	-0.96387	0.330541	1.10075	-1.74593
CNPY3	1.07414	-0.407877	-0.176184	1.18131	0.968546	-1.20728	-0.95531	0.174312	0.836574	-1.48824
CNPY4	1.15812	-0.235767	0.192573	0.743495	0.343411	-0.691438	-1.33592	-0.0621667	1.46412	-1.57642
CNRP1	0.084922	-0.355624	-0.406576	0.380283	0.207493	-0.377316	-2.17593	0.17084	1.7613	0.710599
CNST	0.176449	-0.0841735	-0.51943	0.689449	1.97853	0.229996	-1.24451	-0.159773	0.492915	-1.55945
CNTFR	-0.659328	-0.797946	-0.23446	-0.963276	1.49518	-0.548751	-0.873585	-0.109759	1.41868	1.27324
CNTN1	1.00827	-0.896855	0.022474	1.20575	1.12895	-0.0969135	-0.320767	0.0701407	-0.039845	-2.0812
CNTN4
CNTN6
CNTP1	0.0717725	-1.39184	0.0923896	1.12299	1.7696	0.48848	-1.31946	-0.0940333	0.0741036	-0.814001
CNTP3
CNTP4
CNTRB
CNTRL
CO039	-0.756516	1.95447	-0.439652	0.891145	-0.334432	0.685283	-1.43622	-0.702227	-0.417461	0.555609
CO040	1.37571	1.07206	0.304923	-0.57072	0.888259	-0.849981	-1.94892	-0.0259138	0.192624	-0.438043
CO061	1.17015	0.593991	0.592957	0.745935	-0.587353	0.934444	0.0702238	-0.352982	-1.63881	-1.52856
CO1A1	-0.732379	-1.90264	0.0643882	0.581841	1.56	-1.0601	0.0124578	0.573264	0.129993	0.773179
CO1A2	-0.579215	-1.72815	-0.126786	0.405491	1.67714	-1.15793	-0.335078	0.598434	0.402618	0.843468
CO2	-0.269462	0.397817	-0.77639	-0.431578	0.59559	-1.1051	-1.63161	0.643708	1.3478	1.22924
CO2A1	-0.940131	-1.95673	0.218832	0.898209	1.22604	-1.07495	0.390153	0.58823	0.145878	0.504469
CO3	-0.276608	0.204184	-0.927569	-0.460555	1.13563	-1.03376	-1.46195	0.2763	1.25552	1.2888
CO3A1	-1.28864	-1.72808	0.506542	0.994341	0.536824	-0.876955	-0.00909444	0.776133	-0.109473	1.1984
CO4A	-0.295264	0.33463	-0.895972	-0.438263	1.06306	-1.22013	-1.37861	0.313127	1.15913	1.3583
CO4A1	0.266536	0.31629	0.38903	1.35905	-0.147031	0.173599	0.128324	0.29872	-0.209821	-2.5747
CO4A2	0.0374009	0.159838	0.339868	1.5641	0.022478	0.182615	0.136941	0.249293	-0.190513	-2.50202
CO4A3	-1.78411	0.397343	-0.20189	0.172897	-0.150511	-0.816501	-0.255192	1.62082	1.42771	-0.410571
CO4A4	-1.79789	1.38709	0.228968	-0.226708	-0.747966	-0.786908	0.201591	0.370885	1.53491	-0.163977
CO4A5
CO4A6	-0.445387	0.350276	0.179607	0.49631	2.27965	-0.145252	-0.0866265	-1.05489	-0.145015	-1.42867
CO4B	-0.364536	0.399819	-0.841245	-0.747132	1.17312	-0.975766	-1.39756	0.281318	1.12333	1.34865
CO5	-0.176486	0.257287	-0.911919	-0.47768	1.10516	-1.22325	-1.41671	0.42884	1.11069	1.30407
CO5A1	-0.626529	-2.3246	-0.329432	0.546807	1.01836	-0.373052	0.0188852	0.341485	0.934299	0.793772
CO5A2	-0.990192	-1.59034	-0.108841	0.0644692	1.26154	-1.06251	-0.207997	1.09483	1.17429	0.364753
CO5A3	-1.18742	-0.463781	-0.271681	1.17521	1.41124	-0.939368	-0.599343	-0.158455	1.54819	-0.51459
CO6	-0.399394	0.220967	-0.937702	-0.66626	1.24761	-0.796888	-1.49717	0.468788	1.05615	1.3039
CO6A1	-0.477623	-0.799854	-0.718011	0.507325	1.92965	-0.381725	-1.45556	0.550957	1.01858	-0.173744
CO6A2	-0.718649	-0.784074	-0.636477	0.552794	1.94971	-0.352111	-1.26598	0.508058	1.11266	-0.365933
CO6A3	-0.652405	-0.977962	-0.721643	0.668446	1.61071	-0.452026	-1.28057	0.284212	1.45846	0.0627853
CO6A5
CO6A6	-0.551209	-1.15549	-0.117968	1.63578	1.65912	0.39234	-1.24792	-0.410346	-0.00687784	-0.19743
CO7	-0.651997	0.198992	-1.01508	-0.0393899	0.625923	-0.966261	-1.42141	1.02902	1.66295	0.577246
CO8A	-0.250152	0.230091	-0.654096	-0.65889	1.28651	-1.02945	-1.64988	0.662849	0.936241	1.12677
CO8A1	-0.316021	-0.6438	-0.551709	-0.1371	2.34902	-1.02402	-0.318326	0.83133	0.532048	-0.721426
CO8A2
CO8B	-0.296892	0.191491	-0.734377	-0.85381	1.34335	-1.13378	-1.31555	0.600061	1.03979	1.15971
CO8G	-0.32181	0.268596	-0.845191	-0.669714	1.28856	-1.12462	-1.40826	0.659206	1.06422	1.08902
CO9	-0.219304	0.465532	-1.04566	-0.440635	0.996042	-1.06358	-1.57388	0.7492	1.14551	0.986775
COA1	1.07238	0.496601	0.644588	0.541128	-0.136935	0.771701	-0.206665	0.00780857	-0.837654	-2.35295
COA3	1.11438	0.613403	0.458395	0.920712	-0.265878	0.656015	0.0391658	-0.496676	-0.828569	-2.21094
COA4	1.8681	0.537117	0.191435	0.0401816	0.354833	0.626111	0.0174873	-1.20281	-0.855639	-1.57681
COA5	-0.090483	-0.130141	0.605633	1.598	-0.163133	0.675278	0.877153	-0.466075	-1.0276	-1.87864
COA6	0.359002	0.484863	0.244585	1.12618	-0.789005	1.39124	0.624429	-0.641805	-1.27836	-1.52113
COA7	0.389263	0.649679	0.438683	0.254927	-0.0443989	1.04323	0.813414	-0.143244	-1.14796	-2.25359
COA8	1.23547	0.110066	0.71416	0.0812468	0.505901	0.581243	-0.0709238	0.326975	-1.4509	-2.03324
COAC	0.151524	0.391337	0.44846	-0.177258	0.225963	-0.817211	-2.46934	0.587163	0.992923	0.666444
COASY	1.45894	1.09195	-0.0575702	0.461294	0.376352	0.0859642	-0.876605	0.00506887	-0.464615	-2.08078
COBA1	-0.818318	-1.12699	-0.316397	-0.30375	1.18912	-1.47057	-0.19375	0.886174	1.34887	0.805608
COBA2
COBL	1.20874	-0.003281	0.576416	0.293054	-1.5246	-0.0600639	0.0356509	1.03351	0.340002	-1.89942
COBL1	1.24598	0.0256768	0.532404	-0.354231	0.763578	-0.143463	-1.44883	0.195122	0.99972	-1.81595
COCA1	-0.753629	-0.715257	-0.953434	0.44605	1.3739	-1.23841	-0.91035	0.884703	1.071	0.79543
COCH
COE1	-0.390044	-0.134218	0.735204	0.821341	0.432356	-0.804755	-1.31309	-0.26862	1.9707	-1.04887
COE2	0.447976	-0.0695172	-0.716731	-0.934672	1.95098	-1.0512	-0.92214	-0.185681	1.24763	0.23336
COE3	-0.0301545	-0.931987	0.356766	0.981036	0.444766	-0.797844	-1.23943	0.740946	1.65357	-1.17767
COEA1	-0.397232	-2.24653	0.218021	0.545545	0.470861	-0.779149	-0.300489	0.304334	1.25382	0.930818
COF1	0.978941	0.482151	0.124695	0.0440781	0.850137	-1.05552	-2.22902	0.745049	0.49313	-0.433638
COF2	1.18981	0.996948	0.0367219	-0.272884	0.0751561	-0.0735517	-1.68292	1.4072	-1.21629	-0.460188
COFA1	0.524677	-1.23432	0.445954	1.4676	-1.09136	0.313295	-0.190856	0.290953	1.02152	-1.54746
COG1	1.30331	-0.386773	0.194013	0.777746	0.808904	-0.107091	-0.797183	0.634432	-0.249462	-2.1779
COG2	1.21142	-0.30719	0.0765931	0.596871	1.15558	-0.216855	-0.647204	0.524105	-0.163213	-2.23011
COG3	1.54175	-0.440854	0.128409	0.744434	0.864642	-0.162869	-0.960734	0.686627	-0.565869	-1.83553
COG4	1.20796	-0.364847	0.0386103	0.810781	0.916717	0.142907	-0.711834	0.590972	-0.42954	-2.20173
COG5	1.50023	-0.0408458	0.160333	0.494652	0.731831	-0.0961315	-1.01792	0.422814	0.0169598	-2.17192
COG6	1.15185	-0.179284	0.314548	0.696567	0.902776	-0.377704	-0.551199	0.489836	-0.092176	-2.35521
COG7	1.22119	0.231744	0.32321	0.722398	0.485431	0.147037	-0.812081	0.391119	-0.333566	-2.37648
COG8	1.58269	-0.0994149	-0.147311	0.571858	0.894524	0.0894808	-0.950103	0.428604	-0.338797	-2.03153
COGA1	-0.811738	-0.81759	-0.546016	-0.267667	1.84026	-1.06154	-0.760804	1.04047	0.983391	0.401233
COIA1	-0.671324	-0.627414	-1.18167	0.650831	0.994458	-0.892262	-1.07414	0.828475	1.60461	0.368435
COIL	0.634174	-0.66166	0.693559	1.72756	-0.109727	-0.103572	0.29016	-0.419848	0.0490946	-2.09974
COKA1	0.980438	-0.144669	1.58568	1.13656	-0.227931	-0.0183357	-0.512979	-0.213275	-0.788551	-1.79693
COL10
COL11	-0.629484	-0.529834	0.348185	0.725098	1.11762	-0.398336	-1.62346	-0.94225	1.62866	0.303804
COL12	-0.122415	-0.24917	-0.39416	-0.619391	1.22708	-1.28872	-1.26917	1.17186	1.49358	0.0505071
COLA1	0.283599	-0.413136	0.0903083	1.96145	-0.0214949	-0.957763	-1.23268	0.7954	0.667941	-1.17362
COMA1
COMD1	1.13162	0.627074	-0.243607	0.090186	0.637382	-0.228171	-2.01028	0.997487	0.293672	-1.29536
COMD2	1.10211	0.366535	-0.190491	0.827129	0.727822	-0.0113447	-1.82271	0.2763	0.408475	-1.68382
COMD3	0.935368	-0.0960406	0.367309	1.0174	0.580734	-0.434482	-1.29821	0.81343	0.128512	-2.01402
COMD4	0.73447	0.786974	-0.12348	0.926806	0.363483	0.256296	-1.44714	0.733748	-0.207954	-2.02321
COMD5	0.575017	0.491613	0.103509	0.333257	0.897738	0.116178	-1.50808	0.667863	0.457562	-2.13466
COMD6	1.14406	0.690517	-0.20669	0.855334	0.360764	0.148648	-1.57686	0.682634	-0.296341	-1.80206
COMD7	1.06562	0.343601	0.212498	1.02614	0.17944	0.168841	-0.499709	0.317357	-0.339538	-2.47424
COMD8	1.16698	0.789594	-0.0469272	0.382245	0.568134	-0.434878	-1.27434	0.69247	0.208003	-2.05128
COMD9	1.12849	0.384333	0.0350903	0.341368	0.635018	-0.399145	-1.59027	0.617292	0.713238	-1.86541
COMDA	1.51643	0.444716	-0.376306	-0.238888	0.82941	-1.18557	-1.76293	0.351059	0.87822	-0.456152
COMP	0.572086	-0.444559	-1.29928	-0.538403	2.20274	-0.670742	-0.810326	0.0610176	0.234953	0.692511
COMT	0.12474	-0.491835	-0.407451	1.10784	1.56665	-1.06052	-0.40459	1.25222	-0.288891	-1.39817
CONA1
COP1
COPA	0.727837	-0.0931084	0.468046	1.12812	0.95456	0.00903234	-0.55842	-0.135567	-0.109605	-2.39089
COPB	0.821519	-0.109206	0.377783	0.994538	1.07475	-0.0532044	-0.722038	0.0366715	-0.0767077	-2.34411
COPB2	0.941162	-0.227263	0.496699	1.01947	1.15023	-0.0802216	-1.07095	-0.121765	-0.0376098	-2.06976
COPD	1.16431	-0.222954	0.373222	1.15561	0.873257	-0.102895	-0.82508	-0.276016	0.00292561	-2.14239
COPE	0.960177	-0.624158	0.451994	1.32921	0.788117	0.0138399	-0.357488	-0.195224	-0.151232	-2.21524
COPG1	0.527289	-0.349658	0.18612	1.18888	1.34833	-0.0879028	-0.854515	-0.0472297	0.220552	-2.13186
COPG2	0.894226	-0.0393799	0.430048	0.894432	0.499911	0.39593	0.0301021	-0.194783	-0.329881	-2.5806
COPRS	1.53586	-0.423419	0.892089	0.507511	-0.296819	-1.07148	-1.86559	-0.243003	0.77167	0.193183
COPT1
COPZ1	1.10291	-0.23723	0.417486	0.901108	0.654611	0.32856	-0.756255	-0.147743	0.103031	-2.36647
COPZ2	0.592377	-0.0313107	-0.111434	-0.200843	1.3471	-1.10128	-2.15351	0.641182	0.534322	0.483396
COQ2	0.939091	1.01901	0.029784	-0.182436	0.428386	1.08102	0.227814	-1.06777	-0.389268	-2.08564
COQ3	0.994601	0.424064	0.875263	0.0739398	-0.596892	0.963168	0.23534	0.1372	-0.891728	-2.21496
COQ4
COQ5	0.84012	1.30568	0.294404	-0.130893	-0.0509812	0.575508	0.233893	0.23779	-1.1155	-2.19002
COQ6	1.06178	0.351936	0.640655	-0.164139	0.0192631	0.885326	0.216995	0.172604	-0.761525	-2.42289
COQ7	1.33996	0.42736	0.623819	-0.021077	0.141909	0.876044	-0.149802	0.0427532	-1.17249	-2.10848
COQ8A	1.05731	0.724452	0.605358	-0.144693	-0.166578	0.910655	0.21921	-0.432121	-0.378922	-2.39467
COQ8B	-0.224051	-0.140775	0.665787	1.29265	0.107884	1.18257	0.039036	-0.597262	-0.0806319	-2.2452
COQ9	1.47156	0.898144	0.414762	-1.01451	-0.49438	0.771796	-0.00516547	0.559493	-0.92071	-1.68099
COR1A	0.467857	-0.306341	-0.863698	0.172276	1.80711	-1.20746	-0.991221	-0.0261558	1.41078	-0.463148
COR1B	0.38132	0.0879857	-0.13464	0.240221	1.55024	-0.662669	-1.89478	0.38697	1.06855	-1.02319
COR1C	-0.0137859	-0.572625	0.129185	0.013088	2.50379	-0.41001	-1.16771	-0.110519	0.436084	-0.807498
COR2B	-0.165382	-1.40531	0.406408	0.683354	1.47961	-0.635075	-0.744055	0.287725	1.29783	-1.20511
CORA1	1.50512	0.272704	0.423718	0.160339	-0.667612	0.526591	-0.0402893	0.700819	-0.703123	-2.17827
CORIN
CORO6	0.917615	-0.466588	0.163551	0.729393	-0.954171	1.13726	-0.266155	0.541567	0.361523	-2.164
CORO7	0.417818	-0.294366	-0.111986	0.792965	1.88461	-0.697378	-1.55405	0.114503	0.583813	-1.13592
COSA1	-0.548002	1.04227	1.14972	-1.32472	0.859873	0.635594	0.92486	-0.876785	-0.800741	-1.06207
COT2	0.590415	-0.851963	0.432057	1.19567	0.841923	-0.454638	-0.951423	-0.121537	1.11615	-1.79666
COTL1	0.399718	0.00211554	-0.619056	-0.338397	1.08857	-1.32822	-1.6684	0.501775	1.44651	0.515383
COX1	0.359227	0.530976	1.0291	0.149416	-0.383793	0.935153	0.458159	0.394651	-1.52465	-1.94823
COX10	1.02235	0.0908306	0.880447	0.984378	-0.453772	0.877372	-0.247861	-0.0541744	-1.12632	-1.97325
COX11	0.696025	0.490146	0.763227	0.752673	-0.222107	0.776798	0.217809	-0.216577	-0.896906	-2.36109
COX14	0.78752	0.708145	0.915527	0.82295	-0.113625	0.4588	0.152065	-0.444445	-1.13511	-2.15183
COX15	1.49062	0.445917	0.270845	-0.0654095	0.669056	0.128539	-1.00847	0.827628	-0.864504	-1.89422
COX16	0.918378	0.120951	1.18073	0.163917	0.526488	0.395362	-0.609449	0.323778	-0.719338	-2.30082
COX17	1.19765	0.722062	0.297573	0.048486	-0.0703732	0.213877	-0.290029	0.190119	0.279854	-2.58922
COX18	1.08824	-0.224493	0.243377	-0.166702	1.4269	0.895973	-0.508812	0.142094	-1.02088	-1.87569
COX19	0.304566	0.758978	0.304587	0.339721	0.438701	1.23722	0.214896	-0.316447	-0.982702	-2.29952
COX2	0.599481	0.358044	1.07277	-0.374708	0.179419	1.06355	0.26984	0.209478	-1.34531	-2.03256
COX20	1.10988	0.236717	0.417188	0.187867	-0.298009	0.873566	-0.288747	1.00841	-1.24959	-1.99728
COX3	0.177648	0.810476	1.69729	-0.600334	-0.827408	0.994427	0.0659555	0.131412	-1.65793	-0.791535
COX41	1.1476	0.714202	1.25169	-0.602762	0.27241	0.395513	-0.397958	0.304686	-1.56802	-1.51735
COX42	1.05542	0.234903	1.198	-0.416932	-1.12026	-0.274717	-0.710493	0.556896	1.14213	-1.66495
COX5A	1.37692	0.688006	0.836086	-0.744337	0.315575	0.550035	-0.543206	0.256749	-0.707556	-2.02828
COX5B	1.48248	0.923097	0.529364	-1.60503	0.661435	0.152141	-0.627935	-0.0920433	0.068374	-1.49188
COX6C	0.647145	1.01396	1.14722	-0.259164	-0.493862	0.949813	-0.0611082	0.203859	-1.4645	-1.68337
COX7B	1.16421	0.790516	1.23791	-0.455175	0.0814625	0.464098	-0.470351	0.225605	-1.22723	-1.81104
COX7C	1.61344	0.444577	0.988232	-1.00863	-0.218171	0.0502081	-0.714793	0.924728	-0.479998	-1.59958
COX7R	1.17032	0.581675	0.263136	-0.323969	0.0780607	0.775305	0.518117	0.378539	-2.01892	-1.42226
COX8A	1.62605	0.281029	1.1824	-0.0501016	0.133508	0.115741	-1.42902	0.29376	-0.630424	-1.52294
COXM1	0.833556	0.66081	1.00917	0.418017	-0.172664	0.496603	0.358181	-0.482717	-0.796463	-2.32449
COXM2	0.387773	0.715797	0.595973	1.05119	0.521662	0.0747697	0.0430971	-0.176655	-0.769357	-2.44425
CP054
CP086	1.6123	-0.475948	-0.553685	0.0579863	-0.362797	-1.08249	-1.48881	0.926203	1.20877	0.15848
CP110	0.563782	-1.34911	0.395227	0.202127	1.00227	-0.96631	-1.64042	1.11169	-0.192619	0.873366
CP11A	0.767051	0.723921	0.667556	-0.120707	-0.421256	1.15338	-0.527525	0.714619	-0.862631	-2.09441
CP131	0.730027	-0.177597	0.497388	1.85439	-0.138695	0.0367739	-0.146603	-0.586218	0.0193782	-2.08884
CP135	1.37099	-0.279639	-0.274143	1.33843	-0.654589	-0.0574157	-1.18472	-0.141176	1.22826	-1.346
CP1A1
CP1B1
CP20A	0.402775	-0.837453	0.0612895	1.03317	1.13284	-0.89138	-1.31319	0.63924	1.07556	-1.30286
CP250	1.3484	-0.562352	0.244751	1.24055	0.000106888	-0.835541	-1.01242	-0.20762	1.21062	-1.42649
CP26B
CP27A	-0.359398	0.339232	-0.794095	-0.61964	2.00041	-0.934524	-1.27515	0.792705	0.778919	0.071544
CP2J2	0.958234	-0.871349	-0.355849	1.08791	-0.136804	-0.884244	-0.803663	2.00881	-0.384199	-0.618843
CP2S1	0.534435	0.19527	-0.61157	-1.46979	2.0571	0.247699	0.501274	-0.353136	0.107603	-1.20888
CP2U1	0.114441	-0.638524	-0.140534	-0.150385	1.40231	-0.559454	-1.89624	1.28052	0.94552	-0.357652
CP39A
CP46A
CP4B1
CP4F3	1.1498	-0.416634	0.488156	0.67631	1.06257	-1.47111	-0.232755	-0.0962246	0.59873	-1.75885
CP4FB
CP4V2	0.908415	1.86519	-0.894187	-0.730064	0.295685	-0.177617	-0.894324	0.326092	-1.37276	0.673574
CP4X1	-0.392224	-0.144672	-0.229375	-0.178566	2.32522	-0.783995	-1.26483	-0.314931	1.00984	-0.0264599
CP51A	0.448583	-0.568899	0.731196	0.940033	0.936363	-0.576734	-1.61531	0.98424	0.212009	-1.49148
CP7B1	0.418455	-0.80561	0.702522	1.33187	1.41311	0.024859	-0.653426	-0.579491	-0.0797714	-1.77252
CPEB2	0.804539	0.40137	0.693417	0.707237	-0.084084	0.462468	-0.0160256	0.192648	-0.592217	-2.56935
CPEB3	1.4966	-0.0213789	0.766038	1.01618	-0.644209	0.375956	0.177444	-0.788992	-0.44606	-1.93158
CPEB4	1.62442	0.184181	-0.0556541	0.786299	-0.210682	0.0405201	-0.0752496	0.740354	-1.0156	-2.01859
CPIN1	0.771927	0.76063	0.435275	0.0275567	0.763231	-0.672324	-2.47984	0.297549	0.471126	-0.375134
CPLN1	0.371432	0.0944694	-0.588779	-0.843458	-1.03117	-0.436481	0.214125	0.204956	-0.479726	2.49463
CPLX1
CPLX2	0.813166	0.241102	-0.399515	1.1401	0.519611	0.878948	-0.79624	-0.75874	0.450963	-2.0894
CPN2	-0.482633	0.118239	-0.381698	-0.695514	1.39151	-0.955689	-1.41626	-0.0222998	0.847782	1.59656
CPNE1	0.614912	0.306569	0.38006	1.09259	1.66164	-1.63992	-0.973908	-0.709021	-0.465298	-0.267622
CPNE2	1.14191	0.108277	0.310161	0.301702	0.512782	-0.418224	-1.33103	-0.102094	1.3414	-1.86489
CPNE3	1.00778	0.408099	0.672961	1.26719	0.241836	-0.333009	-0.854382	0.327903	-0.66102	-2.07735
CPNE5	0.236417	0.31188	0.280635	0.498832	0.428422	0.411878	0.363669	-1.20318	1.02446	-2.35301
CPNE8	0.0939648	-0.257138	0.105675	0.456908	2.40011	0.288216	-0.638038	-0.968213	-0.282702	-1.19878
CPNS1	1.14005	0.136726	0.146361	-0.413897	1.20994	-0.7038	-2.13238	0.441069	0.709457	-0.533525
CPNS2	0.315674	1.03141	0.135519	-0.177612	1.4571	0.0740842	-2.1309	0.244191	0.076142	-1.02561
CPPED	0.839168	1.18944	-0.25183	-0.230175	0.617218	-0.732626	-2.2044	0.69067	0.544826	-0.462292
CPSF1	0.59243	-0.841912	0.594653	2.01197	-0.0367865	-0.366023	-0.275413	-0.322719	0.395131	-1.75133
CPSF2	0.89549	-0.59004	0.445635	1.67897	0.016135	-0.236715	-0.216146	-0.269838	0.397491	-2.12099
CPSF3	0.782438	-0.207069	0.565089	1.52618	-0.0145577	-0.27246	-0.347187	0.00827932	0.287129	-2.32784
CPSF4	0.748136	-1.04169	0.1663	1.88245	-0.00903912	-0.292223	0.335827	-0.673735	0.562017	-1.67805
CPSF5	0.974484	-1.07242	0.459858	2.06831	-0.285131	-0.501571	-0.310091	-0.495787	0.413421	-1.25107
CPSF6	0.80446	-0.625607	0.694475	1.7482	-0.0950537	-0.398732	-0.583131	-0.129711	0.49611	-1.91101
CPSF7	0.892277	-0.728315	0.603814	1.73374	-0.552879	-0.0389766	0.0137912	-0.239495	0.2806	-1.96456
[truncated: 8,914 more rows]

## Sheet: Supplementary Table 4
Supplementary Table 4. Cell lines
Item	Vendor	Sex	Age of donor (at collection)	hPSCreg Name	RRID	Details
HES3	WiCell	Female	-	ESIBIe003-A	CVCL_7158
CW30382A (AA)	Fujifilm	Male	55-59	CIRMi01K-A	CVCL_LI67
GM23338 (PGP1)	Coriell	Male	55-59	HVRDi004-B	CVCL_F182
H9 - LED pacing line	WiCell	Female	-	WAe009-A	CVCL_9773	Insertion of C1V1 channel rhodopsin and Arclight into AAVS1
PB006.6 – GCAMP6f	MCRI	Male	30-34	MCRIi006-A	CVCL_UK87	Insertion of GCAMP6f into GAPTrap [83]
PB005.1	MCRI	Female	45-49	MCRIi005-A	CVCL_UK86
PB010.1	MCRI	Male	20-24	MCRIi010-A	CVCL_UK91
SCT3010 – TCF21 fate mapping line	Stem Cell Technologies/MCRI	Male	Not available	MCRIi032-A	CVCL_D0I2
DSPmut (MCHTB11)	MCRI/MCHTB	Male	8	N/A
DSPcorr (H.3)	MCRI/MCHTB	Male	-	N/A		CRISPR corrected DSP MCHTB11
RYR2+/N4104K Clones 1 and 2	QIMRB	Female	-	N/A		CRISPR edited HES3
CASQ2-/- Clones 1-3	QIMRB	Male	-	N/A		CRISPR edited PB006.6-GCAMP6f

## Sheet: Supplementary Table 5
Supplementary Table 5. CRISPR gRNA Sequences
Item	Sequence 5'-3'
RYR2-N4104K	CGTTGGGCATGTGCTCAGAG
CASQ2-1	GTCCTCTTGCAGGGCAGAAG
CASQ2-2	TTATTTTCTGTCCTCTTGCA
CASQ2-3	GAGAACTCACTTGTTTATTG

## Sheet: Supplementary Table 6
Supplementary Table 6. ssODN templates
Item	Sequence 5'-3'
RyR2-N4104K ssODN-M	AAACCCTCGACTACGAAGAGTTCGTCAAACGCTTCCACGAACCTGCGAAGGACATCGGCTTCAACGTCGCCGTCCTTCTGACAAAGCTCTCTGAGCACATGCCCAACGATACCCGACTTCAGACTTT
RyR2-N4104K ssODN-B	AAACCCTCGACTACGAAGAGTTCGTCAAACGCTTCCACGAACCTGCGAAGGACATCGGCTTCAACGTCGCCGTCCTTCTGACAAATTTGTCTGAGCACATGCCCAACGATACCCGACTTCAGACTTT
Mutations are indicated in red

## Sheet: Supplementary Table 7
Supplementary Table 7. PCR and Sanger sequencing primers
Item	Sequence 5'-3'
RyR2-N4104K Fwd	ACTACACGCAGTCAGAAACGGA
RyR2-N4104K Rev	GTTTGGCGCTTCCCATGATTTC
CASQ2 Fwd	TGGAGTTCCTAATGAGACAGAGG
CASQ2 Rev	GTGACCTTATCTGAAGACACCG

## Sheet: Supplementary Table 8
Supplementary Table 8. qPCR primers
Item	Sequence 5'-3'
HCN1 Fwd	GCAGGCAATCGCTCCCATCAATTA
HCN1 Rev	TGTGTACACCGGTGGAGATTGTGT
HCN4 Fwd	TCTTCCTCATTGTGGAGACACGCA
HCN4 Rev	TGAGGATCTTCGTGAAGCGGACAA
SHOX2 Fwd	ATCGCAAAGAGGATGCGAAAGGGA
SHOX2 Rev	TTCCAGGGTGAAATTGGTCCGACT
ISL2 Fwd	GAAGGTGGAGCTGCATTGGTTTGA
ISL2 Rev	TAAACCAGCTACAGGACAGGCCAA
TBX3 Fwd	TTGAAGACCATGGAGCCCGAAGAA
TBX3 Rev	CCCGCTTGTGAAACTGATCCCAAA

## Sheet: Supplementary Table 9
Supplementary Table 9. Antibodies
Item	Vendor	Dilution	Cat no.	RRID
Mouse IgG1 anti-Desmoplakin I+II antibody	Abcam	Use 1:50-1:100	ab16434	AB_443375
Mouse IgG1 anti-α-actinin	Sigma	Use 1:1000	A7811	AB_476766
Rabbit anti-cardiac troponin T	Abcam	Use 1:100	ab45932	AB_956386
Mouse IgG1 anti-cardiac troponin T antibody	Abcam	Use 1:100	ab8295	AB_306445
Mouse IgG2A anti-Neural/Glial Antigen 2	Thermo Fisher Scientific	Use 1:200	14-6504-82	AB_10870987
Rabbit anti-Wilms Tumor Protein (WT-1)	Abcam	Use 1:100	ab89901	AB_2043201
Mouse IgG2A anti-CD90/Thy1	R&D Systems	Use 1:500	MAB2067	AB_2203306
Mouse IgG1 anti-human CD31	Dako	Use 1:100	M0823	AB_2114471
Mouse IgG1 anti-desmoplakin	Progen	Neat	65146	AB_2920681
Rabbit anti-connexin 43	Abcam	Use 1:100 - 1:200	ab11370	AB_297976
Chicken IgY anti-GFP	Abcam	Use 1:200	ab13970	AB_300798
Mouse IgG2A anti-cardiac troponin I	Abcam	Use 1:200	ab10231	AB_296967
Goat anti-Mouse IgG (H+L) Cross-Adsorbed Secondary Antibody, Alexa Fluor 488	Thermo Fisher Scientific	Use 1:400	A-11001	AB_2534069
Goat anti-Mouse IgG (H+L) Cross-Adsorbed Secondary Antibody, Alexa Fluor 555	Thermo Fisher Scientific	Use 1:400	A-21422	AB_2535844
Goat anti-Rabbit IgG (H+L) Cross-Adsorbed Secondary Antibody, Alexa Fluor 488	Thermo Fisher Scientific	Use 1:400	A-11008	AB_143165
Goat anti-Rabbit IgG (H+L) Cross-Adsorbed Secondary Antibody, Alexa Fluor 555	Thermo Fisher Scientific	Use 1:400	A-21428	AB_2535849
