# Supplementary material for: Maturation of human cardiac organoids enables complex disease modeling and drug discovery
Source: Nat Cardiovasc Res. 2025 Jun 25;4(7):821–40. doi: 10.1038/s44161-025-00669-3 (PMC12259470; doi:10.1038/s44161-025-00669-3)
Supplement: Supplementary file 4 — Statistical source data. [file 44161_2025_669_MOESM4_ESM.xlsx]

## Sheet: Fig 1b
Normalized Force														Normalized Rate														Normalized Tr50
DMSO (0.13%)	MK8722 @10uM (MK)	DY131 @3uM (DY)	Progesterone @10uM (PR)	IFN-λ1 @100ng/ml (IFN)	MK & DY	MK & PR	MK & IFN	DY & PR	DY & IFN	PR & IFN	MK & DY & PR	MK & DY & IFN		DMSO (0.13%)	MK8722 @10uM (MK)	DY131 @3uM (DY)	Progesterone @10uM (PR)	IFN-λ1 @100ng/ml (IFN)	MK & DY	MK & PR	MK & IFN	DY & PR	DY & IFN	PR & IFN	MK & DY & PR	MK & DY & IFN		DMSO (0.13%)	MK8722 @10uM (MK)	DY131 @3uM (DY)	Progesterone @10uM (PR)	IFN-λ1 @100ng/ml (IFN)	MK & DY	MK & PR	MK & IFN	DY & PR	DY & IFN	PR & IFN	MK & DY & PR	MK & DY & IFN
0.902121	1.25932	0.978523	1.16554	1.05337	0.994593	1.10387	1.1282	0.942378	0.911745	1.09037	1.13162	1.03813		0.948905	0.642336	1.0438	1.0438	0.948905	0.759124	0.664234	0.664234	1.0438	0.948905	0.86983	0.695864	0.759124		1.0829	0.963108	0.987803	0.984076	1.04312	1.0008	0.916574	1.0776	1.01941	1.07909	1.04312	1.03719	0.989567
0.786351	0.988668	0.959194	1.0017	1.26592	1.01244	1.11481	0.963238	0.839277	0.879383	1.26568	1.06093	1.01121		0.948905	0.664234	0.948905	0.86983	0.948905	0.664234	0.664234	0.759124	1.0438	0.86983	0.948905	0.695864	0.695864		1.105	1.105	1.00121	0.911249	0.919143	1.04186	0.916089	0.983546	0.980205	1.00465	0.931358	1.04778	1.03719
1.05864	0.993231	0.965763	0.944946	0.873698	1.10589	1.02571	1.09938	1.06031	1.1434	1.01237	0.892858	1.06589		0.948905	0.759124	0.86983	0.948905	0.939416	0.664234	0.759124	0.730657	0.948905	1.0438	0.948905	0.664234	0.642336		0.9282	0.972207	0.941319	0.9282	0.981817	0.978715	1.0008	0.958515	0.946379	0.964364	0.961711	1.02242	0.893318
1.00569	1.06096	2.48849	1.16664	1.25146	1.21225	1.10922	0.998027	1.22862	1.05529	0.865428	1.03717	1.04777		1.0438	0.664234	1.0438	1.0438	0.854015	0.664234	0.854015	0.664234	0.854015	1.0438	0.939416	0.835036	0.695864		0.980991	0.972124	0.904091	0.966528	0.941706	1.02771	0.991269	1.04186	1.00678	0.978396	0.987803	1.12892	0.942903
0.789668	1.10631	0.857134	0.899536	1.09919	1.13618	1.01332	1.12303	1.11223	1.45517	1.2232	1.29237	1.15403		0.883212	0.759124	0.948905	0.956813	0.948905	0.730657	0.835036	0.759124	0.948905	0.956813	0.948905	0.759124	0.730657		0.98271	1.05799	0.96741	0.915134	0.960769	0.892872	1.06139	0.983546	1.04859	0.980272	0.9724	1.00509	1.02187
1.20742	0.969228	1.21955	0.926271	1.07043	1.44925	2.33087	0.798176	2.02161	1.38165	0.943156	0.994768	0.93113		1.0438	0.835036	1.0438	0.948905	0.86983	0.925054	1.02784	0.69379	1.15632	0.925054	0.82227	0.759124	0.664234		1.02464	1.09571	0.943901	1.09054	0.963586	0.929232	0.943391	0.967581	0.888965	0.999669	0.901117	1.07688	1.05554
1.13761	1.46787	2.36566	1.79571	0.783293	1.28419	1.35446	1.20304	0.693871	1.23392	0.782134	2.33485	2.90788		1.0438	0.740043	1.18935	1.02784	1.04069	0.69379	0.555032	0.616702	1.04069	0.925054	1.04069	0.719486	0.69379		0.940116	1.06826	0.927265	0.979676	0.806317	0.918215	1.04666	1.00965	0.853748	0.985837	0.926407	1.05679	1.00965
1.1125	2.28656	0.700006	2.27107	0.728529	3.13132	5.3435	1.38858	2.43801	1.10561	0.775202	2.97066	1.14298		1.13869	0.719486	1.04069	1.02784	1.04069	0.69379	0.719486	0.809422	1.04069	1.04069	0.82227	0.719486	0.69379		0.955444	0.96891	0.886949	0.979676	1.05973	0.967581	1.0205	1.02287	0.815804	0.907107	0.972728	1.13712	0.978098
0.707808	2.43342	0.875205	1.20906	0.685072	2.94821	1.7751	2.2845	2.48826	1.22711	2.08734	1.43319	1.10259		1.15632	0.616702	1.02784	1.02784	0.925054	0.616702	0.616702	0.809422	0.832548	0.925054	1.02784	0.719486	0.809422		0.977021	1.08853	0.960082	0.979676	0.870823	1.0205	1.01233	0.888595	1.04666	0.946547	0.866636	1.08536	1.08522
1.26562	0.909043	1.39258	1.43348	1.24455	1.65643	1.57891	1.09858	1.01868	3.623	0.91027	1.63448	0.758214		1.04069	0.69379	1.04069	1.01756	0.925054	0.809422	0.616702	0.705882	1.02784	0.925054	1.04069	0.616702	0.69379		1.03669	0.903076	0.9236	1.17987	0.926407	0.870823	0.986479	0.950436	0.999669	0.949567	0.924577	1.05651	1.05829
0.599911	1.63627		1.95281	1.37998	1.68089	2.22234	1.14968	0.965822	1.15818	1.40563	1.21194	3.76784		0.925054	0.809422	0.925054	1.02784	1.04069	0.794118	0.578158	0.705882	0.941176	0.941176	0.941176	0.823529	0.809422		0.957905	0.939936	0.957905	0.907107	1.08277	1.02166	1.13207	1.02964	0.966319	0.87644	1.06749	1.094	0.979345
1.24568	1.08827		0.91683	1.45224	1.07522	1.09671		0.680249	1.17678	0.878966	1.50759	0.975292		0.925054	0.741176		0.823529	0.941176	0.661765	0.705882		1.05882	0.847059	1.05882	0.823529	0.588235		1.04015	0.971501		0.934462	0.912213	0.930309	1.01753		0.944224	0.937577	1.04765	1.05214	1.06028
1.17399	1.71		1.17877	0.9777	1.14749	1.10764		1.20746	0.67079	0.881142	1.7427	1.14063		1.02784	0.741176		0.941176	0.941176	0.588235	0.705882		1.05882	0.952941	0.847059	0.705882	0.705882		0.899702	1.03829		0.863738	0.908505	1.09671	1.13761		0.969072	0.887844	0.944845	1.01415	1.03829
1.00699	1.0781		1.02327	1.15332		1.30096		1.11152	1.01055	1.06244	0.943157	1.65373		0.925054	0.673797		0.823529	1.05882		0.741176		0.941176	0.847059	0.823529	0.705882	0.741176		1.08853	0.859661		0.96042	0.969072		1.00634		0.993299	0.880975	0.956194	1.13058	0.992581
0.840254	1.03691		1.36953			1.0021				1.18133	1.43792	1.01178		0.941176	0.705882		0.941176			0.741176				0.823529	0.705882	0.741176		0.969072	0.999356		0.904639			0.988849				0.99676	1.03829	0.922926
1.15975	0.991974					1.24262					1.15934	1.11886		1.05882	0.705882					0.705882					0.705882	0.705882		1.03093	0.969072					1.04281					0.991097	1.0343
												1.02374														0.705882														0.932503

## Sheet: Fig 1c
cTnI normalized to DNA
DMSO (0.13%)	MK8722 @10uM (MK)	DY131 @3uM (DY)	Progesterone @10uM (PR)	IFN-λ1 @100ng/ml (IFN)	MK & DY	MK & PR	MK & IFN	DY & PR	DY & IFN	PR & IFN	MK & DY & PR	MK & DY & IFN
1.15458	0.819391	1.47334	2.45995	1.31667	3.82066	3.50681	3.94498	1.8863	1.95172	0.356314	4.24268	1.2324
1.46154	2.29288	0.79296	0.369104	1.57018	3.12993	3.31694	1.19175	2.54029	0.468538	1.22335	4.17795	3.53879
1.77094	2.4647	1.0032	1.24288	2.44504	2.59243	1.09363	1.64775	1.83823	0.70154	1.17114	4.01319	1.45259
1.77739	3.73387	1.88301	0.296917	1.25338	4.13828	2.24835	3.43211	1.59294	0.776108	1.15983	3.77501	1.70618
0.75687	2.88637	2.39833	0.433254	2.8306	1.76315	4.39937	3.17272	1.12977	0.952464	0.987758	1.61682	1.10237
0.80813	2.30074	2.35846	0.90068	1.99925	2.81579	0.941896	1.23426	1.32778	0.600593	1.99528	0.976157	0.759323
0.374485	0.897088	1.59734	0.283103	1.38615	4.64275	0.521296	3.01798	0.532169	0.978436	1.16504	2.42465	1.72092
0.32551	0.789783	0.498069	0.913734	0.742348	1.42454	1.5211	1.80324	0.974372	0.727868	0.932167	1.8246	1.39809
0.570555	0.788933	0.517753	0.62415	0.976285	2.15995	1.80627	2.57804	0.33856	1.55462	0.742211	2.32235	1.02292
1.02773	0.722586	1.74632	0.229189	0.533074	2.76713	2.19897		0.256861	1.94813		1.36353	3.23428
1.13095	0.961473	1.09561	0.555724	1.25542		2.23569
0.34494
1.47479
1.0216

## Sheet: Fig 1f
Force (uN)							Rate (bpm)							Tr50 (s)
HES3		AA		PB010.1			HES3		AA		PB010.1			HES3		AA		PB010.1
SF	DM	SF	DM	SF	DM		SF	DM	SF	DM	SF	DM		SF	DM	SF	DM	SF	DM
131.515	182.534	101.533	114.374	102.49	283.973		56.7568	47.1204	184.495	63.6871	200	43.4783		0.115556	0.11	0.085809	0.10076	0.0825	0.1375
113.761	118.358	32.2247	67.4452	73.6421	146.114		60.4534	46.2963	117.437	77.9788	180.257	46.729		0.106	0.105714	0.096517	0.09921	0.086667	0.134286
95.2809	80.7699	21.962	73.2726	82.6237	177.207		54.4042	47.2441	104.347	79.8807	166.667	47.1204		0.111111	0.105	0.096018	0.093009	0.1	0.1425
157.562	131.567	41.7662	82.7462	64.5912	163.176		56.4516	50.8475	116.76	169.391	177.215	43.3735		0.111111	0.105	0.091692	0.085646	0.086207	0.16
135.449	139.287	28.5541	47.1497	70.9636	217.057		68.0101	48.6487	130.301	103.381	181.035	41.6667		0.112727	0.11	0.090684	0.088906	0.086667	0.165714
80.9545	153.758	16.5569	97.3972	77.7617	182.178		70.7547	49.1803	137.116	60.7627	166.297	47.2441		0.101667	0.11	0.091122	0.10076	0.085185	0.165
51.4269	126.121	24.8351	120.165	155.592	341.172		52.8634	47.1698	105.831	55.7821	208.696	46.875		0.104	0.102857	0.099575	0.102999	0.080588	0.14
92.5078	147.453	36.9384	54.3209	176.306	165.46		60.8108	46.4396	110.273	77.4257	167.411	47.4934		0.11	0.111429	0.095457	0.10386	0.086667	0.134286
	104.699	97.0132	34.881	80.0247	202.269			54.1237	116.09	102.905	168.466	49.7238			0.1075	0.095457	0.097204	0.085714	0.12
	131.243	67.5763	122.869	75.8022	180.439			50.4808	81.201	53.7155	174.946	47.8723			0.108889	0.095002	0.111956	0.084138	0.145
	219.263	33.6536	81.1756	56.5438	368.409			55.409	101.733	47.8934	179.487	44.7761			0.113333	0.094833	0.120912	0.084828	0.1375
	180.635	21.7898	85.9856	63.765	215.009			57.971	101.501	57.4149	185.501	53.9846			0.108	0.099575	0.107477	0.083333	0.128889
	188.807	48.7103	150.929	62.2665	128.247			52.3691	75.3765	58.2371	187.905	48.3871			0.106667	0.10076	0.102775	0.083226	0.135
	157.606	25	69.9602	144.329	144.875			58.9681	93.251	62.1905	202.96	49.0463			0.106	0.095722	0.102775	0.081176	0.13
		66.8861	28.7066	78.8848	172.78				113.999	85.8857	169.197	58.011				0.094396	0.097881	0.085926	0.12
		19.0651	35.711	82.0117	171.959				144.916	80.076	201.299	50.8475				0.090684	0.093009	0.081212	0.1325
		47.9228	126.542	77.3019	164.76				104.241	55.4298	164.21	59.1133				0.097204	0.114195	0.085926	0.12
		36.8019	105.876						142.396	63.0132						0.091122	0.10076
		57.6959	148.56						128.059	71.9172						0.094043	0.10076
		40.9876	93.8906						90.0136	80.2723						0.09673	0.09611
		21.7918	36.3712						114.514	90.8588						0.092275	0.091356
		66.0045	49.23						80.6677	76.1476						0.10076	0.097401
		37.6972	140.591						120.876	52.2346						0.091692	0.110836
		44.2538	36.7852						99.0257	60.3012						0.096982	0.10479
		30.5836	92.5118						95.3849	62.1725						0.094463	0.102592
		44.1892	41.2469						91.0726	99.2457						0.10076	0.091277
		24.0882	152.25						135.335	63.9531						0.097255	0.10076
		45.4031	97.866						72.4421	64.2021						0.109157	0.106806
		88.7991	87.6389						87.7849	54.134						0.097881	0.10076
		30.0669	49.0493						145.885	55.1365						0.094882	0.109716
		48.6109	20.3733						164.314	98.5419						0.089564	0.095722
		22.4035	44.8191						96.9377	93.4601						0.0995	0.091944
		33.1923	71.5231						98.0781	73.1541						0.10076	0.10076
		36.8438	128.4						129.17	50.7095						0.092123	0.114195
		80.7208	28.1868						86.9794	65.6773						0.098073	0.095264
		54.7773	60.4111						121.802	54.4167						0.095722	0.102999
		34.7875	64.819						119.36	71.4569						0.094714	0.095264
		28.1961	46.7205						138.944	89.3899						0.091998	0.095386
		28.4012							97.9399							0.104316

## Sheet: Fig 1g
cTnI normalized to DNA
AA		PB010.1
SF	DM	SF	DM
0.96365	1.55381	1.00799	3.10307
0.740585	1.99728	1.15233	2.92254
0.99999	2.1925	0.963612	2.98693
0.961437	1.97672	0.997428	3.08142
1.19093	2.02907	0.924821	3.6993
1.1409	1.71595	0.953817	4.39744
1.21161	2.00677
1.01568	1.87692
1.01135	1.85194
0.963103
0.800753
