# Supplementary material for: Maturation of human cardiac organoids enables complex disease modeling and drug discovery
Source: Nat Cardiovasc Res. 2025 Jun 25;4(7):821–40. doi: 10.1038/s44161-025-00669-3 (PMC12259470; doi:10.1038/s44161-025-00669-3)
Supplement: Supplementary file 5 — Statistical source data. [file 44161_2025_669_MOESM5_ESM.xlsx]

## Sheet: Fig 2e
Fraction of outer edge mCherry+
No 4-OHT	10 uM 4-OHT Tracing 1	10 uM 4-OHT Tracing 2
0	0.232748	0
0.00380174	0.7316	0.012006
	0.412369
