# Supplementary material for: Maturation of human cardiac organoids enables complex disease modeling and drug discovery
Source: Nat Cardiovasc Res. 2025 Jun 25;4(7):821–40. doi: 10.1038/s44161-025-00669-3 (PMC12259470; doi:10.1038/s44161-025-00669-3)
Supplement: Supplementary file 6 — Statistical source data. [file 44161_2025_669_MOESM6_ESM.xlsx]

## Sheet: Fig 3g
Oxidation Rate (pmol/s)
SF																DM
Day	16	17	18	19	20	21	22	23	24	25	26	27	28	29	30	Day	16	17	18	19	20	21	22	23	24	25	26	27	28	29	30
HES3	0.268935	0.661072	1.01239	1.52879	1.4995	1.39338	1.40103	0.648666	0.625108	0.439268	0.417813	0.38403	0.313091	0.26173	0.225961	HES3	0.241465	0.458964	0.977267	1.57749	1.58469	1.23361	1.31266	0.611973	0.544854	0.352145	0.338123	0.318458	0.327383	0.293074	0.279505
	0.241696	0.500228	0.87323	1.27789	1.23139	1.09028	1.09436	0.523333	0.462806	0.365247	0.302095	0.334466	0.1839	0.144411	0.103567		0.168138	0.48577	1.0227	1.53893	1.50319	1.08584	1.16415	0.624912	0.471996	0.284814	0.243249	0.219047	0.203349	0.152226	0.124169
	0.230036	0.444974	0.793823	1.17552	1.17366	0.824796	0.815739	0.403076	0.337177	0.177382	0.153606	0.13231	0.075439	0.037257	0.032216		0.293778	0.551094	1.32601	2.06337	2.04165	1.49057	1.64806	0.620304	0.569221	0.352887	0.346554	0.34337	0.265083	0.24617	0.248749
	0.182445	0.347443	0.777566	1.0275	1.03745	0.840858	0.76063	0.425523	0.326691	0.235805	0.193735	0.148918	0.079729	0.048013	0.031525		0.269676	0.512534	1.17667	1.7126	1.67528	1.47046	1.5159	0.630598	0.52251	0.300063	0.306798	0.280123	0.223762	0.187399	0.189185
	0.278426	1.12519	0.806159	1.13365	1.23162	0.839758	0.913978	0.43337	0.355297	0.240568	0.225902	0.196656	0.118415	0.082652	0.075774		0.353707	0.697513	1.63159	2.20799	2.07424	1.69888	1.82952	0.702123	0.597754	0.426714	0.378211	0.367622	0.270104	0.237763	0.259373
	0.096834	0.302795	0.461854	0.796556	0.816988	0.649143	0.627746	0.33186	0.279803	0.241968	0.216272	0.188296	0.139909	0.111829	0.090627		0.252756	0.516826	1.20756	1.77436	1.79164	1.60694	1.57779	0.679555	0.571239	0.350827	0.300212	0.292245	0.266227	0.219108	0.229988
	0.264138	0.664863	0.970817	1.34435	1.40237	1.20237	1.1665	0.588294	0.491457	0.41015	0.362657	0.316487	0.256555	0.190729	0.183514		0.424913	0.785078	1.2619	2.39851	2.27837	1.99144	2.00981	0.881207	0.734869	0.292339	0.26278	0.240709	0.204658	0.155392	0.151408
	0.329758	0.65491	1.05379	1.40998	1.45375	1.23382	1.23053	0.741903	0.643907	0.420075	0.38184	0.336636	0.271037	0.198087	0.189612		0.233998	0.564308	1.0374	1.80756	1.87409	1.55721	1.5498	0.567717	0.464672	0.191577	0.177198	0.167465	0.147349	0.093535	0.100229
	0.189712	0.492313	0.755279	1.11875	1.13042	0.801693	0.740515	0.284244	0.237489	0.158847	0.145875	0.125998	0.060612	0.041517	0.041887		0.232574	0.55474	1.09787	1.99444	1.86046	1.58028	1.62669	0.788633	0.644194	0.29115	0.269903	0.25353	0.236944	0.197984	0.196553
	0.200251	0.603065	0.89268	1.28632	1.35397	0.998302	0.937736	0.476715	0.396638	0.263785	0.241458	0.208596	0.113984	0.093347	0.085472	PB005.1	0.073435	0.208129	0.363151	0.747284	0.763512	0.585836	0.717006	0.343076	0.286712	0.15235	0.153613	0.181091	0.152197	0.138298	0.155264
PB005.1	0.113487	0.281571	0.41838	0.7456	0.935767	0.680109	0.890297	0.409053	0.360399	0.256126	0.269982	0.279991	0.220631	0.197916	0.192652		0.101623	0.291081	0.445299	0.810859	0.969616	0.756804	0.907476	0.406153	0.351985	0.170301	0.183668	0.223797	0.185255	0.202909	0.202379
	0.158984	0.353893	0.580956	0.977307	1.14468	0.859871	1.08163	0.539512	0.452999	0.340226	0.342345	0.347343	0.315964	0.258258	0.271995		0.118917	0.292063	0.581593	1.0856	1.25817	1.11363	1.20871	0.489758	0.428964	0.257982	0.261341	0.265535	0.2138	0.227691	0.246045
	0.132035	0.253159	0.524411	0.963307	1.10777	0.932083	1.12203	0.546379	0.465779	0.342096	0.356018	0.35315	0.295404	0.223184	0.222297		0.071043	0.242517	0.422624	0.72203	0.91477	0.712758	1.01444	0.37659	0.330125	0.115828	0.145597	0.149591	0.132694	0.101565	0.128118
	0.122727	0.298954	0.449768	0.779885	0.973737	0.761498	0.860506	0.431851	0.354744	0.264587	0.270839	0.287222	0.24734	0.185906	0.201203		0.075122	0.217009	0.39091	0.738527	0.987662	0.786085	0.916279	0.374555	0.333253	0.167348	0.1827	0.197564	0.182572	0.17077	0.186803
	0.117001	0.201881	0.356072	0.569664	0.654289	0.559919	0.633103	0.320164	0.268341	0.205938	0.20522	0.23032	0.185557	0.166839	0.176811		0.089531	0.258713	0.436167	0.710975	0.798823	0.711415	0.835277	0.351767	0.304946	0.161346	0.175952	0.191837	0.178124	0.175698	0.206779
	0.09236	0.259456	0.353703	0.623166	0.790405	0.633334	0.827221	0.378453	0.347277	0.258662	0.262035	0.26473	0.207275	0.178915	0.180649		0.080616	0.228105	0.412119	0.675435	0.966037	0.685421	0.857262	0.336899	0.32712	0.173894	0.174581	0.189702	0.178557	0.168362	0.190353
	0.137533	0.322328	0.633942	1.03047	1.07755	1.01786	1.13869	0.496182	0.433559	0.333449	0.351134	0.387243	0.385279	0.283344	0.306678		0.092516	0.290438	0.368853	0.664059	0.824751	0.667145	0.831025	0.349004	0.312217	0.180465	0.189873	0.202651	0.167048	0.177928	0.192911
	0.111197	0.231026	0.446426	0.752081	0.872973	0.76978	0.90081	0.429986	0.364372	0.292395	0.295246	0.299064	0.286743	0.233355	0.205892		0.09964	0.32179	0.563001	0.95434	1.17435	0.917388	1.09274	0.474728	0.449256	0.212786	0.254095	0.275598	0.250923	0.260973	0.292397
	0.124707	0.257329	0.398197	0.677563	0.847226	0.688108	0.877999	0.403827	0.350052	0.24032	0.256256	0.262387	0.228848	0.177295	0.181785		0.085846	0.204981	0.383763	0.684246	0.903526	0.664868	0.985252	0.362894	0.340285	0.166021	0.174627	0.19876	0.186149	0.169926	0.176635
	0.126237	0.2655	0.442559	0.719833	0.904157	0.735206	0.858479	0.424057	0.374286	0.279757	0.289956	0.298986	0.262697	0.21356	0.219898		0.100385	0.265043	0.483009	0.866075	0.963751	0.80082	0.993402	0.424929	0.390222	0.215321	0.235223	0.261624	0.216793	0.235723	0.26734
	0.103522	0.212843	0.316636	0.536169	0.670736	0.520313	0.625174	0.321066	0.268815	0.198562	0.19107	0.202064	0.190266	0.148144	0.158963		0.095394	0.255013	0.454336	0.820427	0.97082	0.80627	0.978533	0.385454	0.334222	0.200412	0.179667	0.197468	0.170851	0.185894	0.209717

## Sheet: Fig 3h
Oxidation rate normalized to baseline prior to BAM15 addition
	SF		DM
	DMSO	BAM15	DMSO	BAM15
HES3	0.973953	1.85567	1.14771	2.85004
	1.05122	2.13696	0.999452	2.81419
	0.739547	2.74831	0.956158	2.48298
	0.690917	2.4608	0.881083
	0.897755		0.928447
	0.831841
PB005.1	1.0198	1.57147	0.941155	3.88316
	1.01816	2.14072	1.01448	2.5404
	1.05819	1.8292	1.00132	3.19616
	0.923423	1.68429	0.377367	2.52233
	0.956061	1.78669	0.990737	2.2481
		1.87027	1.06101	2.12393
				2.48775
