# Supplementary material for: Maturation of human cardiac organoids enables complex disease modeling and drug discovery
Source: Nat Cardiovasc Res. 2025 Jun 25;4(7):821–40. doi: 10.1038/s44161-025-00669-3 (PMC12259470; doi:10.1038/s44161-025-00669-3)
Supplement: Supplementary file 7 — Statistical source data. [file 44161_2025_669_MOESM7_ESM.xlsx]

## Sheet: Fig 4a
Force normalized to maximum (5.4 mM Ca2+)															Rate (bpm)
Values are absent where there are no contractions or insufficent contractions (n<2 in 10 s) to determine rate intervals
SF							DM								SF							DM
Ca2+ (mM)	0.2	0.55	0.9	1.8	2.6	5.4	Ca2+ (mM)	0.2	0.55	0.9	1.8	2.6	5.4		Ca2+ (mM)	0.2	0.55	0.9	1.8	2.6	5.4	Ca2+ (mM)	0.2	0.55	0.9	1.8	2.6	5.4
	0	0.326	0.501734	1.00124		1		0.129427	0.280731	0.527361	0.699662	0.898063	1			34.2857	33.3333	37.5		26.8657			32.6975	26.393	24	29.4118	24.5902	12
	0	0.403886	0.516983	0.869651		1		0.137055	0.487054	0.643351	1.36728	0.952649	1			37.594	37.2671	43.9883		28.481				18.4049	24.5902	37.9747	24.2915	19.7368
	0.121074	0.367354	0.447025	0.937064	0.813422	1		0.174561	0.396685	0.57244	1.08957	0.86796	1		49.3151	42.8571	29.6296	42.9799	36.2538	28.9855			32.345	18.4049	22.9008	40.3226	22.7273	6
		0.38016	0.456445			1		0	0	0.325542	0.652915	1.01	1			34.6821	33.7079			27.907					34.8837		25.641	29.2208
	0	0	0.354599	0.653501	0.954441	1		0	0	0.394152	0.703804	0.989795	1				49.5283	40.7609	37.3832	44.335					37.8549	21.6607	25.2101	28.481
	0	0	0.316864	0.620202	0.959575	1		0	0	0.381988	0.70611	0.997315	1				48.6487	43.7318	37.037	41.8994					34.5821	19.1083	25.8621	30.4054
	0	0	0.284339	0.571434	0.963581	1		0	0	0.338159	0.706069	0.945813	1				42.1348	39.4737	35.6083	38.4615					35.6083	27.439	25.0696	29.703
	0	0	0.29198	0.655349	0.986924	1		0	0	0.315715	0.684802	0.982037	1				46.1538	41.6667	38.5852	43.0622					35.0877	24.7934	27.027	28.2132
	0	0		0.573435	0.94443	1		0	0	0.151309	0.790392	0.762028	1					53.2544	53.2995	56					32.345	23.6221	30.303	22.5564
	0	0	0.273492	0.545648	1.09377	1											47.3684	42.3729	40.9836	43.3735
	0	0		0.514248	0.86718	1												45.34	40.3226	45.5927

## Sheet: Fig 4b
Contraction during first 10cs of video (%)
SF	DM
66.6667	16.6667
83.3333	50
100	8.33333
100	50

## Sheet: Fig 4c
Force of first contraction after pause relative to last contraction before pause (%)
	DM CTRL	DM 5 uM Thap		Test for normal distribution	DM CTRL	DM 5 uM Thap
HES3	168.794	114.867		D'Agostino & Pearson test
	148.293	120.801		K2	3.417	2.36
	127.573	101.934		P value	0.1811	0.3074
	163.504	127		Passed normality test (alpha=0.05)?	Yes	Yes
	145.8	102.39		P value summary	ns	ns
	116.101	101.269
	118.149	117.994		Anderson-Darling test
	121.699	105.362		A2*	0.3922	0.3166
	111.136	113.841		P value	0.3619	0.5224
	133.871	109.317		Passed normality test (alpha=0.05)?	Yes	Yes
	118.987	103.129		P value summary	ns	ns
	125.466	110.443
	115.641	105.807		Shapiro-Wilk test
	116.406	111.805		W	0.9639	0.9586
	130.377			P value	0.2401	0.2848
	147.434			Passed normality test (alpha=0.05)?	Yes	Yes
	138.348			P value summary	ns	ns
	138.104
	154.068			Kolmogorov-Smirnov test
	149.01			KS distance	0.0959	0.09285
	140.306			P value	>0.1000	>0.1000
	136.272			Passed normality test (alpha=0.05)?	Yes	Yes
	156.257			P value summary	ns	ns
	140.59
	117.271
AA	155.812	109.843
	142.915	107.364
	122.188	112.232
	143.795	109.002
	163.247	113.554
	152.875	111.554
		116.372
PB005.1	122.99	112.818
	132.572	104.933
	156.917	124.395
	122.327	104.348
	139.338	113.536
	133.408	118.111
	130.811	104.032
	124.599	111.449
		107.461

## Sheet: Fig 4e
Functional parameters in cumulative dose-response curves normalized to 0 uM
Force						Rate						Ta50						Tr50
Ryanodine (uM)	0	1	3	10	30	Ryanodine (uM)	0	1	3	10	30	Ryanodine (uM)	0	1	3	10	30	Ryanodine (uM)	0	1	3	10	30
	1	1.09979	1.14647	1.27462	1.11225		1	0.853547	0.789478	0.808317	0.722915		1	1.03687	1.09678	1.18204	1.21481		1	1.05752	1.14114	1.18363	1.10589
	1	1.05213	1.17138	1.28161	1.09535		1	0.896815	0.818441	0.826332	0.739137		1	0.99847	1.05354	1.12816	1.22211		1	0.976811	1.16099	1.21478	1.16201
	1	1.06806	0.994782	1.05597	0.918404		1	0.866396	0.801212	0.808152	0.748961		1	1.06416	1.10726	1.17032	1.22064		1	1.03108	1.1368	1.12948	1.10024
	1	0.962887	1.06011	1.21773	1.02827		1	0.859855	0.764951	0.804457	0.78014		1	1.00288	1.08485	1.16515	1.14369		1	1.02211	1.06003	1.12003	1.12512

## Sheet: Fig 4f
Functional paramters normalized to baseline
Rate					Ta50					Ta50 1Hz Paced				Ta50 1Hz Paced
	SF DMSO	SF Ry	DM DMSO	DM Ry		SF DMSO	SF Ry	DM DMSO	DM Ry		DM DMSO	DM Ry		Test for normal distribution
HES3	0.962821	0.970714	1.01547	0.884687	HES3	1.01439	1.03024	0.993372	1.12427	AA	1.0165	1.0588		Shapiro-Wilk test	DM DMSO	DM Ry
	0.980238	0.977578	1.03268	0.833209		1.03787	1.05313	1.0361	1.07838		0.972368	1.15623		W	0.9571	0.9238
	0.999587	1.0057	1.00174	0.878481		0.958035	1.01752	0.989777	1.11388		0.990728	1.10888		P value	0.7932	0.3901
	1.02397	0.984296	0.995668	0.851194		0.982236	0.983411	0.997353	1.0748		1.08352	1.08424		Passed normality test (alpha=0.05)?	Yes	Yes
	1.02307	1.00066	0.959169	0.834978		1.00585	0.99065	0.998025	1.09434		0.936884			P value summary	ns	ns
	1.01031	1.00487	0.995276	0.873821		1.00162	1.00256	0.985378	1.03994
	1.02207	0.769839	0.993799	0.767777		0.944329	0.997581	0.930668	1.25765	PB005.1	1.02083	1.14583		Kolmogorov-Smirnov test
	1.00576	0.748226	1.00855	0.789155		1.00491	1.12767	1.07518	1.29083		0.979167	1.09409		KS distance	0.1841	0.1926
	0.989154	0.755828	0.983216	0.79992		1.02202	1.10048	1.0332	1.35162			1.08854		P value	>0.1000	>0.1000
	1.00037	0.722005	1.01663	0.769254		0.990593	1.10075	1.02276	1.2698			1.11182		Passed normality test (alpha=0.05)?	Yes	Yes
	0.994006	0.735696	0.997807	0.814241		0.998895	1.15372	0.938193	1.15436			1.09375		P value summary	ns	ns
	0.988642	0.75456	0.999833	0.818393		1.03926	1.16506	0.996087	1.1231			1.09742
	0.967205	0.702081	1.01763	0.73346		1.0019	1.01306	1.03705	0.99557
	1.03279	0.670699	0.989019	0.762786		0.998096	1.07929	1.00165	1.00825
			0.947486	0.770876				0.953955	0.932803
			1.04603	0.684271				1.01125	1.05804
				0.806701					0.931751
AA	0.906175	0.975403	0.960005	0.858129	AA	0.927468	1.07905	0.959117	1.02441
	0.941372	1.16041	0.999274	0.893535		1.01745	1.01001	0.966323	1.05552
	0.983709	1.10937	0.96609	0.944012		0.976616	1.02777	0.977983	1.01514
	1.10181	0.936996	0.957437	0.859363		1.04062	0.968971	0.99908	1.05004
	1.06693	1.15032	0.931485	0.885867		1.03785	1.02777	0.995765	1.03641
				0.842449					1.01802
PB005.1	0.97928	0.940267	0.993839	0.867221	PB005.1	1.0142	1.1249	0.99726	1.1461
	0.981804	0.925787	1.00264	0.860547		1.04827	1.12582	0.998221	1.14529
	1.00864	0.905728	1.00248	0.88406		0.998351	1.08155	1.04898	1.1461
	1.01481	0.914251	0.999399	0.881184		1.02711	1.06748	0.967492	1.1282
	1.01547	0.941022	0.997061	0.900953		0.912074	0.998351	0.982376	1.06559
		0.918401	1.00458	0.865602			1.04543	1.00567	1.12703

## Sheet: Fig 4g
Functional parameters
Rate (bpm)					Ta50(5)					Ta50(s) 1Hz paced				Ta50(s) under 1 Hz pacing
	SF CASQ+/+	SF CASQ2-/-	DM CASQ+/+	DM CASQ2-/-		SF CASQ+/+	SF CASQ2-/-	DM CASQ+/+	DM CASQ2-/-		DM CASQ+/+	DM CASQ2-/-		Test for normal distribution
Clone 1 (CASQ-/-)	48.9431	48.9239	47.2599	42.2922	Clone 1 (CASQ-/-)	0.141064	0.161216	0.141064	0.178489	Clone 1 (CASQ-/-)	0.179353	0.188085		D'Agostino & Pearson test	DM CASQ+/+	DM CASQ2-/-
	45.6652	61.0743	36.7577	38.9708		0.161216	0.171292	0.178009	0.194803		0.167262	0.211596		K2	1.384	1.693
	43.6565	55.0092	41.817	36.7577		0.17561	0.165694	0.174651	0.184727		0.177338	0.20152		P value	0.5005	0.4288
	55.7262	47.5112	47.2599	38.1715		0.156738	0.168773	0.141064	0.178009		0.185398	0.211596		Passed normality test (alpha=0.05)?	Yes	Yes
	49.2128	49.7413	50.1	36.4205		0.146102	0.171292	0.15226	0.181368		0.189429	0.169277		P value summary	ns	ns
	58.8123	50.9575	40.0184	35.5507		0.133003	0.146102	0.17561	0.184727		0.161216	0.187414
	48.5441	66.8238	42.4127	42.2922		0.161216	0.17404	0.161216	0.184247		0.163455	0.209581		Anderson-Darling test
	52.104	50.0399	45.2259	35.7642		0.168773	0.186406	0.149701	0.167933		0.154499	0.203535		A2*	0.2076	0.5166
	48.5441	53.0321	42.7374	37.2172		0.173811	0.167933	0.149701	0.167933	Clone 2 (CASQ-/-)	0.15114	0.179129		P value	0.8478	0.1672
	46.8877	46.6429	39.3832	37.2172		0.161216	0.181368	0.172731	0.181368		0.183383	0.191444		Passed normality test (alpha=0.05)?	Yes	Yes
	47.8934	47.5112	41.817	37.3104		0.152579	0.173811	0.181368	0.190005		0.167262	0.183383		P value summary	ns	ns
	51.5881	57.2572	42.2922	37.8079		0.158697	0.17689	0.152579	0.181368		0.173307	0.175322
	52.0823	50.2207	43.0256	39.8044		0.158697	0.179129	0.164095	0.171292		0.166974	0.195474		Shapiro-Wilk test
	49.0776	50.8332	48.5441	42.0533		0.181368	0.183887	0.161216	0.161216		0.14711	0.191444		W	0.9669	0.9356
	55.6518	50.464	49.2128	38.1715		0.179129	0.171292	0.168773	0.181368		0.14711	0.187414		P value	0.6147	0.1976
	60.3012	48.6764	43.0463	40.0993		0.170172	0.178849	0.172731	0.188085	Clone 3 (CASQ-/-)	0.139049	0.235778		Passed normality test (alpha=0.05)?	Yes	Yes
	52.4977	49.4854	44.1092	38.7931		0.171292	0.168773	0.158337	0.171292		0.205998	0.233763		P value summary	ns	ns
	54.275		54.4167	38.8691		0.170172		0.174651	0.184247		0.215626	0.229733
Clone 2 (CASQ-/-)	55.2828	41.9348	60.7627	40.5637	Clone 2 (CASQ-/-)	0.174651	0.138185	0.163231	0.152579		0.207566	0.195474		Kolmogorov-Smirnov test
	58.0546	48.5441	47.5112	44.2184		0.174651	0.143583	0.181368	0.181368		0.199505	0.241824		KS distance	0.1066	0.1567
	52.3878	43.9141	44.0006	37.8079		0.173811	0.146822	0.178489	0.171292		0.195474			P value	>0.1000	>0.1000
	56.9443	43.1503	42.9016	40.0184		0.17689	0.149701	0.192883	0.167933		0.183383			Passed normality test (alpha=0.05)?	Yes	Yes
	48.9431	42.5339	48.8094	43.7849		0.178849	0.141064	0.183887	0.169853		0.215626			P value summary	ns	ns
	54.8463	43.4019	44.4384	46.9617		0.174651	0.138185	0.186406	0.184247
	83.6732	47.0111	45.5256	38.0738		0.146822	0.15114	0.195762	0.181368
	60.1489	51.9741	51.5881	34.5203		0.159201	0.141064	0.186406	0.174651
	55.0092	42.6557	47.6379	33.0819		0.170172	0.143943	0.186406	0.177338
	60.6081	49.8603	44.2184	30.176		0.163231	0.138545	0.196482	0.173307
	58.2371	45.1117	50.7507	29.9735		0.171292	0.173811	0.181368	0.185398
	63.1989	47.2599	49.6229	38.542		0.17404	0.163735	0.178849	0.157857
	63.9531	40.2347	47.1352	36.1991		0.159384	0.141064	0.17633	0.165246
	60.6252	40.4534	52.2346	31.3408		0.161216	0.141064	0.17633	0.177338
	69.0627	51.5881	46.8877	30.907		0.161216	0.134347	0.178849	0.165246
	56.7118	42.7783	50.6069	33.3599		0.169277	0.141064	0.173811	0.181368
	62.6815	38.7679	52.6303	31.7869		0.159201	0.149701	0.17689	0.181368
	54.8463	38.6672	48.8094	36.7577		0.179129	0.178009	0.181368	0.171292
	56.4813	35.4449	51.0824	33.8338		0.174651	0.154499	0.178849	0.196482
	66.4922	36.7577	48.1516	29.9735		0.168544	0.127629	0.178849	0.181368
	61.7072	48.2817	68.7086	38.6672		0.165246	0.130988	0.148392	0.184727
	57.2572	46.4006	66.3276	33.0819		0.165694	0.138545	0.153888	0.221672
	63.8578	37.4984	63.1989	31.1767		0.167262	0.161216	0.15517	0.164575
	60.4543	52.6303	55.5221	35.872		0.169277	0.141064	0.165246	0.173307
	65.4368	46.5214	63.0502	30.5371		0.165246	0.148621	0.159384	0.173307
	64.2021	53.1674	57.813	32.6287		0.163231	0.15002	0.175322	0.141064
	59.9974	39.5927	48.9431	33.1741		0.170172	0.114195	0.173811	0.164575
	61.0743	44.7725	49.3487	33.0819		0.169277	0.141064	0.17633	0.189429
	59.1042	41.9348	48.2817	31.9004		0.169277	0.141064	0.173811	0.173307
	51.9309		67.6675	31.6742		0.178849		0.157552	0.173307
	61.7427		78.6971	34.7215		0.171292		0.158116	0.181368
Clone 3 (CASQ-/-)	60.1489		58.8123	61.8674	Clone 3 (CASQ-/-)	0.169277		0.167262	0.159201
	67.6675		60.9181	65.1979		0.157552		0.170172	0.152056
	96.2661		57.5338	55.2644		0.143583		0.163231	0.163455
	115.297		46.2804	48.8094		0.127276		0.181368	0.181368
	121.135		56.9832	81.4704		0.126958		0.175322	0.144164
	74.9968		60.9181	48.4126		0.157857		0.173307	0.17633
	76.1476		48.6764			0.161216		0.173811
	92.8197		49.0776			0.150468		0.181368
	102.905		49.6229			0.142249		0.181368
	68.7086		50.6069			0.163048		0.178849
	61.7427		47.3852			0.167262		0.173811
	89.8345		51.9741			0.150468		0.174651
	65.5167		44.8399			0.163048		0.187126
	76.3429		51.2079			0.155015		0.168773
	112.354		54.8463			0.137705		0.183607
	96.2661		70.8898			0.139805		0.150224
	77.134		53.5774			0.156178		0.17633
	103.142		43.1503			0.139879		0.190005
	101.501		59.9974			0.137508		0.183383
	104.013		70.221			0.14462		0.157857
	109.261		58.3798			0.135466		0.161216
	119.095		52.104			0.131518		0.161216
	104.347		56.1768			0.138693		0.163455
	79.6864		51.8448			0.148815		0.165694
	75.2899		52.4977			0.159666		0.167933
	79.3966		62.6083			0.153465		0.15572
	106.335		49.7611			0.139879		0.168773
	110.018		53.44			0.136586		0.163455
	96.4889					0.147362
	81.0671					0.148815
	80.6677					0.150365
	114.774					0.130458
	99.2457					0.133507
