# Supplementary material for: Maturation of human cardiac organoids enables complex disease modeling and drug discovery
Source: Nat Cardiovasc Res. 2025 Jun 25;4(7):821–40. doi: 10.1038/s44161-025-00669-3 (PMC12259470; doi:10.1038/s44161-025-00669-3)
Supplement: Supplementary file 8 — Statistical source data. [file 44161_2025_669_MOESM8_ESM.xlsx]

## Sheet: Fig 5b
Force normalized to pre-drug treatment at 0.6 mM Ca2+
	Omecamtiv mecarbil	Danicamtiv
AA	5.76562	7.09131
	5.48785	4.70803
	7.72554	3.37374
	3.59548	3.47892
		2.4222
PB005.1	8.34324	7.16363
	8.65118	8.54661
	9.52256	6.64048
	6.52286	8.79547
	8.54441	5.74308
		4.74646
PB010.5	5.44475	6.86348
	7.57406	10.5581
		10.8596

## Sheet: Fig 5c
CD50 normalized to pre-drug treatment at 0.6 mM Ca2+
	Omecamtiv mecarbil	Danicamtiv
AA	1.43952	1.31431
	1.26159	1.09765
	1.40601	0.98118
	1.51026	1.00391
		0.853332
PB005.1	1.72719	1.36053
	1.64335	1.48728
	1.54652	1.40491
	1.59871	1.28643
	1.27579	1.45575
		1.52201
PB010.5	1.29366	1.04259
	1.25718	1.05971
		1.05657
