# Supplementary material for: Maturation of human cardiac organoids enables complex disease modeling and drug discovery
Source: Nat Cardiovasc Res. 2025 Jun 25;4(7):821–40. doi: 10.1038/s44161-025-00669-3 (PMC12259470; doi:10.1038/s44161-025-00669-3)
Supplement: Supplementary file 9 — Statistical source data. [file 44161_2025_669_MOESM9_ESM.xlsx]

## Sheet: Fig 6d
Z Score of abundance in proteomics
	Healthy 1	Healthy 2	Healthy 3	Healthy 4	Healthy 5	Healthy 6	Healthy 7	MCHTB11 VAD	MCHTB11 Transplant	Sibling VAD
TNC	0.672347	-0.443664	-1.11299	-0.725898	1.68744	-0.742805	-1.34206	0.640713	0.541388	0.825525
CCDC80	-0.605018	-0.506739	-0.635178	-0.832393	1.53985	-0.452692	-1.32661	0.495127	1.15825	1.1654
CCN1	0.822724	-0.569449	-0.192423	0.286137	0.307839	-0.60201	-1.81559	1.45053	1.1495	-0.837259
HSPB6	0.492486	0.663588	-0.6312	-1.44146	0.894049	-0.918951	-0.864944	1.85678	-0.0313438	-0.0190072
MFGE8	-0.423348	-0.625416	-0.865245	-0.565125	0.835165	-0.929763	-1.07454	1.53713	1.21954	0.891608
MYDGF	-0.0531672	-0.824965	-0.558888	-0.21993	1.18608	-1.24739	-1.28998	1.06607	1.36259	0.579583
PDIA5	0.0476506	-0.861456	-0.704796	0.604733	1.19413	-0.838655	-1.71268	0.366938	1.38975	0.514386
RCN3	0.0487554	-1.01004	-0.721398	-0.201541	0.778349	-1.07773	-1.17744	0.651382	1.06561	1.64405
S100A6	0.240774	-0.0865694	-0.66492	-0.560694	1.2702	-0.939767	-1.82436	1.10606	0.909991	0.549281
SERPINE2	-0.18546	-0.51918	-0.878743	-0.787556	1.08566	-1.15788	-0.937934	1.06465	0.948303	1.36814
SOD3	-0.402673	-0.371404	-0.505362	-0.985914	1.61192	-0.721058	-1.16991	0.626621	1.57289	0.344886
SQLE	-1.04441	-0.0412895	-0.453934	0.170983	1.34918	-1.18783	-1.11044	1.29824	1.21785	-0.198342
ANK2	0.67823	-0.470871	0.945586	0.657879	0.0602875	0.893575	0.57289	-0.365176	-0.676848	-2.29555
CPNE5	0.236417	0.31188	0.280635	0.498832	0.428422	0.411878	0.363669	-1.20318	1.02446	-2.35301
CUTA	1.17067	0.638841	0.296821	0.390066	1.01882	-0.14377	-1.80535	0.101126	-0.0388789	-1.62834
DSP	0.771781	0.614469	0.648155	0.77327	-0.117337	0.782394	0.558204	-1.07969	-0.950943	-2.0003
FBN2	-0.587117	-0.0898317	0.132217	2.21583	0.443283	0.176304	0.468854	-0.4383	-0.721167	-1.60007
FXYD6	0.196934	-0.433196	-0.0933376	2.52882	0.333064	-0.32314	-0.627983	0.0104896	-0.299122	-1.29253
HDHD2	0.766632	1.22944	0.350496	-0.599844	1.2558	0.0194606	-1.80698	0.122387	-0.0915365	-1.24585
HSPB3	1.40858	0.649626	0.471254	1.23142	0.526145	-0.391401	-1.63226	-0.574557	-0.794603	-0.894211
JMJD7	1.25093	0.791251	0.794324	0.71496	0.429764	-0.083652	-1.75483	-0.401145	-0.27148	-1.47012
MYH6	0.0623221	-0.222262	0.726752	0.627598	1.38659	0.687169	0.57722	-1.30281	-0.84294	-1.69964
MYL7	-0.435865	-0.64068	-0.108198	0.143729	2.70709	-0.0990793	0.120379	-0.357296	-0.631047	-0.699034
NKX2-5	0.657332	-0.736592	0.59194	1.84747	-0.398891	0.053695	0.0409449	-0.424249	0.3215	-1.95315
PGAM2	0.42573	0.858642	0.470639	-0.0382096	1.82905	0.150336	-1.37217	-0.402069	-0.413694	-1.50825
SDHC	1.12637	0.793225	0.780067	-0.0848406	-0.0947401	0.949475	-0.908556	0.317048	-0.934891	-1.94316
SLC25A46	0.68453	0.491142	0.627627	0.641574	-0.24315	0.699899	-0.0113163	0.413477	-0.843466	-2.46032
SLC27A6	-0.000363779	0.135717	0.966227	1.74794	-1.13851	0.647248	0.432541	-0.547597	-0.751025	-1.49217
SPHKAP	0.736243	0.36209	0.724392	0.757173	-0.643695	0.767812	0.436589	-0.741726	-0.0577669	-2.34111
