# Supplementary material for: Maturation of human cardiac organoids enables complex disease modeling and drug discovery
Source: Nat Cardiovasc Res. 2025 Jun 25;4(7):821–40. doi: 10.1038/s44161-025-00669-3 (PMC12259470; doi:10.1038/s44161-025-00669-3)
Supplement: Supplementary file 10 — Statistical source data. [file 44161_2025_669_MOESM10_ESM.xlsx]

## Sheet: Fig 7b
Average functional parameters in each experiment for SF and DM hCOs from DSPcorr and DSPmut lines
Force (uN)					Rate (bpm)					Ta50 (s)					Tr50 (s)
Exp	DSPcorr SF	DSPmut SF	DSPcorr DM	DSPmut DM	Exp	DSPcorr SF	DSPmut SF	DSPcorr DM	DSPmut DM	Exp	DSPcorr SF	DSPmut SF	DSPcorr DM	DSPmut DM	Exp	DSPcorr SF	DSPmut SF	DSPcorr DM	DSPmut DM
1	66.6434	32.9332	62.9588	69.2925	1	114.479	184.861	62.1831	52.6314	1	0.132093	0.094862	0.159099	0.153044	1	0.09783	0.077168	0.112652	0.153843
2	49.8518	31.7992	40.9188	69.3954	2	88.4343	167.944	73.6999	47.465	2	0.132944	0.099404	0.132712	0.1612	2	0.130913	0.08197	0.130982	0.163539
3	125.539	70.9519	97.2999	93.2328	3	67.6357	128.535	57.4125	50.1733	3	0.160708	0.126356	0.159643	0.152601	3	0.120841	0.106303	0.117837	0.135326
4	110.901	43.7439	112.254	117.544	4	82.1632	189.974	56.5366	50.1707	4	0.140312	0.086416	0.155267	0.160885	4	0.103593	0.074208	0.124482	0.161974
5	56.6392	44.2825	98.4369	91.8848	5	147.614	67.704	61.3358	49.8785	5	0.108637	0.176009	0.155491	0.15091	5	0.082913	0.131071	0.12952	0.158691
6				64.221	6				42.2369	6				0.191756	6				0.183849

## Sheet: Fig 7c
Tr50 (s) for hCOs at a rate of 50-80 bpm from ED Fig 9a
DSPcorr SF	DSPmut SF	DSPcorr DM	DSPmut DM
0.124258	0.129091	0.106245	0.148606
0.122732	0.138	0.11687	0.152244
0.124258	0.148	0.118661	0.1612
0.11935	0.132308	0.117236	0.165678
0.14105	0.14	0.111741	0.1612
0.142729	0.129091	0.11284	0.163439
0.130059	0.122	0.11284	0.147767
0.115863	0.118182	0.10478	0.143065
0.117236	0.121818	0.135293	0.147767
0.122579	0.138	0.150209	0.1612
0.110825	0.121818	0.125938	0.158681
0.105788	0.134545	0.14105	0.126395
0.119068	0.124286	0.110825	0.143569
0.122915		0.122579	0.143569
0.130059		0.118661	0.130975
0.115863		0.116422	0.138531
0.11687		0.109909	0.130975
0.128227		0.134333	0.136013
0.131891		0.1209	0.128456
0.130975		0.106795	0.128456
0.122732		0.14105	0.136013
0.112504		0.11687	0.14105
0.11315		0.123139	0.158961
0.10385		0.11687	0.1612
0.10385		0.135005	0.143569
0.107467		0.13299	0.154483
0.114183			0.1612
0.105788			0.1612
			0.151125
			0.154483
			0.150006

## Sheet: Fig 7d
Impact of INCB054329 and danegaptide on functional parameters in DM-hCO paced at 1 Hz
Force (uN)							Ta50 (s)							Tr50 (s)
DMSO		INCB054329		Danegaptide			DMSO		INCB054329		Danegaptide			DMSO		INCB054329		Danegaptide
DSPcorr	DSPmut	DSPcorr	DSPmut	DSPcorr	DSPmut		DSPcorr	DSPmut	DSPcorr	DSPmut	DSPcorr	DSPmut		DSPcorr	DSPmut	DSPcorr	DSPmut	DSPcorr	DSPmut
102.366	73.5208	121.27	91.9239	76.5523	53.8301		0.197022	0.17329	0.163215	0.155155	0.188067	0.15717		0.135005	0.171275	0.135005	0.14105	0.143065	0.151125
96.7129	100.288	162.735	146.875	65.9668	81.2706		0.187395	0.16523	0.171275	0.151125	0.19747	0.15717		0.143065	0.158961	0.138811	0.14105	0.139035	0.152244
101.152	83.8174	130.637	265.147	88.5624	75.2882		0.18941	0.16523	0.163215	0.167245	0.199485	0.1612		0.13299	0.172394	0.135005	0.14508	0.14105	0.1612
62.9051	94.446	348.734	177.278	61.4251	65.5245		0.21762	0.163439	0.191425	0.16523	0.183589	0.183365		0.15314	0.167245	0.147095	0.13702	0.147095	0.192544
486.525	74.8918	122.823	149.586	132.814	65.063		0.2015	0.159185	0.171275	0.152244	0.187395	0.17732		0.151125	0.15314	0.147095	0.139035	0.14105	0.190306
50.7853	69.7339	79.7897	131.019	84.409	105.171		0.17732	0.187395	0.167245	0.151125	0.191425	0.16926		0.143065	0.175305	0.14508	0.139035	0.135005	0.151125
21.6443	78.5937		121.339		97.8732		0.17732	0.18135		0.19344		0.17732		0.14911	0.17329		0.17329		0.156722
	116.224				87.0052			0.19344				0.176872			0.179111				0.16926
	107.329				95.4987			0.159185				0.18135			0.171275				0.159185
	83.0285				85.7719			0.16523				0.16523			0.179335				0.159185
	51.6855				58.3681			0.2015				0.15717			0.203515				0.145528
	79.5166				61.9454			0.205978				0.167245			0.195455				0.147095
	87.1831				97.939			0.194783				0.1612			0.195455				0.1612
	77.0779				178.307			0.19747				0.158961			0.195455				0.18135
