# Supplementary material for: Maturation of human cardiac organoids enables complex disease modeling and drug discovery
Source: Nat Cardiovasc Res. 2025 Jun 25;4(7):821–40. doi: 10.1038/s44161-025-00669-3 (PMC12259470; doi:10.1038/s44161-025-00669-3)
Supplement: Supplementary file 11 — Statistical source data. [file 44161_2025_669_MOESM11_ESM.xlsx]

## Sheet: Extended Data Fig 1a
MYH7 as a fraction of MYH7 + MYH6
Giacomelli et al., 2020	Giacomelli et al., 2020	Hofbauer et al., 2021	Shen et al., 2022	Shen et al., 2022	Shen et al., 2022	Zhao et al., 2019	Zhao et al., 2019	Feyen et al., Cell Reports, 2020	Mills et al., 2017	Mills et al., 2017	Voges et al., 2023	Pervolaraki et al., 2018	Pervolaraki et al., 2018	Pervolaraki et al., 2018	Hahn et al., 2021
hIPSC-CM Day 20	CMECCF MT	CMEC Cardioid Day 27	Low Calcium	High Calcium	High Calcium Paced	Biowire 2	Biowire 2 Paced	2D MM	CTRL-hCO	MM-hCO	SF-hCO	9w Fetal	12w Fetal	16w Fetal	Adult Heart
0.876901	0.910102	0.05641	0.967327	0.96428	0.96986	0.444802	0.206085	0.944959	0.566292	0.839919	0.934105	0.66282	0.782829	0.793725	0.335783
0.423799	0.926797	0.061867	0.969744	0.9694	0.967221	0.547426	0.204431	0.873739	0.247525	0.778335	0.936849	0.803167	0.937548	0.787598	0.95237
0.814717	0.921653	0.084099	0.960616	0.978517	0.964388	0.481809	0.209782	0.969911	0.354737	0.954872	0.942447	0.713126	0.814379	0.93248	0.710304
	0.939324	0.04026	0.950223		0.977377	0.426478			0.511199	0.697598	0.931329				0.691137
		0.146346									0.943667				0.501225
											0.942362				0.901519
															0.959734
															0.863281
															0.914176
															0.893122
															0.904048
															0.94104
															0.823989
															0.739688
															0.939437
															0.962755
															0.822255
															0.857354
															0.805478
															0.977398
															0.954141

## Sheet: Extended Data 1b
MYL2 as a fraction of MYL2 + MYL7
Giacomelli et al., 2020	Giacomelli et al., 2020	Hofbauer et al., 2021	Shen et al., 2022	Shen et al., 2022	Shen et al., 2022	Zhao et al., 2019	Zhao et al., 2019	Feyen et al., Cell Reports, 2020	Mills et al., 2017	Mills et al., 2017	Voges et al., 2023	Pervolaraki et al., 2018	Pervolaraki et al., 2018	Pervolaraki et al., 2018	Hahn et al., 2021
hIPSC-CM Day 20	CMECCF MT	CMEC Cardioid Day 27	Low Calcium	High Calcium	High Calcium Paced	Biowire 2	Biowire 2 Paced	2D MM	CTRL-hCO	MM-hCO	SF-hCO	9w Fetal	12w Fetal	16w Fetal	Adult Heart
0.01343	0.353077	0.020866	0.418889	0.556008	0.442394	0.165342	0.212794	0.404823	0.371693	0.220494	0.428711	0.153091	0.167176	0.279507	0.900339
0.001467	0.367325	0.025126	0.403397	0.506957	0.498237	0.200771	0.212313	0.440822	0.129867	0.272428	0.401355	0.201297	0.2323	0.33288	0.943028
0.016293	0.354235	0.013699	0.32228	0.547262	0.427633	0.173888	0.219134	0.593847	0.40283	0.298124	0.38936	0.152542	0.254048	0.358725	0.965009
	0.430426	0.025974	0.366312		0.507271	0.147692			0.215864	0.158178	0.34872				0.94935
		0.040268									0.411648				0.93263
											0.385978				0.971975
															0.925403
															0.964534
															0.942671
															0.980976
															0.957988
															0.995639
															0.946561
															0.985706
															0.981008
															0.918532
															0.978064
															0.951227
															0.960764
															0.996232
															0.928793

## Sheet: Extended Data 1c
TNNI3 as a fraction of TNNI3 + TNNI1
Giacomelli et al., 2020	Giacomelli et al., 2020	Hofbauer et al., 2021	Shen et al., 2022	Shen et al., 2022	Shen et al., 2022	Zhao et al., 2019	Zhao et al., 2019	Feyen et al., Cell Reports, 2020	Mills et al., 2017	Mills et al., 2017	Voges et al., 2023	Pervolaraki et al., 2018	Pervolaraki et al., 2018	Pervolaraki et al., 2018	Hahn et al., 2021
hIPSC-CM Day 20	CMECCF MT	CMEC Cardioid Day 27	Low Calcium	High Calcium	High Calcium Paced	Biowire 2	Biowire 2 Paced	2D MM	CTRL-hCO	MM-hCO	SF-hCO	9w Fetal	12w Fetal	16w Fetal	Adult Heart
0.007232	0.010813	0.023212	0.087891	0.144435	0.169184	0.04058	0.133644	0.0666712	0.055683	0.073066	0.192666	0.128906	0.15711	0.194858	0.996416
0.006695	0.016738	0.02951	0.09239	0.13704	0.200829	0.037526	0.129231	0.181897	0.006701	0.054991	0.159115	0.123144	0.175724	0.190521	0.92769
0.007985	0.015635	0.020295	0.069833	0.170508	0.169559	0.041479	0.137287	0.140078	0.052668	0.060106	0.180897	0.006344	0.169628	0.21647	0.996527
	0.01755	0.013477	0.076692		0.188417	0.030793			0.027813	0.052498	0.157827				0.872104
		0.01032									0.195476				0.907966
											0.175334				0.908562
															0.986439
															0.991532
															0.945536
															0.997516
															0.962094
															0.907276
															0.941819
															0.859847
															0.990014
															0.995129
															0.956411
															0.906944
															0.959074
															0.99238
															0.994063
