# Supplementary material for: Maturation of human cardiac organoids enables complex disease modeling and drug discovery
Source: Nat Cardiovasc Res. 2025 Jun 25;4(7):821–40. doi: 10.1038/s44161-025-00669-3 (PMC12259470; doi:10.1038/s44161-025-00669-3)
Supplement: Supplementary file 12 — Statistical source data. [file 44161_2025_669_MOESM12_ESM.xlsx]

## Sheet: ED Fig 4d
NKX2-5+ GFP+ cells in hCO (%)
cTnT-GFP	HAND1 reporter
88.5	91.75
91.16	93.71
91.85	91.9
92.24	91.03
92.5	92.12
91.35	92.34
91.75	91.05
