# Supplementary material for: Maturation of human cardiac organoids enables complex disease modeling and drug discovery
Source: Nat Cardiovasc Res. 2025 Jun 25;4(7):821–40. doi: 10.1038/s44161-025-00669-3 (PMC12259470; doi:10.1038/s44161-025-00669-3)
Supplement: Supplementary file 13 — Statistical source data. [file 44161_2025_669_MOESM13_ESM.xlsx]

## Sheet: ED Fig 6
Functional parameters normalized to no drug for the same hCO at baseline then to a DMSO control at the time of recording
If hCO display irregular contractions they are removed from analysis
If hCO declines to below limit of detection it is assigned 0 force and the other parameters for the same hCO are removed
LOW RISK
Ranozoline
Conc (uM)	Force						Rate						Ta50						Tr50
0	1	1	1	1	1	1	1	1	1	1	1	1	1	1	1	1	1	1	1	1	1	1	1	1
0.3	0.98268	0.985942	1.03716	0.954382	1.06926	1.0065	0.993046	1.04162	1.00703	0.964039	0.9539	0.965649	1.01029	0.997948	1.03673	1.12595	1.08842	1.05839	0.935067	0.935067	0.95733	0.959043	0.995309	1.0215
1	0.950295	1.05023	0.984712	0.983707	0.99553	0.969633	1.04079	1.08638	1.06374	0.998208	0.951678	0.950843	0.972151	0.918763	0.909615	0.979327	1.08345	1.04754	0.904274	0.946697	0.964559	0.965737	0.972665	0.995824
3	0.950254	0.996808	0.985174	0.943717	1.00538	0.979589	0.994971	1.07279	1.02098	0.944263	0.919914	0.930779	1.05486	0.962789	0.988768	1.05807	1.11097	1.04431	0.937194	0.972611	0.980784	1.07299	0.967047	1.07694
10	0.95618	1.01266	0.988533	0.945509	0.946588	0.948659	0.932568	0.972435	0.94633	0.927029	0.930649	0.926532	1.11417	1.02635	1.09299	1.11755	1.04305	1.01548	1.14456	1.21059	1.15556	1.05351	1.08759	1.16528
30	0.832132	0.872467	0.835844	0.778326	0.777113	0.864376	0.913999	1.00525	0.926887	0.830197	0.809529	0.815073	0.985877	0.905137	0.963639	1.00685	1.04281	0.993764	1.27873	1.3118	1.41101	1.37182	1.40064	1.45252
Verapamil
Conc (uM)	Force						Rate						Ta50						Tr50
0	1	1	1	1	1	1	1	1	1	1	1	1	1	1	1	1	1	1	1	1	1	1	1	1
0.1	0.923433	0.940394	0.933443	0.751806	0.96988	0.908006	1.09804	1.10939	0.997726	1.06665	1.05331	1.09331	0.772155	0.815568	0.840304	0.840304	0.906995	0.785202	0.858069	0.869969	0.891188	0.826987	0.940698	0.915274
0.3	0.619295	0.650205	0.772427	0.579569	0.78139	0.674587	1.24328	1.14808	1.11525	1.13906	1.12482	1.16753	0.613985	0.717383	0.716934	0.754016	0.791099	0.704573	0.801105	0.787524	0.806275	0.785601	0.897249	0.86658
1	0.078919	0.077348	0.168514	0.083848	0.066943	0	2.0339	2.07104	1.7989	2.19881	2.30703		0.37499	0.382323	0.429813	0.394265	0.386078		0.626852	0.612743	0.627597	0.624945	0.652272
3	0	0	0	0	0	0
10	0	0	0	0	0	0
Diltiazem
Conc (uM)	Force						Rate						Ta50						Tr50
0	1	1	1	1	1	1	1	1	1	1	1	1	1	1	1	1	1	1	1	1	1	1	1	1
0.01	0.911425	1.01433	0.978732	1.05219	1.00059	1.01413	0.971093	0.963478	0.982095	0.952126	0.970459	0.976764	0.939832	0.918746	0.988611	1.00799	1.01094	0.986639	0.89054	0.984281	0.979594	0.936208	0.961041	1.00471
0.03	0.937591	1.04883	0.927671	1.07425	0.979862	0.970122	0.952116	0.954233	0.953392	0.922601	0.914217	0.931886	0.982775	0.975457	0.991991	1.02506	1.02332	1.00432	0.918628	1.01533	0.964559	0.989292	1.01049	0.989292
0.1	0.953047	1.02883	0.992815	1.1012	0.985434	0.977341	0.970034	0.946271	0.912363	0.937776	0.975531	0.956727	0.910343	0.932423	1.03602	1.01876	0.949993	0.95525	0.913323	0.963577	1.00258	0.93887	0.937194	0.983578
0.3	0.936587	1.11484	1.0173	1.1166	1.02766	1.03599	1.12988	1.12065	1.10201	1.07684	1.0953	1.11576	0.853888	0.84415	0.894655	0.875415	0.906131	0.90509	0.862089	0.926769	0.902442	0.90865	0.885934	0.925581
1	0.822915	0.9456	0.947423	0.992559	0.933312	0.952473	1.09563	1.0583	1.0339	0.97088	1.00291	1.0101	0.764997	0.765815	0.877539	0.920487	0.895072	0.91486	0.826767	0.893488	0.925979	0.870578	0.887396	0.929936
Mexiletine
Conc (uM)	Force						Rate						Ta50						Tr50
0	1	1	1	1	1	1	1	1	1	1	1	1	1	1	1	1	1	1	1	1	1	1	1	1
0.3	0.979432	0.984746	0.961256	0.994977	0.898432	0.988947	0.968127	0.928043	0.917425	0.94419	0.937121	0.904924	1.029	1.0651	1.06641	1.03673	1.08724	1.10522	0.935067	1.01162	1.03896	1.0637	0.912803	0.951384
1	0.894998	0.950148	0.936337	0.928369	0.951299	0.979918	1.0036	0.929435	0.888854	0.919965	0.916963	0.893612	0.975457	1.02332	1.07736	1.02332	1.11802	1.06302	0.924369	1.01533	1.0676	1.07173	0.941594	0.958568
3	0.945184	1.0579	0.937797	0.988377	0.949438	1.029	0.981442	0.933165	0.898605	0.907371	0.905723	0.872217	1.00642	1.01785	1.03728	1.01785	1.07903	1.03858	0.958989	1.01711	1.07209	1.06554	0.958989	0.974692
10	0.963213	1.07623	0.936105	0.921742	0.936721	1.02401	1.01151	0.997181	0.982235	0.989992	0.983255	0.933992	1.09427	0.967564	1.00275	0.967564	1.02407	1.02132	0.924452	0.973108	0.943885	0.9538	0.902442	0.91871
30	0.723625	0.708912	0.735871	0.681297	0.673123	0.867034	0.861861	0.809844	0.77	0.764706	0.761811	0.782947	1.01103	1.05506	1.0755	1.02047	1.11609	1.07716	1.03621	1.11009	1.11229	1.14318	1.02886	0.971351
INTERMEDIATE RISK
Cisapride
Conc (uM)	Force						Rate						Ta50						Tr50
0	1		1	1	1	1	1		1	1	1	1	1		1	1	1	1	1		1	1	1	1
0.001	1.02459		0.995608	0.963828	0.973438	1.01561	1.00703		1.04942	1.03645	1.02928	1.0427	0.944995		0.946848	0.910914	0.909996	0.909996	0.911743		0.869336	0.933981	0.940014	0.91226
0.003	0.969542		1.02041	0.968211	1.0053	0.980946	1.01705		1.04263	1.00479	1.02033	0.987694	0.961468		0.98032	0.941036	0.925858	0.951576	0.896756		0.918628	0.896222	0.918628	0.921429
0.01	0.990455		0.959409	0.891609	0.929463	0.951547	1.07714		1.11416	1.08533	1.10379	1.10823	0.884606		0.780066	0.808439	0.771263	0.759752	0.908133		1.0494	0.9861	0.962621	1.07913
0.03	0.83813		0.887924	0.788838	0.84185	0.84862	1.11091		1.09912	1.08021	1.11774	1.09636	0.782823		0.862541	0.80366	0.750356	0.790305	0.880431		0.880431	0.901905	0.922356	0.939484
0.1	0.923901		0.937608	0.849138	0.891155	0.873651	0.984034		0.975592	0.951275	0.958229	0.94864	0.807893		0.882318	0.85889	0.818211	0.831624	1.12073		1.02886	1.05396	1.04986	1.14
Chlorpromazine
Conc (uM)	Force						Rate						Ta50						Tr50
0	1		1	1	1	1	1		1	1	1	1	1		1	1	1	1	1		1	1	1	1
0.01	1.00816		0.967196	0.960268	0.939945	0.949247	0.942529		0.936339	0.950357	0.914243	0.979207	1.01886		1.08675	1.01828	1.01303	0.937995	1.01232		0.95733	0.985683	0.964751	0.95415
0.03	0.948164		0.950284	0.943223	0.950155	0.968192	0.927414		0.935675	0.93261	0.933584	0.993627	1.00567		1.01266	1.00414	1.03167	0.925858	1.0099		0.964559	0.989292	0.918628	0.956904
0.1	0.958646		0.994117	0.960265	0.949927	0.97831	0.933201		0.948221	0.946121	0.932595	0.987001	0.98601		1.03602	1.00038	1.02774	0.907755	1.00593		0.915398	0.96495	0.975595	0.93408
0.3	1.02721		1.03517	1.03274	0.969633	0.984441	1.08173		1.06251	1.07423	1.06699	1.12332	0.950882		0.90668	0.937945	0.99047	0.86152	0.928403		0.924452	0.948156	0.838506	0.862089
1	0.974501		1.01059	1.0116	0.952791	0.967091	0.943485		0.933346	0.959053	0.968403	1.02355	0.976164		0.995937	0.975611	0.970586	0.871864	0.994946		0.948026	0.989293	0.91863	0.900257
Terfenadine
Conc (uM)	Force						Rate						Ta50						Tr50
0	1	1	1	1	1		1	1	1	1	1		1	1	1	1	1		1	1	1	1	1
0.001	0.924378	0.96267	0.962082	0.944167	0.943727		1.0174	1.0433	1.03595	1.05915	1.06503		0.923996	0.881996	0.916449	0.868215	0.869914		0.91125	0.927646	0.927646	0.887951	0.955701
0.003	0.960853	0.972995	0.977438	0.959249	0.906111		1.03207	1.03551	0.992302	1.03851	1.03934		0.925858	0.901168	0.949366	0.911391	0.887809		0.880648	0.918628	0.956904	0.897264	0.941033
0.01	0.633563	0.835576	0.74731	0.575996	0.749601		1.15797	1.1235	1.13706	1.15797	1.20074		0.82882	0.817769	0.804538	0.745362	0.817466		0.946148	1.01711	1.0716	1.00923	0.959225
0.03	0.622225	0.745502	0.676013	0.467282	0.714248		1.08193	1.10503	1.098	1.09585	1.1404		0.833729	0.817054	0.849768	0.801894	0.827447		1.00328	1.04551	1.06385	1.00328	1.03343
0.1	0.636678	0.73493	0.682524	0.470411	0.714891		0.994711	1.01528	0.995221	0.995951	1.06003		0.845037	0.799968	0.831833	0.774067	0.821885		1.04083	1.12073	1.1391	1.07672	1.05396
Ondansetron
Conc (uM)	Force						Rate						Ta50						Tr50
0	1	1	1	1	1		1	1	1	1	1		1	1	1	1	1		1	1	1	1	1
0.1	0.915503	0.972307	0.909769	1.01522	0.978306		0.954257	0.957492	0.932528	0.9496	0.951833		1.04644	0.983208	1.03223	1.00578	1.04705		0.959043	0.975353	1.07802	1.05459	0.962941
0.3	0.904289	0.938381	0.938918	0.947235	1.00493		0.93996	0.953274	0.941053	0.959087	0.922294		1.03571	1.00175	1.05304	1.03956	1.10453		1.01285	0.956904	1.01533	1.06367	0.963439
1	0.975545	0.923389	0.914461	0.970085	1.02619		0.95075	0.93785	0.915219	0.925038	0.930402		1.02549	0.99866	1.02009	1.05178	1.06874		1.02829	0.996352	1.12417	1.0324	1.04192
3	1.00249	0.975746	0.908062	1.02713	0.951677		1.03919	1.04768	1.00839	1.01731	1.01135		1.00895	0.904117	0.981234	0.99828	0.967564		1.15133	1.17391	1.18163	1.11212	1.05222
10	0.9533	0.898216	0.875024	0.868103	0.844799		0.903843	0.909023	0.884033	0.881247	0.847577		0.959618	0.928156	0.933255	0.951285	1.02047		1.4472	1.42781	1.60132	1.57037	1.43037
HIGH RISK
Dofetilide
Conc (uM)	Force						Rate						Ta50						Tr50
0	1	1	1	1	1		1	1	1	1	1		1	1	1	1	1		1	1	1	1	1
0.001	0.926562	0.918371	0.935456	0.974716	1.02346		1.00624	1.02485	1.09383	1.05791	1.0155		0.865662	0.941429	0.819238	0.860218	0.868215		1.22979	1.1577	1.24304	1.30283	1.2987
0.003	0.940767	0.915389	0.876596	0.94436	0.937354		0.933584	0.953032	1.0384	1.06915	0.987334		0.925858	0.917123	0.89737	0.874421	0.898733		1.53105	1.49277	1.37794	1.42387	1.53105
0.01
0.03
0.1
Ibutilide
Conc (uM)	Force						Rate						Ta50						Tr50
0	1	1	1	1	1	1	1	1	1	1	1	1	1	1	1	1	1	1	1	1	1	1	1	1
0.01	1.02175	0.941558	0.931792	0.896995	0.892394	0.968538	0.971281	0.877853	0.884755	0.9105	0.904052	0.935368	0.971995	0.989995	0.929415	0.990311	1.01062	1.01062	0.959043	1.49509	1.60297	1.48423	1.43476	1.36055
0.03	0.867229	0.933741	0.874528	0.881107	0.881362	0.939475	0.846286	0.784001	0.817997	0.864885	0.864144	0.832894	1.00144	1.02033	0.925858	0.99083	1.00852	1.05812	1.6763	1.64681	1.83726	1.60171	1.55292	1.55656
0.1
0.3
1
Sotalol
Conc (uM)	Force						Rate						Ta50						Tr50
0	1	1	1	1	1	1	1	1	1	1	1	1	1	1	1	1	1	1	1	1	1	1	1	1
0.3	0.87318	1.0292	0.998221	0.944549	0.954058	0.980952	0.966437	0.940128	0.944631	0.974038	0.930349	0.97358	1.03406	1.1025	1.04236	1.05839	1.05524	1.01886	1.00772	0.959043	1.02547	0.91226	1.01088	0.95415
1	0.854007	0.981636	0.99122	0.937556	0.915676	0.914667	0.942202	0.919353	0.939721	0.932193	0.960449	1.00341	1.06953	1.09119	1.07526	1.06053	1.00852	0.98971	1.0395	0.989292	1.026	0.963439	1.01794	0.937766
3	0.874331	1.03582	0.997635	0.932711	0.891505	0.893033	0.915566	0.918393	0.910409	0.897792	0.929612	0.994578	1.0003	1.11003	1.02472	1.09002	1.05329	0.987796	1.39183	1.14006	1.29073	1.09153	1.20954	1.10792
10	0.906196	0.964167	0.948445	1.0017	0.956125	0.984675	0.970976	0.957143	0.972375	0.999921	0.994381	1.03358	1.00371	1.03174	1.03989	1.00275	1.00047	0.950882	1.39015	1.30936	1.3035	1.22759	1.38013	1.32065
30	0.847041	0.90847	0.890025	0.978817	0.879214	0.862332	0.852443	0.832349	0.828719	0.854971	0.858412	0.931963	1.05387	1.10911	1.0755	1.05758	1.0563	0.981627	1.73283	1.63563	1.63015	1.60603	1.73993	1.5538
Quinidine
Conc (uM)	Force						Rate						Ta50						Tr50
0	1	1	1	1	1	1	1	1	1	1	1	1	1	1	1	1	1	1	1	1	1	1	1	1
0.3	0.896732	0.938785	0.946308	0.904716	0.910927	0.896939	0.971129	0.959235	0.941287	1.01598	0.956264	0.925166	1.098	1.08	1.00799	0.984222	1.06768	1.08315	1.02503	1.16883	1.09364	0.95415	0.937601	1.02755
1	0.84915	0.848345	0.956005	0.841361	0.874801	0.877509	0.910244	0.9118	0.911095	0.962604	0.944894	0.911561	1.03653	1.05272	0.995881	0.943327	1.0558	1.0558	1.39481	1.50097	1.49479	1.3342	1.36674	1.41327
3	0.795024	0.789651	0.888691	0.810271	0.859861	0.806897	0.881976	0.880433	0.90783	1.00457	0.942851	0.885791	1.09607	1.04871	0.961153	0.911479	1.01785	1.08571	1.56925	1.71637	1.6289	1.4115	1.51326	1.46046
10	0.752914	0.750921	0.790858	0.799552	0.819228	0.765947	0.922766	0.918422	0.949602	1.01446	0.986553	0.924198	1.16126	1.03621	1.01273	0.958001	1.05971	1.05715	1.38353	1.54075	1.48669	1.34161	1.37433	1.3959
30
