# Supplementary material for: Maturation of human cardiac organoids enables complex disease modeling and drug discovery
Source: Nat Cardiovasc Res. 2025 Jun 25;4(7):821–40. doi: 10.1038/s44161-025-00669-3 (PMC12259470; doi:10.1038/s44161-025-00669-3)
Supplement: Supplementary file 14 — Statistical source data. [file 44161_2025_669_MOESM14_ESM.xlsx]

## Sheet: ED Fig 7a
Functional parameters normalized to no drug for the same hCO at baseline then to a DMSO control at the time of recording
Paracetamol
Conc (uM)	Force						Rate						Ta50						Tr50
0	1	1	1	1	1	1	1	1	1	1	1	1							1	1	1	1	1	1
1	1.03915	1.0313	0.987258	0.935014	0.844091	0.939103	0.931339	0.944514	0.944191	0.931776	0.931929	1.02512	1.06438	1.03956	1.06122	0.934505	0.936265	0.886988	1.13437	1.02133	1.12361	1.04522	0.967575	0.966828
3	1.11451	0.986804	1.01013	0.91665	0.866184	0.964464	0.943624	0.924061	0.91006	0.93471	0.949628	0.992793	1.12732	1.08459	1.05686	0.93943	0.954342	0.924519	1.00591	1.02371	1.08198	0.972649	1.00044	0.995268
10	1.08882	1.06409	0.993443	0.915139	0.906171	0.903618	0.969982	0.959415	0.946632	0.984335	1.34983	1.23543	1.03155	1.02253	1.03872	0.905677	0.732274	0.776051	0.971214	1.03332	1.07013	0.960937	0.856107	0.866299
30	1.07756	0.95447	0.960608	0.837291	0.843168	0.928306	0.931472	0.947565	0.886035	0.911416	1.15185	1.06652	1.06787	1.04426	1.03511	0.923183	0.82397	0.866694	1.01992	1.03385	1.09937	0.981205	0.913239	0.949296
100	1.01434	0.96802	1.0771	0.916002	0.909192	0.947784	1.02686	1.01246	1.02561	1.03876	1.23073	1.16107	1.05222	1.05265	1.03159	0.921065	0.894047	0.8915	1.00687	0.936485	1.03861	0.930704	0.915674	0.971169
Pravastatin
Conc (uM)	Force						Rate						Ta50						Tr50
0	1	1	1	1	1	1	1	1	1	1	1	1	1	1	1	1	1	1	1	1	1	1	1	1
1	1.06648	0.963467	0.964447	0.954919	0.908233	0.982974	1.02665	0.943877	0.907715	0.931776	0.919981	0.943571	0.886988	0.985542	1.01757	0.973039	1.00414	1.00414	0.940698	0.940698	1.04261	1.00244	1.01365	0.994452
3	1.01576	0.984346	0.995114	0.917615	0.945179	0.952107	1.02673	0.93471	0.914178	0.921727	0.924061	0.933395	0.861144	1.04381	1.03337	0.967473	1.00273	0.992606	0.910444	0.950029	0.99753	0.990378	1.00044	0.977173
10	1.0508	0.979222	0.967706	0.947185	0.956112	0.995886	1.14216	1.02535	0.973981	0.971383	0.97238	0.996795	0.750467	0.900561	0.945589	0.913085	0.945357	0.917552	0.851739	0.917258	1.00898	0.934965	0.988392	0.965928
30	1.08578	0.924734	0.885125	0.876068	0.911749	0.897733	1.01525	0.897394	0.853731	0.870606	0.874675	0.908754	0.851436	0.957375	0.937266	0.959249	1.00742	1.00742	0.963256	0.957273	1.03341	1.00126	1.03385	1.03385
100	1.07855	0.975463	0.93762	0.891199	0.987533	0.928468	1.06575	0.989297	0.926683	0.916554	0.920422	0.970994	0.904236	1.00294	1.0144	0.985403	1.01769	0.992665	0.930704	0.924923	0.955995	0.944921	0.957295	0.978106
Atenolol
Conc (uM)	Force						Rate						Ta50						Tr50
0	1	1	1		1	1	1	1	1		1	1	1	1	1		1	1	1	1	1		1	1
0.3	1.03362	1.05001	0.991741		0.972197	1.02659	0.970391	0.970391	0.980507		1.0208	0.979721	0.926704	0.917055	0.886988		0.902021	0.886988	0.985493	1.03029	0.937066		0.865311	0.963096
1	1.01759	0.982012	0.911559		0.961912	0.953731	0.911046	0.951239	0.958373		0.986152	0.95673	0.967473	0.914409	0.91824		0.955353	0.899169	0.972649	0.989613	0.946361		0.913617	0.972649
3	1.06512	0.978742	0.950978		0.974563	1.00324	1.01347	1.05818	1.05131		1.11315	1.11056	0.872456	0.830486	0.840236		0.849219	0.785944	0.917258	0.960937	0.913716		0.843749	0.939097
10	0.962202	0.959572	0.888471		0.945265	0.93359	0.874675	0.888342	0.906172		0.964635	0.917359	0.942646	0.90497	0.936724		0.948064	0.889888	0.984197	1.00514	0.977971		0.882559	1.02907
30	0.977493	0.953561	0.93676		0.941558	0.966927	0.964251	0.964251	0.983132		1.0307	1.01082	0.970006	0.957284	0.961786		1.00974	0.943171	0.971169	0.971169	0.944921		0.852734	0.991402
Captopril
Conc (uM)	Force						Rate						Ta50						Tr50
0	1	1	1	1	1	1	1	1	1	1	1	1	1	1	1	1	1	1	1	1	1	1	1	1
0.3	0.968172	1.00042	0.925206	1.01218	0.981328	1.05696	0.956781	0.986647	1.00116	0.972552	0.943877	0.932414	0.957384	0.886988	0.91233	0.915146	0.999877	0.950344	0.915274	0.940698	0.963096	0.963096	0.940698	0.98065
1	0.98671	1.03188	0.956197	1.0512	0.976162	1.04074	0.963593	0.971314	0.94188	0.927822	0.948063	0.900059	0.969253	0.93943	0.92235	0.93943	0.995552	0.992153	0.924352	0.910444	0.950029	0.969821	0.964315	0.982124
3	0.98172	0.847484	0.994523	1.04066	0.961269	1.01596	1.05639	1.13365	1.09766	1.06389	1.05465	1.03069	0.859626	0.835748	0.817203	0.859626	0.897584	0.886489	0.892467	0.898148	0.917258	0.917258	0.889671	0.956215
10	0.928086	0.936357	0.902652	1.00744	0.925827	0.981833	0.886035	0.942048	0.958576	0.881271	0.857803	0.89318	0.94168	0.9201	0.903371	0.957375	1.00161	0.998853	0.957597	0.96791	0.984197	1.00514	0.952235	1.05947
30	0.96633	0.877186	0.922535	1.00799	0.968609	1.01374	0.992528	0.989509	0.973017	1.02423	0.973839	0.939206	1.00294	0.945627	0.942501	0.974283	1.01284	1.01054	0.90555	0.971169	0.950936	0.910471	0.920055	0.984293

## Sheet: ED Fig 7b
Functional parameters normalized to no drug for the same hCO at baseline then to a DMSO control at the time of recording
If hCO declines to below limit of detection it is assigned 0 force and the other parameters for the same hCO are removed
Sunitinib
Conc	Force						Rate						Ta50						Tr50
0.03		1	1	1	1	1		1	1	1	1	1		1	1	1	1	1		1	1	1	1	1
0.3		0.992035	1.01909	0.702654	0.949869	1.02368		0.907715	0.919981	1.08475	0.931929	0.994575		1.04351	1.02087	0.898507	0.950344	0.934505		0.990613	0.940698	1.05973	1.04522	1.03972
1		0.916497	0.918974	0.708986	0.883424	0.938442		0.86339	0.863071	1.02099	0.885464	0.920609		1.08942	1.02806	0.960781	0.972981	0.934637		1.00044	0.976419	1.0586	1.0292	1.05003
3		0.733663	0.840911	0.619182	0.816099	0.767702		0.87535	0.887179	0.984335	0.959087	0.958457		0.910192	0.924503	0.884187	0.874976	0.815768		1.05578	0.993696	1.10071	1.02645	1.05519
10		0.708796	0.752086	0.574553	0.701032	0.824541		0.658299	0.683669	0.738362	0.767897	0.747709		1.04693	0.988764	0.970786	0.935794	0.953451		1.20616	1.14474	1.2636	1.14873	1.21674
30		0.657973	0.725896	0.544382	0.561108	0		0.686836	0.712891	0.733243	0.831578			1.09228	1.01213	1.01284	0.947382			1.1654	1.13303	1.33189	1.13303
Flecainide
Conc	Force						Rate						Ta50						Tr50
0.03	1	1	1	1	1	1	1	1	1	1	1	1	1	1	1	1	1	1	1	1	1	1	1	1
0.3	1.00798	0.923075	1.03473	0.934911	0.931404	0.892453	1.00701	0.956297	0.931776	0.896392	0.884598	0.875104	0.953181	0.902549	0.994038	1.0324	0.985542	1.03482	1.06782	1.36625	1.09748	1.09748	1.14974	1.12361
1	0.924156	0.899101	0.9236	0.86722	0.866976	0.885872	0.90726	0.896816	0.873215	0.840055	0.829002	0.840055	0.883345	0.906468	0.916292	1.00617	0.954342	0.991621	1.38653	1.39865	1.42504	1.2667	1.35718	1.2667
3	0.77564	0.737749	0.967941	0.444713	0.547547	0.680743	0.923099	0.900306	0.934495	0.845496	0.834371	0.867746	0.898117	0.829464	0.859626	0.87137	0.875545	0.878729	1.31391	1.35041	1.41956	1.07013	1.14657	1.14657
10	0.336898	0	0	0	0.223976	0	0.757055				0.692215		0.757055				0.692215		1.02454				1.00514
30	0	0	0	0	0	0
Mavacamten
Conc	Force						Rate						Ta50						Tr50
0.001	1	1	1	1	1	1	1	1	1	1	1	1	1	1	1	1	1	1	1	1	1	1	1	1
0.03	0.982961	0.988692	0.974365	0.870134	0.925108	0.920928	0.987576	0.990463	0.987521	0.984771	0.987633	1.01243	0.973237	0.959364	0.939832	0.909558	0.937995	0.911396	0.933981	0.913374	0.955701	0.89054	0.89054	0.937601
0.1	0.876284	0.824083	0.879725	0.798336	0.821041	0.836362	0.96476	0.939433	0.995104	0.973868	0.968782	0.970485	1.00567	0.958344	0.929652	0.924049	0.969946	0.972151	0.963439	0.918628	0.918628	0.880352	0.89949	0.873817
0.3	0.65	0.6361	0.741541	0.678257	0.732679	0.585922	1.00452	0.999514	0.986554	1.01097	1.01767	0.986124	0.94314	0.82882	0.869582	0.82882	0.855132	0.815006	0.893072	0.91931	0.893072	0.853645	0.871808	0.850544
1	0	0	0	0	0	0
3	0	0	0	0	0	0
Aficamten
Conc	Force						Rate						Ta50						Tr50
0.01	1	1	1	1	1	1	1	1	1	1	1	1	1	1	1	1	1	1	1	1	1	1	1	1
0.1	0.67783	0.641402	0.622152	0.732607	0.705716	0.735005	1.03187	1.04956	1.10119	1.07547	1.04956	1.09586	0.809325	0.784411	0.781394	0.813072	0.837591	0.7848	0.915274	0.826987	0.827531	0.82647	0.893481	0.891188
0.3	0.093381	0.119227	0.11442	0.127708	0.112059	0.103305	1.04067	1.08007	1.08794	1.05643	1.03098	1.04684	0.649376	0.637471	0.626287	0.697862	0.75234	0.67048	1.14444	1.00484	1.05003	0.956815	0.975705	1.08753
1	0	0	0	0	0	0
3	0	0	0	0	0	0
10	0	0	0	0	0	0
