# Supplementary material for: Maturation of human cardiac organoids enables complex disease modeling and drug discovery
Source: Nat Cardiovasc Res. 2025 Jun 25;4(7):821–40. doi: 10.1038/s44161-025-00669-3 (PMC12259470; doi:10.1038/s44161-025-00669-3)
Supplement: Supplementary file 15 — Statistical source data. [file 44161_2025_669_MOESM15_ESM.xlsx]

## Sheet: ED Fig 8a
Functional parameters normalized to no drug for the same hCO at baseline then to a DMSO control at the time of recording
BAYK-8644
Conc (uM)	Force						Rate						Ta50						Tr50
0	1	1	1	1			1	1	1	1			1	1	1	1			1	1	1	1
0.01	1.06787	1.2711	1.10318	1.22121			0.928749	0.86292	0.880091	0.881192			1.29218	1.41435	1.28577	1.38909			1.06426	1.23842	1.07501	1.12876
0.03	1.32923	1.5609	1.55347	1.42117			0.911227	0.834406	0.845712	0.895717			1.13605	1.22394	1.33797	1.10382			1.61712	1.7968	1.73026	1.70697
0.1	1.89874	1.96335	1.94085	1.78155			0.714141	0.652991	0.695274	0.739465			1.13735	1.29252	1.37086	1.13096			2.81259	4.03991	3.19613	2.72736
0.3	2.03613	2.0713	2.11765	1.9529			0.699899	0.655363	0.676615	0.690629			1.11529	1.33508	1.45326	1.10671			3.18179	3.91863	3.62836	3.30739
1	2.02095	1.97557	1.74552	1.85765			0.754097	0.689526	0.711339	0.754097			1.05989	1.24428	1.289	1.08875			3.07803	4.19165	3.63138	3.1472
Isoprenaline
Conc (uM)	Force						Rate						Ta50						Tr50
0	1	1	1	1	1	1	1	1	1	1	1	1	1	1	1	1	1	1	1	1	1	1	1	1
0.001	1.01699	1.0465	1.00388	0.937016	0.999142	0.870369	1.26465	1.04676	1.38147	1.16135	1.21616	1.18558	0.852396	0.994705	0.872486	0.993009	0.867422	0.908855	0.994387	0.928811	0.86689	1.06557	0.983607	0.983607
0.003	1.24715	1.0578	1.29322	1.01487	1.07252	0.836132	1.3704	1.42281	1.41452	1.2397	1.24625	1.21975	0.767197	0.757963	0.811321	0.931826	0.916165	0.888393	0.703511	0.673545	0.651641	1.03409	0.873229	0.965147
0.01	1.14703	1.06907	1.51304	1.18542	1.33018	1.01436	1.45215	1.50832	1.49057	1.3294	1.31435	1.34751	0.733594	0.741655	0.762175	0.861436	0.922243	0.77221	0.750836	0.683789	0.634112	1.01351	0.912162	0.903475
0.03	1.30699	1.16328	1.56778	1.49958	1.75382	1.31162	1.49835	1.54933	1.5072	1.369	1.40514	1.37825	0.750983	0.71889	0.754577	0.825249	0.895105	0.755312	0.737633	0.683248	0.671765	0.910437	0.835492	0.910437
0.1	1.35726	1.30347	1.82086	1.99926	2.39831	1.81974	1.48595	1.55974	1.69041	1.35669	1.40389	1.42901	0.78491	0.772835	0.736573	0.799285	0.805826	0.681567	0.668635	0.637463	0.583393	0.967742	0.907258	0.852535
Phenylephrine
Conc (uM)	Force						Rate						Ta50						Tr50
0	1	1	1	1			1	1	1	1			1	1	1	1			1	1	1	1
1	0.912808	1.21281	1.14401	1.17742			1.13209	1.48516	1.48594	1.50408			1.0032	0.844865	0.75882	0.731719			1.00926	1.37716	1.25351	1.12919
3	1.07589	1.49977	1.37543	1.46039			1.17612	1.46395	1.44603	1.45914			0.9993	0.842471	0.724923	0.667091			1.04452	1.07147	1.14204	1.09379
10	0.985666	1.65732	1.45385	1.68684			1.08385	1.38115	1.32213	1.32607			1.01453	0.749868	0.639973	0.509762			1.19272	1.37423	1.40027	1.39661
30	1.19263	2.09903	1.81319	2.32847			1.1649	1.33132	1.25717	1.26295			1.0933	0.768101	0.650244	0.519915			0.921617	1.4826	1.56436	1.61916
100	1.85342	4.26743	3.82868	4.58144			1.23989	1.17778	1.10338	1.09646			0.967333	0.766729	0.660973	0.546805			0.846455	1.75449	1.78241	1.74314
Ouabain
Conc (uM)	Force						Rate						Ta50						Tr50
0	1	1	1	1			1	1	1	1			1	1	1	1			1	1	1	1
0.03	0.942278	1.059	0.987953	1.06916			0.95323	1.02374	1.02128	1.03454			1.04646	0.971275	0.87328	0.959017			1.12022	1.01171	1.14754	1.01873
0.1	1.58849	1.39783	1.81323	2.01512			0.838133	0.99199	1.00074	1.00991			1.00338	0.901937	0.862605	0.887027			1.15728	0.992723	1.09383	1.03409
0.3	2.32641	1.97135	2.71174	3.27398			0.907612	0.961158	0.938483	0.941114			0.726067	0.728157	0.735092	0.680314			1.43243	1.16757	1.13514	1.28571
1	Stopped contracting
3

## Sheet: ED Fig 8b
Functional parameters normalized to no drug for the same hCO at baseline (with 10 nM isoprenaline) then to a DMSO control at the time of recording
Milrinone
Conc (uM)	Force										Rate										Ta50										Tr50
0	1	1	1	1	1	1	1	1	1	1	1	1	1	1	1	1	1	1	1	1	1	1	1	1	1	1	1	1	1	1	1	1	1	1	1	1	1	1	1	1
1	0.964769	0.934766	1.20069	1.2532	1.15596	1.47845	1.58473	1.17029	1.24692	1.41294	1.03414	1.01829	1.02197	1.02694	1.03676	1.06846	1.06333	1.026	1.04066	1.04288	0.948397	0.915707	0.890859	0.991332	1.03152	1.02622	1.01812	1.06114	1.09879	0.986605	1.00883	1.00883	0.907634	0.781885	0.705911	0.682231	0.634217	0.787728	0.670403	0.734816
3	1.01821	0.94574	1.2785	1.37243	1.33342	1.59972	1.66869	1.30407	1.38541	1.5623	1.05033	1.0084	0.958739	0.953135	0.953646	0.976094	0.976917	0.955715	0.958428	0.967122	0.923481	0.91749	0.846992	0.948686	0.91631	1.03558	0.992811	1.04597	1.0833	0.987146	0.965147	0.945899	0.935796	0.871357	0.929323	0.778629	0.729192	0.839259	0.801454	0.777386
10	1.06653	0.997183	1.55356	1.62574	1.47793	2.08275	2.50167	1.48093	1.82128	1.9502	1.03234	1.0062	0.931837	0.912723	0.923749	0.948237	0.947424	0.900299	0.929924	0.930339	0.906674	0.879597	0.825139	0.920292	0.957237	1.01386	1.01119	0.970902	1.06503	0.989522	0.975745	0.953569	0.966593	0.939028	0.913418	0.81246	0.729172	1.01749	0.76773	0.780553
30	1.22776	1.19835	2.10742	2.17227	1.94563	2.90803	3.71913	2.08713	2.38812	2.94835	1.08835	1.03733	0.888353	0.876681	0.880826	0.902635	0.903027	0.864498	0.878992	0.887546	0.787336	0.795955	0.82471	0.995686	1.00629	0.982047	0.999997	0.980736	1.06207	0.990304	0.892786	0.9353	1.07626	0.903576	0.921254	0.908094	0.768756	1.06067	0.841477	0.845466
100	1.47406	1.2036	4.57767	4.57951	4.02669	6.32735	8.72193	4.47381	5.26753	6.98083	1.07035	1.03241	0.82051	0.823697	0.809331	0.820951	0.832092	0.804841	0.802198	0.822479	0.756857	0.728819	0.830139	1.07564	1.11768	1.07609	1.0473	1.07694	1.15498	1.0154	0.992556	0.948442	1.14488	0.898196	0.87375	0.953101	0.845609	0.957293	0.837991	0.881395

## Sheet: ED Fig 8c
Functional parameters normalized to weaning medium prior to the experiment
Isoprenaline	DMSO			30 uM Milrinone			10 uM Rolipram			30 uM Milrinone & 10 uM Rolipram
Conc (uM)	AA	HES3	PB005.1	AA	HES3	PB005.1	AA	HES3	PB005.1	AA	HES3	PB005.1
1e-06	9.57884	8.21461	4.58353	10.7302	7.94347	3.64048	9.12898	9.82682	6.55695	25.6441	11.3336	11.7214
0.001	9.00466	6.11118	4.52608	11.5652	5.0549	5.71794	13.3156	10.877	14.0266	32.5626	18.2046	22.822
0.003	12.6514	8.13452	5.85832	14.8034	8.52168	8.67517	24.2369	20.1491	25.8618	55.7578	38.9508	39.4241
0.01	17.6378	13.665	6.5086	25.0157	14.4241	10.1122	39.4406	43.9778	32.5117	68.7105	66.4319	46.7601
0.03	26.3307	25.6376	17.6922	35.6392	23.6339	26.112	57.7594	66.323	65.2181	78.1132	83.5066	69.4888
0.1	34.5796	33.9555	25.9655	44.3919	34.8742	40.2932	74.6675	68.8915	74.1645	80.8654	88.3177	81.2821
10	42.1473	40.74	38.0834	62.6092	44.4382	55.7066	82.3455	75.4568	84.1486	93.1052	95.2737	88.3629
Functional parameters scaled to min-max (enables calculation of EC50)
Isoprenaline	DMSO			30 uM Milrinone			10 uM Rolipram			30 uM Milrinone & 10 uM Rolipram
Conc (uM)	AA	HES3	PB005.1	AA	HES3	PB005.1	AA	HES3	PB005.1	AA	HES3	PB005.1
1e-06	0	0	0	0	0	0	0	0	0	0	0	0
0.001	-1.70176	-9.10331	-0.970827	1.3958	-9.62905	3.85303	4.59256	-0.0588265	9.55502	9.19883	7.52818	14.5465
0.003	9.74412	-2.60945	2.85798	12.5075	1.68443	9.24798	18.9966	15.0741	24.8597	40.9794	32.8289	36.4776
0.01	21.1212	14.7316	4.91199	25.7067	17.0234	12.0388	39.478	46.9947	33.4984	57.8968	66.3305	46.0319
0.03	42.3873	53.2892	38.0877	45.9925	42.5903	43.0529	66.0256	84.5229	75.578	75.8372	87.4546	75.5186
0.1	68.717	79.1355	62.9845	64.7987	73.756	70.4238	89.5749	89.9244	87.1342	90.104	92.8112	90.8745
10	100	100	100	100	100	100	100	100	100	100	100	100

## Sheet: ED Fig 8d
EC50 of isoprenaline from curves in ED Fig 8c (M)
DMSO	30 uM Milrinone	10 uM Rolipram	30 uM Milrinone & 10 uM Rolipram
4.093e-08	4.02e-08	1.505e-08	6.31e-09
2.675e-08	3.551e-08	9.878e-09	5.35e-09
5.445e-08	4.458e-08	1.451e-08	9.064e-09

## Sheet: ED Fig 8e
Functional parameters normalized to no drug for the same hCO at baseline then to a DMSO control at the time of recording
CK-136
Conc (uM)	Force				Rate				Ta50				Tr50
0	1	1	1		1	1	1		1	1	1		1	1	1
0.1	1.1571	1.15567	1.66828		1.09602	1.08119	0.95875		1.16684	1.13607	1.11935		1.02269	1.20148	0.813502
0.3	1.41909	1.38156	1.68879		1.13669	1.03814	1.05173		0.98706	0.953299	0.916634		0.962187	1.17476	0.84844
1	3.45936	4.84956	4.76229		1.08256	1.01689	0.970394		0.913693	0.849262	0.795512		1.06594	1.27548	0.877316
3	5.29388	7.99156	8.41522		1.00597	0.979233	0.95183		0.933082	0.89418	0.838021		1.2988	1.60851	1.03543
10	7.9829	12.6359	14.669		0.69318	0.909161	0.98225		0.89839	0.821445	0.771283		2.02017	2.23384	1.80372
Omecamtiv mecarbil
Conc (uM)	Force				Rate				Ta50				Tr50
0	1	1	1	1	1	1	1	1	1	1	1	1	1	1	1	1
0.1	1.4404	1.24596	1.28432	1.39994	0.902379	0.934456	1.013	0.952654	1.01025	1.08241	1.15457	1.25984	0.74465	0.967512	1.05044	1.05265
0.3	1.86926	1.77509	1.86054	1.94301	0.989792	0.987873	1.07395	1.02815	0.897672	1.12731	1.18528	1.32625	0.594804	0.81146	0.862466	0.804969
1	1.60377	1.52331	1.86114	1.52995	0.998449	0.975435	1.09368	0.991026	1.25322	1.35465	1.37496	1.57507	1.19028	2.02902	1.63642	1.93302
3	0.904309	0.853412	0.928701	0.906334	0.977244	1.02273	1.06413	0.99122	1.18869	1.44208	1.50091	1.59714	1.71505	2.09058	2.00955	2.20046
10	0.547797	0.737748	0.707142	0.643631	1.09415	0.994893	1.13796	1.02205	1.14783	1.36381	1.42369	1.45365	1.73877	2.24242	2.25664	2.42369
Danicamtiv
Conc (uM)	Force				Rate				Ta50				Tr50
0	1	1	1		1	1	1		1	1	1		1	1	1
0.1	1.22554	1.45867	1.08455		1.02421	1.0194	0.987325		0.958417	1.1501	1.04023		1.03918	1.07592	0.999446
0.3	1.25517	1.37	1.16835		1.10353	1.10211	1.13252		0.870075	0.953299	1.04031		1.06108	0.960022	0.850305
1	2.26857	3.31383	1.85963		1.03204	1.02451	1.05557		0.986819	0.867204	0.986819		1.05448	0.916937	0.986175
3	3.78134	3.2008	2.58024		1.03267	0.990777	1.04096		0.867769	0.924363	0.95266		1.23176	0.909157	0.779278
10	8.9666	11.4909	14.9551		0.951195	0.980933	0.932316		0.998211	1.04277	0.998211		1.52056	1.24127	0.841736
