# Supplementary material for: Maturation of human cardiac organoids enables complex disease modeling and drug discovery
Source: Nat Cardiovasc Res. 2025 Jun 25;4(7):821–40. doi: 10.1038/s44161-025-00669-3 (PMC12259470; doi:10.1038/s44161-025-00669-3)
Supplement: Supplementary file 16 — Statistical source data. [file 44161_2025_669_MOESM16_ESM.xlsx]

## Sheet: ED Fig 9a
Rate (bpm)
SF											DM
DSPcorr EXP1	DSPcorr EXP2	DSPcorr EXP3	DSPcorr EXP4	DSPcorr EXP5	DSPmut EXP1	DSPmut EXP2	DSP mut EXP3	DSPmut EXP4	DSPmut EXP 5		DSPcorr EXP1	DSPcorr EXP2	DSPcorr EXP3	DSPcorr EXP4	DSPcorr EXP5	DSPmut EXP1	DSPmut EXP2	DSP mut EXP3	DSPmut EXP4	DSPmut EXP5	DSPmut EXP 6
172.897	88.1769	69.7891	83.878	198.511	199.8	159.518	144.292	182.95	66.9975		65.0461	83.6815	58.3856	53.1726	60.3072	52.5471	46.0939	50.1854	62.9085	47.516	42.9799
165.059	110.284	70.5608	81.2091	153.356	177.086	184.909	127.136	198.511	66.1157		61.2374	68.1909	54.8518	59.7026	62.0347	54.7078	49.3536	49.0824	50.7145	47.4151	41.8994
101.052	93.8904	70.394	84.4728	159.404	217.575	168.67	153.028	188.46	66.8317		53.7208	67.8284	65.6838	55.7317	62.3595	50.6119	46.7696	47.6427	51.192	51.0457	42.0168
153.557	74.8158	72.8036	77.8013	110.029	174.019	167.938	150.519		79.8226		66.3342	68.3648	53.3086	57.5395	59.4048	49.6278	47.6427	52.7688	48.4174	55.2883	44.665
175.923	75.0042	72.626	86.9392	116.771	186.104	153.557	155.357		64.9039		65.5233	75.9609	53.8596		62.0347	53.5827		51.3391	47.6427	52.6355	41.6667
179.3		67.9833	93.2603		175.157	163.249	193.112		62.7907		58.9637	78.1727	58.3856		61.8736	52.9027		47.3899	45.1162	48.8142	43.3735
204.037		66.0074	79.3083		190.876	177.771	129.464		63.4921		61.5538					51.2129		52.0875	52.371	48.0269	41.4365
97.4003		63.9594	77.9865		196.33		126.285		72.1154		65.0856					49.905		50.4689	44.5759	48.2865	40.6504
93.2763		62.3233	75.6451		184.05		130.6		68.3544							54.4221		51.192	43.6608		41.8994
85.6409		71.4069	80.4775		201.876		116.637		65.534							57.2628		51.5932	47.7701		41.6667
81.0751		63.1866	73.1614		183.338		100.371		68.4931							50.347		48.1564	48.4174		40.9836
75.8202		65.6838	75.384		203.167		120.445		66.9975							47.3899			52.5029		43.6046
81.2763		65.0461	98.5983		173.644		124.891									52.6355			52.393
71.5786		62.0347			188.955		103.631									50.1854			54.7078
75.1936		65.2044			167.938		96.2756									67.1654
86.3092		73.1614			181.644		104.023									53.1726
80.2802					195.154		118.549									49.2176
77.2508					192.522		114.01									50.4689
83.0977					168.303		117.282
91.5122					167.574		144.791
172.526					170.152
					188.063
					187.722
					163.332
					159.746
					160.09
					202.735
					193.774
					190.876
					167.574
					179.3
					177.086
					199.369
					220.335

## Sheet: ED Fig 9b
Rate (bpm) vs Tr50(s)
Condition (DSPcorr)	Rate	Tr50
SF	172.897	0.072262
SF	165.059	0.075376
SF	101.052	0.095712
SF	153.557	0.073346
SF	175.923	0.069483
SF	179.3	0.071197
SF	204.037	0.067167
SF	97.4003	0.10075
SF	93.2763	0.102093
SF	85.6409	0.10478
SF	81.0751	0.1085
SF	75.8202	0.124258
SF	81.2763	0.1209
SF	71.5786	0.122732
SF	75.1936	0.124258
SF	86.3092	0.103629
SF	80.2802	0.1147
SF	77.2508	0.11935
SF	83.0977	0.112264
SF	91.5122	0.099407
SF	172.526	0.072262
SF	88.1769	0.12493
SF	110.284	0.118661
SF	93.8904	0.127197
SF	74.8158	0.14105
SF	75.0042	0.142729
SF	69.7891	0.130059
SF	70.5608	0.115863
SF	70.394	0.117236
SF	72.8036	0.122579
SF	72.626	0.110825
SF	67.9833	0.105788
SF	66.0074	0.119068
SF	63.9594	0.122915
SF	62.3233	0.130059
SF	71.4069	0.115863
SF	63.1866	0.11687
SF	65.6838	0.128227
SF	65.0461	0.131891
SF	62.0347	0.130975
SF	65.2044	0.122732
SF	73.1614	0.112504
SF	83.878	0.103629
SF	81.2091	0.105068
SF	84.4728	0.097871
SF	77.8013	0.11315
SF	86.9392	0.099311
SF	93.2603	0.09672
SF	79.3083	0.10385
SF	77.9865	0.10385
SF	75.6451	0.107467
SF	80.4775	0.102189
SF	73.1614	0.114183
SF	75.384	0.105788
SF	98.5983	0.093638
SF	198.511	0.072052
SF	153.356	0.076725
SF	159.404	0.0775
SF	110.029	0.099631
SF	116.771	0.08866
DM	65.0461	0.106245
DM	61.2374	0.11687
DM	53.7208	0.118661
DM	66.3342	0.117236
DM	65.5233	0.111741
DM	58.9637	0.11284
DM	61.5538	0.11284
DM	65.0856	0.10478
DM	83.6815	0.135293
DM	68.1909	0.150209
DM	67.8284	0.125938
DM	68.3648	0.14105
DM	75.9609	0.110825
DM	78.1727	0.122579
DM	58.3856	0.118661
DM	54.8518	0.116422
DM	65.6838	0.109909
DM	53.3086	0.134333
DM	53.8596	0.1209
DM	58.3856	0.106795
DM	53.1726	0.14105
DM	59.7026	0.11687
DM	55.7317	0.123139
DM	57.5395	0.11687
DM	60.3072	0.135005
DM	62.0347	0.13299
DM	62.3595	0.122915
DM	59.4048	0.134333
DM	62.0347	0.1209
DM	61.8736	0.130975

## Sheet: ED Fig 9c
Impact of INCB054329 and danegaptide on functional parameters in DM-hCO
Force (uN)							Rate (bpm)							Ta50 (s)							Tr50 (s)
DMSO		INCB054329		Danegaptide			DMSO		INCB054329		Danegaptide			DMSO		INCB054329		Danegaptide			DMSO		INCB054329		Danegaptide
DSPcorr	DSPmut	DSPcorr	DSPmut	DSPcorr	DSPmut		DSPcorr	DSPmut	DSPcorr	DSPmut	DSPcorr	DSPmut		DSPcorr	DSPmut	DSPcorr	DSPmut	DSPcorr	DSPmut		DSPcorr	DSPmut	DSPcorr	DSPmut	DSPcorr	DSPmut
90.5229	73.442	96.8174	86.5546	68.7497	102.652		53.5827	48.5866	54.9965	39.3871	59.7026	54.2804		0.168756	0.153644	0.156722	0.149686	0.1612	0.156163		0.118661	0.168756	0.125378	0.135293	0.109706	0.1612
81.8749	69.7058	136.464	123.356	51.0139	66.8487		56.9499	48.948	51.3391	39.7022	60.3072	49.905		0.163439	0.156163	0.1612	0.149686	0.15717	0.158681		0.118661	0.166238	0.123419	0.138171	0.11284	0.171275
90.8413	79.81	120.12	154.41	71.8408	66.9463		57.2628	49.2176	53.5827	36.0929	61.0804	47.6427		0.1612	0.151125	0.158961	0.157842	0.1612	0.163719		0.118885	0.163719	0.123139	0.147767	0.11687	0.158681
49.62	85.4272	134.552	110.792	111.659	68.1911		63.6556	49.766	53.0373	37.5968	56.1824	53.1726		0.163032	0.156163	0.153644	0.146807	0.156722	0.156722		0.115405	0.158681	0.127617	0.14105	0.111944	0.1612
56.0111	60.3302	102.308	104.04	56.3659	69.1704		65.3634	50.4689	47.2646	36.0929	57.1255	46.3811		0.1612	0.158961	0.163719	0.144408	0.1612	0.152564		0.11284	0.1612	0.1209	0.14508	0.116422	0.178471
28.7312	56.0557	111.556	232.035	121.695	50.0437		77.9865	45.3913	46.4052	35.2387	58.1008	45.4606		0.14725	0.158321	0.163719	0.144408	0.1612	0.1612		0.1178	0.175593	0.133494	0.14105	0.109706	0.168756
40.883	158.84	57.2612	153.634	80.6691	61.5037		60.7687	43.0299	54.7617	40.6785	58.3856	46.4052		0.147095	0.169836	0.170156	0.14105	0.154483	0.1612		0.155155	0.164079	0.1209	0.115143	0.10881	0.168756
133.83	91.2724	54.0882	134.157	39.9899	56.425		57.8188	48.0269	62.5232	41.2134	56.9499	54.5646		0.156722	0.1612	0.155155	0.134333	0.156722	0.1612		0.11284	0.164079	0.130975	0.1209	0.158961	0.14105
79.5789	67.7127	98.0507	123.708	76.1077	70.8652		58.6733	48.948	58.9637	40.0224	51.8499	49.5099		0.155155	0.1612	0.159185	0.134333	0.168756	0.151125		0.118661	0.173794	0.12493	0.112264	0.145528	0.152244
221.175	55.5997	51.5982	154.536	63.623	64.4585		60.0034	48.0269	59.7026	39.0514	50.7557	49.3926		0.155155	0.1612	0.155155	0.134333	0.198981	0.153644		0.110825	0.168756	0.126945	0.1209	0.115863	0.154483
56.8223	100.476	70.5989	126.912	41.5113	70.3196		61.3952	49.0824	64.7319	40.79	59.7026	47.1399		0.17732	0.153644	0.152041	0.123779	0.15717	0.1612		0.110825	0.168756	0.128227	0.115143	0.135005	0.173794
116.81	70.1909	60.2653	145.771	53.8973	115.415		54.7078	53.9992	70.394	40.902	53.3086	45.1162		0.203739	0.154483	0.148377	0.149686	0.172394	0.173794		0.116422	0.1612	0.124258	0.137692	0.132094	0.184229
397.106	77.044	333.381	149.264	133.065	56.1209		52.371	55.5276	52.9027	38.671	55.8812	42.66		0.165678	0.152244	0.163439	0.157842	0.158961	0.155443		0.1209	0.158961	0.116422	0.14105	0.132094	0.169836
136.331	62.4767	73.6593	145.446	38.5295	57.2035		55.4353	50.4689	51.3391	38.2734	59.4048	43.6608		0.150006	0.153644	0.176313	0.146807	0.1612	0.158321		0.125378	0.153644	0.125378	0.138171	0.12493	0.164079
34.6204	64.1955	160.029	109.325		85.7968		54.4221	51.3391	52.371	39.1798		53.5827		0.153644	0.1612	0.1612	0.147767		0.154483		0.145528	0.148606	0.118661	0.127617		0.132094
82.8934	83.7803	336.128	161.644		84.8286		64.2085	56.0502	45.8103	41.8212		51.3391		0.15717	0.152244	0.172714	0.14105		0.153644		0.12493	0.14508	0.126657	0.129536		0.130975
68.3881	81.6159	117.263	128.437		118.321		58.2225	63.2052	46.285	66.8304		48.5489		0.154483	0.152041	0.151125	0.137386		0.148606		0.134333	0.130059	0.133494	0.124564		0.138531
60.9597	58.661	74.5225			94.5254		58.5291	47.0158	48.8142			49.6278		0.1612	0.156163	0.156163			0.158961		0.134333	0.163719	0.123419			0.123419
	100.522	67.8265			89.7661			43.3641	53.7208			51.8499			0.156163	0.147767			0.150006			0.184229	0.123139			0.134333
	87.6781	55.9175			82.1955			47.2646	47.2646			50.7557			0.1612	0.148606			0.151125			0.1612	0.133494			0.130975
	82.4569	190.189			84.4855			46.526	48.1564			49.905			0.1612	0.143569			0.151125			0.158681	0.1209			0.138531
	71.4622	81.7015			85.3235			52.393	51.5932			49.7462			0.153644	0.156722			0.158681			0.153644	0.136013			0.158681
	68.6474	280.942			61.5559			48.6812	46.285			48.2865			0.151125	0.1612			0.151125			0.153644	0.136013			0.1612
	74.2983	41.6251			73.9833			52.7688	45.4606			47.7701			0.158961	0.158321			0.164079			0.154483	0.14105			0.163719
	51.6313				82.9581			44.2228				46.0939			0.166957				0.178471			0.163719				0.158321
	62.335				162.972			41.2419				44.179			0.1612				0.166957			0.18135				0.18135
	67.0177				99.3758			47.516				42.1766			0.163719				0.144408			0.171275				0.143929
	56.7366				119.653			42.7826				44.1136			0.158321				0.14105			0.178471				0.133494
	70.1231				101.933			44.8444				45.1162			0.1612				0.14105			0.169836				0.14105
	108.484				110.31			54.2804				46.9664			0.147767				0.135293			0.136572				0.132414
	104.542				112.004			50.2257				46.4052			0.151125				0.143929			0.138811				0.136013
	107.002							51.5932							0.154483							0.134333
	95.8159							49.766							0.148606							0.14105
	103.743							44.5759							0.1612							0.158321
	209.787							47.1399							0.1612							0.168756
	112.702							54.9965							0.156722							0.165678
	97.7422							49.0824							0.1612							0.166238
	106.396							45.1162							0.1612							0.172714
	104.248							43.5331							0.158321							0.18135
	97.1076							44.4428							0.164079							0.178471
	47.7725							41.4717							0.155443							0.155443
	79.0264							41.704							0.143929							0.129536
	61.5571							43.0299							0.138171							0.135293
	85.6193							43.0299							0.143929							0.138171
	97.8792							43.1546							0.155443							0.1209
	70.826							45.0025							0.143569							0.136013
